# Supplementary material for: Control of citrate utilization by Candida albicans Adr1
Source: mSphere. 2025 Jun 11;10(7):e00311-25. doi: 10.1128/msphere.00311-25 (PMC12306173; doi:10.1128/msphere.00311-25)
Supplement: Table S1 — RNA sequencing data sets. [file msphere.00311-25-s0003.xlsx]

## Sheet: Contents
	Basic analyses conducted and comparisons made in RNA-seq data sets
	1. adr1Δ/Δ vs WT in citrate: differential expression of an adr1Δ/Δ mutant vs WT in citrate media (DESeq2 results)
	2. adr1Δ/Δ vs WT in acetate: differential expression of an adr1Δ/Δ mutant vs WT in citrate media (DESeq2 results)
	3. citrate WT vs acetate WT: differential expression of WT cells in citrate vs WT cells in acetate (DESeq2 results)
	Each sheet includes:
	Column A= gene ID
	Column B= Gene name
	Column C= baseMean- the average of the normalized counts
	Column D= log2FoldChange- the effect size estimate on a logaritmitc scale of base 2
	Coumn E=lfcSE- standard error of the log2 fold change
	Column F= stat- the value of the test statistic for the gene
	Column G=pvalue- P-value of the test for the gene
	Column H=padj- Adjusted P-value- adjusted for multiple testings of the gene

## Sheet: 1. adr1 vs WT in citrate
gene id	gene name	baseMean	log2FoldChange	lfcSE	stat	pvalue	padj
C5_05320C	HIS1	814.351	-13.1071	1.18456	-11.0649	1.86e-28	1.95e-27
C4_02500C	ADR1	459.781	-12.2826	1.18955	-10.3254	5.41e-25	4.84e-24
C2_08260W	orf19.2220	3473.4	-8.73742	0.255772	-34.161	9.19e-256	7.24e-253
C7_03310W	orf19.1344	1200.04	-6.5177	0.815385	-7.99341	1.31e-15	7.63e-15
C7_03740C	orf19.5503	7.59939	-6.36173	1.41184	-4.50598	6.61e-06	1.82e-05
C4_01070W	HGT17	1741.76	-6.35959	0.511558	-12.4318	1.76e-35	2.41e-34
C7_03300C	LIP8	829.211	-6.35748	0.498187	-12.7612	2.7e-37	3.97e-36
CR_09060W	orf19.7303	6.73208	-6.18786	1.38703	-4.46124	8.15e-06	2.22e-05
C4_02410C	AHP1	272.136	-6.07357	0.37655	-16.1295	1.58e-58	4.45e-57
C1_08500C	ENO1	26859.8	-5.94381	0.17589	-33.7927	2.53e-250	1.59e-247
C4_04020C	orf19.5308	5.40159	-5.87095	1.43945	-4.0786	4.53e-05	0.000114049
C1_13590W	orf19.4995	5.13529	-5.79523	1.45707	-3.97731	6.97e-05	0.0001715
CR_00060C	orf19.7538	9.9483	-5.76869	1.31039	-4.40228	1.07e-05	2.89e-05
C4_04160W	orf19.5293	10373.2	-5.69067	0.13509	-42.1251	0	0
C1_05760C	PGA26	4.58112	-5.63345	1.45979	-3.85909	0.000113808	0.000274
C7_04170W	orf19.7157	4.28307	-5.53468	1.50165	-3.68574	0.000228042	0.000529605
C6_00600C	YHM2	21754.9	-5.51365	0.13045	-42.2664	0	0
C2_05460W	CDC19	479.628	-5.48317	0.229146	-23.9288	1.54e-126	1.98e-124
C2_09220W	DDR48	1428.83	-5.47644	0.183432	-29.8553	7.48e-196	3.14e-193
C7_03140W	orf19.5141	489.151	-5.42844	0.266701	-20.354	4.28e-92	2.62e-90
C1_13080W	OP4	4698.06	-5.39586	0.587048	-9.19152	3.87e-20	2.85e-19
C3_06870W	TDH3	6106.59	-5.34378	0.22134	-24.1428	8.88e-129	1.24e-126
C1_01690C	LSC1	8252.57	-5.33055	0.218083	-24.4427	6.01e-132	9.47e-130
CR_06760C	LSC2	408.296	-5.26712	0.240267	-21.9219	1.61e-106	1.3e-104
C3_01540W	orf19.1691	38.952	-5.22938	0.7005	-7.4652	8.32e-14	4.36e-13
C3_00640W	orf19.5393	55.9327	-5.18586	0.545958	-9.49865	2.13e-21	1.65e-20
CR_10040W	orf19.7580	3.25404	-5.14139	1.55854	-3.29884	0.000970838	0.0020659
CR_09070C	orf19.7304	123.376	-5.02773	0.363901	-13.8162	2.04e-43	3.62e-42
C3_00990C	orf19.2503	2.97448	-5.00782	1.5989	-3.13203	0.00173603	0.00357237
C1_06160W	orf19.2429	2.91001	-4.97893	3.61051	-1.37901	0.167892	0.235632
CR_06810W	HHT2	982.99	-4.96325	0.641792	-7.73341	1.05e-14	5.8e-14
C7_00970C	YOX1	2.80046	-4.92161	1.6211	-3.03597	0.00239766	0.00484063
C1_09080C	PGA6	1281.26	-4.85019	0.242435	-20.0061	4.87e-89	2.79e-87
C5_00120W	orf19.5684.1	2.62303	-4.82844	1.62711	-2.96748	0.00300247	0.00597179
CR_10540C	MCD1	5.28474	-4.82444	1.41386	-3.41226	0.000644272	0.00140465
C6_00750C	PGK1	27239.9	-4.70599	0.234276	-20.0874	9.51e-90	5.6e-88
C5_03130W	SUT1	1068.87	-4.69992	0.265334	-17.7132	3.32e-70	1.22e-68
C2_10560C	ZSF1	35.6193	-4.68583	0.609222	-7.69149	1.45e-14	7.99e-14
CR_09360W	FCY24	4.58867	-4.62409	1.43662	-3.21872	0.00128762	0.00269721
C2_09860C	orf19.1365	33.3453	-4.59043	0.601298	-7.6342	2.27e-14	1.23e-13
C5_03210C	orf19.2657	2.13552	-4.53123	1.71521	-2.64179	0.00824693	0.0153064
C2_05250C	AAT1	5079.47	-4.49815	0.231095	-19.4645	2.19e-84	1.15e-82
CR_08310C	orf19.6398	285.994	-4.36283	0.248121	-17.5835	3.3e-69	1.17e-67
C5_04690C	orf19.3954.1	344.528	-4.36198	0.630474	-6.91858	4.56e-12	2.16e-11
C4_06860C	orf19.3123.2	211.396	-4.36165	0.865862	-5.03735	4.72e-07	1.46e-06
CR_01930C	BIO2	1334.19	-4.36138	0.20443	-21.3344	5.45e-101	3.81e-99
C4_00730C	orf19.4169	39.5843	-4.33732	0.551416	-7.86579	3.67e-15	2.08e-14
C1_13860C	GND1	701.231	-4.33202	0.18894	-22.9281	2.44e-116	2.7e-114
C3_06580W	JEN1	73.4386	-4.33099	0.413004	-10.4866	9.96e-26	9.25e-25
C1_13440C	OFI1	7.19697	-4.32282	1.26554	-3.41579	0.000635962	0.00138894
C2_09290W	orf19.4090.1	64.8666	-4.31613	1.57721	-2.73656	NA	NA
C1_01330C	DUT1	350.963	-4.23544	0.21233	-19.9474	1.58e-88	8.96e-87
CR_00200W	PCK1	642.633	-4.22761	0.182709	-23.1385	1.9e-118	2.14e-116
CR_03090C	MLC1	16.0671	-4.19389	0.790988	-5.30209	1.14e-07	3.77e-07
C3_07810C	SEC61	144.189	-4.18868	0.278728	-15.0279	4.82e-51	1.12e-49
C3_00210C	orf19.5449	1.648	-4.15655	1.87059	-2.22205	0.0262799	0.0445513
C1_00840C	NRM1	256.047	-4.14494	0.225244	-18.402	1.27e-75	5.29e-74
C2_09080C	FGR18	1.62793	-4.14165	2.16479	-1.91318	0.0557244	0.0882712
CR_10530W	orf19.7632	6.07123	-4.10806	1.26663	-3.24331	0.00118151	0.00248152
C2_01400C	ESC4	21.1069	-4.10785	0.676469	-6.07249	1.26e-09	4.94e-09
C2_10310C	KIP2	205.044	-4.04594	0.250945	-16.1228	1.76e-58	4.92e-57
C2_02590W	ZRT2	1260.5	-4.03526	0.558688	-7.22274	5.09e-13	2.56e-12
C2_02330W	orf19.1551	1.47459	-3.99766	1.9026	-2.10115	0.0356278	0.0588166
C3_06880W	orf19.6813	1.47057	-3.99448	1.91879	-2.08177	0.0373636	0.0614569
C4_05790W	orf19.1265	245.021	-3.94047	0.238751	-16.5045	3.4e-61	9.98e-60
C4_01770W	POL30	511.507	-3.93504	0.18044	-21.808	1.95e-105	1.54e-103
C1_04010C	orf19.4476	344.454	-3.8663	0.247693	-15.6093	6.3e-55	1.62e-53
C5_02000C	ACH1	41148	-3.86235	0.177968	-21.7024	1.95e-104	1.51e-102
C3_04830C	FAS2	717.441	-3.83807	0.244814	-15.6775	2.16e-55	5.64e-54
C4_00200C	MET15	2630.61	-3.82845	0.238867	-16.0276	8.21e-58	2.28e-56
C5_00870C	GIT4	29.9842	-3.80246	0.544408	-6.98457	2.86e-12	1.37e-11
CR_00640W	ACC1	827.216	-3.78032	0.227591	-16.6101	5.89e-62	1.78e-60
C6_02550W	orf19.5524	2.58862	-3.76285	1.60582	-2.34326	0.0191162	0.0332095
C1_06900C	MMD1	132.206	-3.75302	0.900097	-4.16958	3.05e-05	7.86e-05
C2_00630C	orf19.2065	11.7943	-3.73432	0.836823	-4.4625	8.1e-06	2.21e-05
C5_02470W	INT1	413.587	-3.73347	0.201374	-18.54	9.83e-77	4.21e-75
C4_02190C	orf19.4571	45.1078	-3.73259	0.503692	-7.41046	1.26e-13	6.52e-13
C1_05830W	orf19.2468	19.0261	-3.72577	0.672761	-5.53804	3.06e-08	1.07e-07
C1_14320C	orf19.7244	23.7298	-3.71371	0.595761	-6.23357	4.56e-10	1.86e-09
C5_05100C	DUN1	192.143	-3.70894	0.234536	-15.814	2.49e-56	6.66e-55
C1_14060W	orf19.7214	56.2018	-3.70284	0.392928	-9.42372	4.35e-21	3.32e-20
C1_00970W	orf19.6008.3	4.6137	-3.70106	1.322	-2.79959	0.00511672	0.00982055
CR_10860C	CTA26	340.486	-3.68547	0.198063	-18.6075	2.79e-77	1.23e-75
C4_02100C	GPI14	2.48306	-3.67445	1.62577	-2.26013	0.0238131	0.0406318
C2_10020C	orf19.1780	2.47504	-3.67052	1.61297	-2.27563	0.0228684	0.0391046
CR_07500W	orf19.2620	2.44874	-3.66853	1.62825	-2.25305	0.0242562	0.041343
C2_01260W	orf19.1998	237.529	-3.66808	0.269899	-13.5906	4.56e-42	7.91e-41
CR_10110W	CHT3	6.77476	-3.66312	1.13045	-3.2404	0.00119363	0.00250531
CR_05940W	CEK2	4.55546	-3.65905	1.31699	-2.77834	0.00546381	0.0104359
C3_05620W	ATO5	1.15708	-3.64571	2.1157	-1.72317	0.084858	0.128514
C2_04430W	orf19.4509	1.15246	-3.64076	2.06633	-1.76194	0.0780792	0.119218
C3_06630W	orf19.7452	4.39711	-3.62946	1.31037	-2.7698	0.00560913	0.0106943
CR_06340C	PGI1	3428.33	-3.62647	0.213494	-16.9863	1.04e-64	3.35e-63
CR_10320W	orf19.7608	1.13518	-3.62222	2.37382	-1.5259	0.127034	0.184576
C3_05710W	RCT1	578.645	-3.61702	0.226353	-15.9796	1.77e-57	4.86e-56
C1_00010W	orf19.6115	4.40474	-3.61596	1.35532	-2.66797	0.00763112	0.0142473
CR_00990W	orf19.3259	10.9519	-3.60534	0.870038	-4.14389	3.41e-05	8.71e-05
C3_06570C	OPI3	15.3033	-3.60396	0.717439	-5.02336	5.08e-07	1.57e-06
C5_00190C	FAS1	495.559	-3.58987	0.475388	-7.55146	4.3e-14	2.3e-13
C1_13170C	MSH6	366.478	-3.58651	0.190961	-18.7814	1.07e-78	4.83e-77
C5_00010W	TLO11	244.188	-3.57604	0.217497	-16.4418	9.6e-61	2.79e-59
C5_02430W	ZCF22	168.688	-3.57384	0.263185	-13.5792	5.32e-42	9.19e-41
CR_00910W	orf19.3264.1	342.053	-3.567	0.21302	-16.7449	6.17e-63	1.92e-61
CR_02230W	orf19.3748	2.27935	-3.5582	1.67409	-2.12546	0.0335483	0.0557194
C7_01630W	RNH35	4.24558	-3.53045	1.32734	-2.6598	0.00781876	0.0145631
C3_04740C	orf19.5934	6.26043	-3.52935	1.13756	-3.10256	0.00191852	0.00392229
C5_03380W	ARP1	76.8187	-3.46548	0.326953	-10.5993	3e-26	2.85e-25
C1_08010W	DPM1	1293.79	-3.4513	0.173176	-19.9295	2.26e-88	1.27e-86
C3_06640W	orf19.7453	2.126	-3.44813	1.69601	-2.03308	0.0420443	0.0685299
C7_01880C	orf19.6532	2.12199	-3.44586	1.67557	-2.05653	0.0397317	0.0650972
C1_07490C	orf19.2796	230.597	-3.44568	0.325212	-10.5952	3.14e-26	2.97e-25
C6_03570W	orf19.5724	2.13101	-3.43707	1.90135	-1.8077	0.0706527	0.109014
C4_02210W	orf19.4569	56.0655	-3.42925	0.401333	-8.54467	1.29e-17	8.35e-17
C6_03510C	orf19.5717	0.995708	-3.42786	2.20071	-1.55761	0.119325	0.174219
C2_03630W	orf19.855	0.991695	-3.42311	2.20231	-1.55432	0.120107	0.175199
C3_04440C	orf19.5894	0.979045	-3.40791	2.20743	-1.54384	0.122628	0.178546
CR_04620C	orf19.553	0.978436	-3.40681	2.4841	-1.37144	0.170237	0.238392
CR_00010C	orf19.7545	7.49406	-3.39171	0.978399	-3.46659	0.000527099	0.00116368
C2_01440C	orf19.1448.1	71.2298	-3.38222	1.30515	-2.59145	NA	NA
CR_02880W	orf19.2846	461.111	-3.36685	0.223112	-15.0904	1.87e-51	4.42e-50
C3_06590W	LYS9	79.4288	-3.36428	0.381557	-8.81724	1.17e-18	8.07e-18
C5_03780C	orf19.1116	153.21	-3.34174	0.242338	-13.7896	2.94e-43	5.23e-42
C1_02520W	SCW4	1.98993	-3.3412	1.95805	-1.70639	0.0879358	0.132757
C3_02280C	GFA1	1222.34	-3.34064	0.147713	-22.6157	3.04e-113	3.09e-111
C3_07950C	SRB1	96.309	-3.33992	0.282813	-11.8097	3.48e-32	4.22e-31
C6_02210W	orf19.3461	47.9773	-3.33286	0.429984	-7.75113	9.11e-15	5.05e-14
CR_05390W	PST3	75.3958	-3.32984	0.321451	-10.3588	3.82e-25	3.46e-24
C5_05400W	APM1	19.9052	-3.3249	0.612289	-5.43028	5.63e-08	1.91e-07
C2_09640W	PMI1	1674.56	-3.32434	0.145763	-22.8065	3.95e-115	4.22e-113
C2_03160C	RNR1	555.038	-3.3221	0.171276	-19.3962	8.31e-84	4.29e-82
C4_07080C	orf19.3100	326.268	-3.32019	0.181333	-18.3099	6.9e-75	2.82e-73
C5_04940W	orf19.3982	1.95721	-3.31932	1.72466	-1.92462	0.0542766	0.0861509
C7_03780C	orf19.7204	27.5336	-3.31425	0.540443	-6.13247	8.65e-10	3.44e-09
C1_06340W	orf19.6277	71.4226	-3.30964	0.336262	-9.84244	7.39e-23	6.03e-22
CR_01040C	ARC19	60.1744	-3.30338	1.15559	-2.85861	NA	NA
C2_05450C	MDJ2	1.91443	-3.29758	1.96657	-1.67682	0.093577	0.140065
C1_08570C	PCL2	76.0431	-3.28594	0.358746	-9.15953	5.21e-20	3.82e-19
C2_07730W	YVC1	662.934	-3.27971	0.189063	-17.3472	2.07e-67	7.1e-66
C3_07970C	TLO8	633.546	-3.26441	0.153696	-21.2394	4.13e-100	2.83e-98
C4_03530W	orf19.1326	28.5693	-3.26175	0.530162	-6.15236	7.63e-10	3.06e-09
C5_00070W	CDC11	22.8498	-3.25851	0.565292	-5.76429	8.2e-09	3.02e-08
C4_07110C	PDA1	435.789	-3.2501	0.17066	-19.0443	7.32e-81	3.45e-79
C1_11990W	CWP419	6.86526	-3.23889	1.03359	-3.13365	0.00172649	0.00355506
CR_09330C	orf19.7328	74.3397	-3.23325	0.310518	-10.4125	2.18e-25	1.99e-24
C1_10740C	ASR1	2552.25	-3.20369	0.120453	-26.597	7.35e-156	1.85e-153
C1_14310W	orf19.7243	5.12384	-3.20271	1.1992	-2.67071	0.0075691	0.0141399
C1_00040W	CTA2	1571.14	-3.20266	0.140862	-22.7362	1.97e-114	2.07e-112
C1_13850C	DAL7	1.81251	-3.1944	1.76217	-1.81276	0.0698689	0.107911
C1_05480C	orf19.416	1.82676	-3.18888	1.73714	-1.8357	0.0664014	0.103289
C7_01640W	LAT1	168.384	-3.186	0.222213	-14.3376	1.27e-46	2.64e-45
CR_09050C	orf19.7301	6.75107	-3.18034	1.00874	-3.15279	0.00161717	0.00334528
C4_00210W	orf19.5646	11.2231	-3.17447	0.879057	-3.61122	0.000304754	0.000697736
C4_02560C	UME7	1.78319	-3.17411	1.76348	-1.79992	0.0718734	0.110708
C1_00500C	GLO1	43.3639	-3.17147	0.418932	-7.57035	3.72e-14	1.99e-13
C2_02230C	orf19.1541	134.047	-3.15995	0.35428	-8.91938	4.69e-19	3.28e-18
C5_01070C	orf19.1964	111.009	-3.15729	0.266899	-11.8295	2.75e-32	3.34e-31
C3_00600W	IFF11	0.821688	-3.1534	2.63682	-1.19591	0.231732	0.310437
C6_01990W	PLB1	0.818284	-3.1484	2.69004	-1.17039	0.241843	0.322066
C2_10150W	ECS1	101.603	-3.14143	0.274018	-11.4643	1.99e-30	2.26e-29
C6_00870C	ILV5	6387.25	-3.12378	0.212855	-14.6756	9.24e-49	1.99e-47
C2_05510C	orf19.3581	4.93694	-3.12196	1.14391	-2.7292	0.00634889	0.0120027
CR_06990W	orf19.2366	6.20313	-3.11452	1.10524	-2.81797	0.00483279	0.00930677
C3_00010C	orf19.5474	0.796389	-3.11436	2.70846	-1.14986	0.250201	0.331655
C1_04240C	HHF1	2833.45	-3.11028	0.201189	-15.4594	6.52e-54	1.62e-52
C3_06330W	TSA1B	150.378	-3.10089	0.303652	-10.212	1.75e-24	1.54e-23
C1_07230W	PHO15	22.1259	-3.0968	0.625079	-4.95425	7.26e-07	2.2e-06
C1_14120C	RBE1	3.06763	-3.09357	1.47725	-2.09414	0.0362475	0.0597459
C2_06100W	PMT4	2017.26	-3.09034	0.141329	-21.8662	5.45e-106	4.35e-104
C7_00370W	DCC1	3.12184	-3.08963	1.41135	-2.18914	0.0285868	0.0481643
C6_01490C	orf19.3435	159.362	-3.08869	0.265816	-11.6196	3.28e-31	3.84e-30
C4_04400C	orf19.1409.3	180.391	-3.08434	0.22086	-13.9651	2.54e-44	4.8e-43
C6_00420W	DPM2	647.221	-3.07402	0.155586	-19.7577	6.89e-87	3.81e-85
C3_07130W	orf19.6787	114.059	-3.06947	1.23838	-2.47862	NA	NA
C4_05570C	TUB4	200.423	-3.05438	0.207596	-14.7131	5.31e-49	1.16e-47
C6_00820W	SUN41	2202.8	-3.05347	0.217602	-14.0323	9.88e-45	1.89e-43
C4_02600C	CAC1	396.024	-3.0467	0.191355	-15.9217	4.48e-57	1.22e-55
C3_07890W	TIM8	4.64374	-3.0431	1.17379	-2.59255	0.00952678	0.017481
C6_03230W	ARG3	1414.31	-3.03452	0.229748	-13.208	7.89e-40	1.26e-38
C4_01750C	FBA1	45591.7	-3.03091	0.134287	-22.5703	8.48e-113	8.35e-111
C3_06670C	orf19.7456	6.0546	-3.02458	0.999703	-3.02548	0.0024824	0.00500209
C6_01500C	TRY5	402.021	-3.02397	0.161217	-18.7571	1.7e-78	7.58e-77
C5_04110W	SCW11	285.936	-3.01631	0.913397	-3.30229	0.000958973	0.00204272
C5_02780W	orf19.4301	321.18	-3.01086	0.198818	-15.1438	8.33e-52	1.99e-50
C7_00400W	LEU2	80.3413	-3.0098	0.295562	-10.1833	2.35e-24	2.06e-23
C2_06720W	GRE2	546.896	-2.99958	0.192365	-15.5931	8.11e-55	2.07e-53
C1_03510C	orf19.3053	2523.88	-2.98827	0.17302	-17.2713	7.74e-67	2.6e-65
C3_06180C	TSA1	182.004	-2.98659	0.265295	-11.2576	2.12e-29	2.3e-28
CR_08840C	NIT2	7.40027	-2.98588	0.90786	-3.28893	0.00100571	0.00213555
C3_02700W	SMC3	240.991	-2.97992	0.23379	-12.7461	3.28e-37	4.79e-36
C1_07480C	orf19.2797	8.87619	-2.97279	0.819278	-3.62854	0.000285025	0.000656861
C1_12070C	orf19.5258	248.931	-2.96681	0.191561	-15.4876	4.21e-54	1.05e-52
C3_01820W	orf19.1664	912.274	-2.96296	0.16747	-17.6924	4.8e-70	1.75e-68
C2_03640W	UGA11	271.26	-2.95897	0.243787	-12.1375	6.68e-34	8.72e-33
C4_06150C	orf19.2922	30.6467	-2.94787	0.465023	-6.3392	2.31e-10	9.62e-10
C3_01100W	orf19.2512	61.7415	-2.94601	0.345022	-8.53863	1.36e-17	8.78e-17
C3_05980C	FAA2	56.5121	-2.94496	0.362865	-8.11586	4.82e-16	2.87e-15
CR_00130C	orf19.7522	11.7488	-2.9415	0.731894	-4.01903	5.84e-05	0.000145358
C2_06890C	orf19.2244	493.923	-2.93797	0.493506	-5.95325	2.63e-09	1.01e-08
C1_00950C	CDC5	14.2688	-2.93031	0.675905	-4.33539	1.45e-05	3.86e-05
C4_04150C	PDB1	11831.4	-2.90955	0.168654	-17.2516	1.09e-66	3.61e-65
C1_05890W	orf19.2460	74.0857	-2.90143	0.363095	-7.99083	1.34e-15	7.77e-15
C6_04130C	ALS4	3724.33	-2.89953	0.215148	-13.4769	2.14e-41	3.59e-40
CR_09120C	TUB1	99.2264	-2.89887	0.285133	-10.1667	2.79e-24	2.43e-23
CR_05480W	orf19.3518	87.7911	-2.89652	0.298393	-9.70708	2.81e-22	2.24e-21
C6_03320W	orf19.5620	3213.77	-2.865	0.192205	-14.9059	3.02e-50	6.89e-49
C5_01990W	orf19.3172	37.9204	-2.86436	0.501071	-5.71646	1.09e-08	3.96e-08
C1_14420W	DDI1	31.2521	-2.86259	0.467913	-6.11779	9.49e-10	3.75e-09
C2_02950W	BNA31	760.946	-2.86119	0.160632	-17.8121	5.69e-71	2.13e-69
CR_05830C	ISC1	298.735	-2.85921	0.251614	-11.3635	6.36e-30	7.04e-29
CR_00290W	orf19.7504	174.063	-2.85905	0.261647	-10.9271	8.55e-28	8.74e-27
C7_04180W	FAA2-3	24.7441	-2.85529	0.493665	-5.78385	7.3e-09	2.69e-08
C1_11440C	GIN1	274.906	-2.8533	0.200197	-14.2525	4.33e-46	8.74e-45
C1_10810W	orf19.2336	0.66494	-2.84574	2.8667	-0.99269	0.320861	0.408976
C1_12090C	orf19.5256	0.66494	-2.84574	2.8667	-0.99269	0.320861	0.408976
C4_06390W	SOU1	1505.34	-2.84518	0.140917	-20.1905	1.19e-90	7.06e-89
C1_06140C	orf19.2431	5.35552	-2.84154	1.0727	-2.64896	0.00807404	0.015012
C7_02920W	orf19.5169	625.004	-2.83982	0.168619	-16.8416	1.21e-63	3.83e-62
C6_01960W	orf19.687	222.693	-2.83897	0.20193	-14.0592	6.77e-45	1.31e-43
C2_00900W	orf19.2034	0.660927	-2.83761	2.52176	-1.12525	0.260484	0.342762
C3_01470W	ARF3	886.847	-2.83675	0.146621	-19.3474	2.14e-83	1.09e-81
CR_08460W	TPM2	354.08	-2.83641	0.709528	-3.9976	6.4e-05	0.000158098
C1_13830C	PDX1	126.18	-2.8292	0.244288	-11.5814	5.12e-31	5.97e-30
C2_10630W	orf19.5342	9.31606	-2.82804	0.792817	-3.56708	0.000360977	0.000820496
C1_04280C	orf19.1063	44.3542	-2.82554	0.376357	-7.50759	6.02e-14	3.19e-13
C7_04320W	orf19.7130	0.6529	-2.82319	2.88115	-0.979882	0.327144	0.415724
C2_06700W	AMO2	432.943	-2.81433	0.22378	-12.5763	2.85e-36	4.03e-35
C6_00400C	orf19.1202	276.727	-2.80625	0.225532	-12.4428	1.53e-35	2.11e-34
C7_03250C	PDI1	9115.83	-2.80026	0.11342	-24.6893	1.39e-134	2.37e-132
C1_13870W	MET3	170.879	-2.79282	0.31504	-8.86496	7.65e-19	5.3e-18
C1_06270W	orf19.1823	54.0325	-2.79243	0.371788	-7.51081	5.88e-14	3.12e-13
C3_04300C	POL1	327.241	-2.79198	0.179343	-15.5679	1.2e-54	3.05e-53
C2_07140W	orf19.2269	960.218	-2.78725	0.126075	-22.1079	2.65e-108	2.26e-106
C4_02440C	PGA38	616.463	-2.78467	0.868665	-3.20569	0.00134737	0.00281394
C3_07360W	DLD2	9.51599	-2.7793	0.879245	-3.16101	0.00157222	0.00325978
C4_01690C	HRT2	850.798	-2.77255	0.143287	-19.3496	2.05e-83	1.05e-81
C7_00750W	ACB1	124.898	-2.7692	0.251776	-10.9987	3.88e-28	4.01e-27
C1_00170W	LEU4	52.3519	-2.74944	0.389174	-7.06481	1.61e-12	7.8e-12
C2_05890C	IDP1	2435.22	-2.74566	0.135779	-20.2216	6.32e-91	3.79e-89
CR_05310W	orf19.1012	9.246	-2.73991	0.829212	-3.30423	0.000952371	0.00203071
C4_05530W	FGR6-10	213.734	-2.73737	0.215724	-12.6892	6.78e-37	9.74e-36
C1_04270C	orf19.1062	6.51298	-2.73625	1.02418	-2.67166	0.00754777	0.0141042
C3_07830W	FBP1	25.6696	-2.72568	0.483142	-5.64158	1.68e-08	6.06e-08
C2_06250C	CDC46	669.514	-2.71727	0.202185	-13.4395	3.55e-41	5.91e-40
C6_00610C	orf19.4196	37.9707	-2.71672	0.412229	-6.59032	4.39e-11	1.94e-10
C5_01330W	orf19.1935	25.322	-2.7163	0.575205	-4.72231	2.33e-06	6.73e-06
C1_13760W	AGM1	36.6351	-2.71354	0.401935	-6.7512	1.47e-11	6.66e-11
C1_01360C	orf19.3325	1271.41	-2.71001	0.166564	-16.2701	1.61e-59	4.59e-58
C5_00630C	EXO1	351.091	-2.7043	0.200314	-13.5003	1.56e-41	2.64e-40
C5_02410C	orf19.4250	237.189	-2.70267	0.189007	-14.2993	2.21e-46	4.54e-45
C1_01440C	POX18	147.046	-2.7019	0.289389	-9.33655	9.95e-21	7.5e-20
C4_04030W	JEN2	3658.16	-2.6989	0.500827	-5.38888	7.09e-08	2.38e-07
C7_02770W	CHS1	189.533	-2.69153	0.212888	-12.6429	1.22e-36	1.75e-35
C5_00430W	MET14	26.4642	-2.69112	0.562412	-4.78497	1.71e-06	5e-06
CR_03720W	TAL1	9278.3	-2.69028	0.122459	-21.9688	5.72e-107	4.68e-105
C2_02880C	EBP7	146.297	-2.69005	0.278203	-9.66936	4.07e-22	3.24e-21
CR_05800C	orf19.6630	928.171	-2.68942	0.225442	-11.9296	8.3e-33	1.03e-31
CR_09900C	DPB2	6.25644	-2.68329	0.962471	-2.78792	0.0053048	0.010163
C7_04240C	orf19.7149	39.5674	-2.68191	0.389838	-6.87956	6e-12	2.81e-11
C7_00930W	GPH1	349.811	-2.67714	0.172527	-15.5173	2.65e-54	6.63e-53
C7_00680W	orf19.7051	2.59796	-2.66941	1.67785	-1.59098	0.111615	0.163988
CR_03470W	orf19.4390	212.317	-2.66743	0.233585	-11.4196	3.34e-30	3.73e-29
C7_01840W	IQG1	16.3221	-2.66332	0.626763	-4.24931	2.14e-05	5.62e-05
CR_00620C	ARG1	270.578	-2.66025	0.243956	-10.9046	1.1e-27	1.11e-26
C7_04360C	TLO16	244.031	-2.65204	0.228072	-11.6281	2.97e-31	3.5e-30
CR_00870C	orf19.3267	4.70564	-2.65131	1.10571	-2.39784	0.0164923	0.0289314
C3_04200W	AGT1	13.119	-2.64669	0.675129	-3.92027	8.84e-05	0.000215331
C3_07690C	orf19.6718	45.8504	-2.64659	1.17587	-2.25075	NA	NA
C3_02150C	ERG6	897.664	-2.64435	0.228812	-11.5568	6.82e-31	7.91e-30
CR_06180W	ARC40	1997.7	-2.6432	0.10975	-24.0839	3.68e-128	4.94e-126
C1_07260C	orf19.4441	16.8906	-2.64067	0.619277	-4.26412	2.01e-05	5.27e-05
CR_10250C	FDH3	192.418	-2.63845	0.203466	-12.9676	1.87e-38	2.85e-37
C2_10010C	orf19.1782	388.937	-2.63637	0.187847	-14.0347	9.57e-45	1.84e-43
C1_11450C	SAM2	1933.23	-2.62802	0.157822	-16.6518	2.94e-62	8.98e-61
C1_02570C	PUT4	3.62635	-2.62046	1.23946	-2.1142	0.0344985	0.0572071
C1_08980C	ZWF1	3657.13	-2.60811	0.13225	-19.721	1.42e-86	7.73e-85
C3_05720C	KIP3	12.8642	-2.60735	0.664856	-3.92167	8.79e-05	0.000214252
C1_11340W	PRM1	25.1454	-2.60125	0.493127	-5.27502	1.33e-07	4.34e-07
CR_06310W	orf19.3885	121.458	-2.60098	0.239086	-10.8789	1.45e-27	1.48e-26
CR_06800C	HHF22	52.7407	-2.59983	0.368913	-7.04727	1.82e-12	8.83e-12
C1_01930W	orf19.4530.1	228.904	-2.5973	0.214076	-12.1326	7.09e-34	9.24e-33
C1_06250W	orf19.1825	148.762	-2.59613	0.302997	-8.56817	1.05e-17	6.88e-17
CR_10030W	FGR34	25.3956	-2.58827	0.562203	-4.6038	4.15e-06	1.17e-05
C1_04800C	orf19.762	9.0733	-2.58735	0.820093	-3.15495	0.00160528	0.00332349
C4_00370W	HOF1	35.3142	-2.58332	0.445925	-5.79316	6.91e-09	2.56e-08
C1_02620C	HOM6	1015.73	-2.57875	0.220135	-11.7144	1.08e-31	1.28e-30
C7_00410C	orf19.7079	12.8201	-2.57685	0.643856	-4.00222	6.27e-05	0.000155164
C3_01280W	orf19.1723	15.4274	-2.56749	0.648208	-3.96091	7.47e-05	0.000183264
C1_13450W	HYR1	34.9127	-2.56572	0.414597	-6.18848	6.07e-10	2.45e-09
C7_03650W	orf19.6699	8.10522	-2.55337	0.815054	-3.13276	0.00173172	0.00356468
C1_13020C	SPC3	84.7778	-2.5509	0.29413	-8.67269	4.22e-18	2.82e-17
C1_11400C	GIN4	406.623	-2.55065	0.267445	-9.53712	1.47e-21	1.14e-20
C5_05200C	orf19.4013	9.20337	-2.54888	0.80559	-3.16399	0.00155621	0.00323082
C2_01960C	orf19.1508	73.956	-2.54874	0.306399	-8.31836	8.92e-17	5.55e-16
CR_02070C	ADH5	2288.38	-2.54854	0.207858	-12.261	1.47e-34	1.95e-33
C2_03270W	GPM1	25853.8	-2.54767	0.180676	-14.1007	3.76e-45	7.4e-44
C6_00320C	DNA2	281.714	-2.54289	0.199297	-12.7593	2.77e-37	4.06e-36
C4_03570W	HWP1	6.9163	-2.54233	0.914312	-2.7806	0.00542588	0.0103697
C1_03490W	orf19.3051	1074.15	-2.54001	0.130385	-19.4809	1.59e-84	8.44e-83
CR_08670C	orf19.6443	18.0308	-2.53728	0.574324	-4.41785	9.97e-06	2.69e-05
C1_11470C	DPP1	24.7746	-2.5338	0.510591	-4.96248	6.96e-07	2.11e-06
C6_00210W	orf19.1180	1181.42	-2.53218	0.113289	-22.3514	1.17e-110	1.07e-108
C1_10570C	orf19.1005	17.0744	-2.52687	0.629813	-4.0121	6.02e-05	0.000149162
C2_07660W	PDS5	497.039	-2.52448	0.164482	-15.3481	3.65e-53	8.91e-52
CR_04420C	RBR2	203.494	-2.52374	0.188344	-13.3996	6.08e-41	9.97e-40
C1_00800C	ERG2	495.494	-2.52039	0.196746	-12.8104	1.43e-37	2.13e-36
C7_00710W	RPS28B	815.558	-2.51921	1.15573	-2.17975	NA	NA
C7_03870W	RAD6	140.862	-2.51131	1.10868	-2.26514	NA	NA
C6_02130C	CTF5	95.9751	-2.50984	0.337277	-7.44148	9.96e-14	5.2e-13
C1_12060C	orf19.5259	72.2433	-2.50612	0.345904	-7.24513	4.32e-13	2.18e-12
C4_05390W	orf19.1796	37.174	-2.50598	0.424007	-5.91023	3.42e-09	1.29e-08
C1_00360W	CDC13	5.58046	-2.50286	0.967715	-2.58636	0.0096996	0.0177568
C3_01780C	orf19.1667.1	53.2864	-2.50079	0.348812	-7.16945	7.53e-13	3.74e-12
C2_09400C	ERG24	315.673	-2.50066	0.169385	-14.7631	2.53e-49	5.6e-48
C2_03700W	orf19.850	198.22	-2.49885	0.22086	-11.3142	1.12e-29	1.22e-28
CR_03270W	VHT1	777.498	-2.498	0.172289	-14.4989	1.23e-47	2.59e-46
C1_10050W	orf19.4872	11.1969	-2.4959	0.688743	-3.62385	0.000290246	0.000667672
CR_10020C	orf19.7578	9.84922	-2.49434	0.786034	-3.17333	0.00150703	0.00313148
C1_10560C	orf19.1002	166.235	-2.49383	0.317544	-7.8535	4.05e-15	2.29e-14
C5_00060C	orf19.5692	10.1055	-2.48434	0.738226	-3.36529	0.000764633	0.00165277
C2_07350W	MCM3	662.85	-2.48368	0.214184	-11.596	4.32e-31	5.06e-30
C1_09980C	orf19.4864	1337.01	-2.48329	0.167102	-14.8609	5.91e-50	1.33e-48
C4_00010W	TLO9	78.6797	-2.48329	0.297815	-8.33836	7.53e-17	4.7e-16
C1_02480W	PMM1	64.045	-2.48303	0.307297	-8.08025	6.46e-16	3.82e-15
C1_03600W	orf19.3060	27.6388	-2.47584	0.449788	-5.50447	3.7e-08	1.28e-07
CR_05790C	ACO2	1368.86	-2.47312	0.201821	-12.254	1.6e-34	2.12e-33
C6_01160W	RCN1	235.721	-2.47273	0.263583	-9.38122	6.52e-21	4.95e-20
CR_09290W	THI13	10.8629	-2.47052	0.704261	-3.50795	0.000451567	0.00101002
C1_03870C	orf19.4459	130.844	-2.46905	0.275043	-8.97697	2.78e-19	1.97e-18
C1_00910W	TRI1	39.5802	-2.46682	1.0653	-2.31561	0.0205793	0.0355082
CR_07130C	ALK8	580.507	-2.46605	0.157683	-15.6393	3.93e-55	1.02e-53
C3_07440W	TPI1	310.655	-2.4654	0.17737	-13.8998	6.35e-44	1.18e-42
C1_09670C	orf19.4830	3.29959	-2.45954	1.26384	-1.94608	0.0516453	0.0825147
C3_02810C	FAA21	320.027	-2.4582	0.191204	-12.8564	7.92e-38	1.19e-36
C6_03260W	orf19.5614	930.431	-2.45732	0.164737	-14.9166	2.57e-50	5.89e-49
C3_05660C	orf19.7002	0.508192	-2.45586	3.6658	-0.669937	0.502898	0.589176
CM_00050W	NAD6	0.508192	-2.45586	3.6658	-0.669937	0.502898	0.589176
C3_02140C	orf19.1632	468.89	-2.45568	0.155178	-15.8249	2.09e-56	5.62e-55
CR_00750C	orf19.3281	4.21833	-2.45408	1.11555	-2.19989	0.0278148	0.0469514
C5_01230C	orf19.1946	1223.71	-2.45322	0.115427	-21.2535	3.06e-100	2.12e-98
C5_00410W	orf19.948	1.13593	-2.4518	2.2696	-1.08028	0.280018	0.364209
C1_02370C	orf19.3694	230.05	-2.44995	0.199416	-12.2857	1.08e-34	1.45e-33
C1_14410W	orf19.7256	13.2789	-2.44399	0.675849	-3.61618	0.000298985	0.000686023
C1_03190C	ECM33	2448.46	-2.44333	0.457381	-5.34201	9.19e-08	3.06e-07
CR_03830C	MCM2	693.534	-2.44319	0.229084	-10.6651	1.48e-26	1.43e-25
C1_12200W	MCD4	158.06	-2.43884	0.232632	-10.4837	1.03e-25	9.52e-25
C1_12040W	orf19.5262	0.500165	-2.43428	3.15027	-0.772721	0.439688	0.528653
C3_05530W	OST1	35.2876	-2.43354	0.441052	-5.51757	3.44e-08	1.19e-07
C6_00100C	HET1	51.441	-2.43107	0.333341	-7.29302	3.03e-13	1.54e-12
C1_10940C	ERP5	1990.19	-2.42633	0.12717	-19.0794	3.74e-81	1.77e-79
C2_03720W	PGA16	0.496152	-2.42499	3.6956	-0.656184	0.511706	0.597385
C2_06130W	CSM3	79.0946	-2.42154	0.27324	-8.86232	7.84e-19	5.42e-18
C1_12180C	orf19.5246	292.664	-2.41804	0.166026	-14.5642	4.74e-48	1.01e-46
C1_11860W	orf19.5281	4119.15	-2.4175	0.120462	-20.0686	1.39e-89	8.1e-88
CR_06670W	CFL11	0.491529	-2.41267	2.79065	-0.864557	0.387282	0.477045
C1_09680W	MTS1	801.912	-2.4064	0.15031	-16.0096	1.1e-57	3.01e-56
C2_06140C	orf19.4104	16.683	-2.4051	0.644089	-3.73412	0.000188376	0.00044188
C5_02460C	ECM331	18.4611	-2.40449	0.617126	-3.89627	9.77e-05	0.000236447
C3_05130C	THI4	2.10584	-2.40406	1.58886	-1.51307	0.130261	0.188571
C3_04420W	orf19.5892	75.2488	-2.40323	0.302825	-7.93604	2.09e-15	1.2e-14
CR_09940W	orf19.7568	0.487516	-2.40273	3.17595	-0.75654	0.449326	0.538021
C5_01040W	orf19.1968	0.487516	-2.40273	3.17595	-0.75654	0.449326	0.538021
C1_00710C	TUB2	614.03	-2.40017	0.199001	-12.0611	1.69e-33	2.16e-32
C2_09590C	orf19.1395	185.857	-2.39062	0.235243	-10.1624	2.92e-24	2.54e-23
C7_02750W	FGR6-1	183.996	-2.39034	0.197998	-12.0726	1.47e-33	1.88e-32
C2_09070C	orf19.4066	1640.61	-2.38687	0.136911	-17.4338	4.57e-68	1.59e-66
C1_11810W	CAS1	358.893	-2.38356	0.195215	-12.2099	2.75e-34	3.63e-33
C4_04430W	MRP8	19.2244	-2.38331	0.573647	-4.15467	3.26e-05	8.35e-05
CR_09230C	orf19.7321	29.8658	-2.37872	0.447883	-5.31104	1.09e-07	3.59e-07
C1_12550C	CDC54	753.798	-2.37189	0.236267	-10.039	1.03e-23	8.7e-23
CR_07140C	orf19.11	97.8632	-2.37147	0.250726	-9.4584	3.13e-21	2.4e-20
C2_03120W	AMO1	429.913	-2.36228	0.169135	-13.9669	2.48e-44	4.7e-43
C3_05510W	orf19.6986	4.09149	-2.36022	1.101	-2.14371	0.0320562	0.0534807
C2_10200W	orf19.1761	501.83	-2.36001	0.263433	-8.95866	3.29e-19	2.31e-18
CR_09090C	orf19.7305	8.17897	-2.35945	0.79335	-2.97403	0.00293916	0.0058514
C5_03520W	orf19.6661	0.470244	-2.35575	3.76384	-0.62589	0.531387	0.616933
C2_01670C	STT3	56.8472	-2.35467	0.312268	-7.54054	4.68e-14	2.5e-13
C2_08520C	orf19.3626.1	6.10706	-2.35163	0.938654	-2.50532	0.0122341	0.0219878
CR_00270C	orf19.7507	2.9855	-2.34172	1.40642	-1.66502	0.0959088	0.14325
C5_01120W	orf19.1958	2.16689	-2.33938	1.86464	-1.2546	0.209623	0.285184
C5_05040W	orf19.3996	400.251	-2.33731	0.191637	-12.1965	3.24e-34	4.26e-33
C4_00790C	MLH1	175.738	-2.33309	0.217986	-10.7029	9.86e-27	9.65e-26
C1_02590C	SNZ1	5612.59	-2.32896	0.607051	-3.83652	0.00012479	0.000298841
C4_04220W	DUO1	3.20869	-2.32584	1.38691	-1.677	0.093543	0.140048
C5_01680C	CCN1	234.41	-2.32273	0.19819	-11.7197	1.01e-31	1.21e-30
C4_05690W	SEC23	4129.55	-2.32225	0.132087	-17.5812	3.43e-69	1.21e-67
C2_02980C	DLD1	540.807	-2.3212	0.139228	-16.672	2.1e-62	6.44e-61
C2_07110C	orf19.2266	508.831	-2.31294	0.16203	-14.2748	3.14e-46	6.41e-45
C7_00190W	orf19.7104	4.1483	-2.31071	1.15339	-2.0034	0.0451339	0.0731121
CR_00180C	CHT1	1.93545	-2.30965	1.5873	-1.45508	0.145646	0.207704
CR_00540C	MDH1	510.767	-2.30925	0.141172	-16.3577	3.83e-60	1.1e-58
CR_03680C	SMC1	432.71	-2.30439	0.179751	-12.8199	1.27e-37	1.89e-36
C4_06490C	PRI2	69.3098	-2.29472	0.39253	-5.84597	5.04e-09	1.88e-08
CR_10520C	SLD5	1.98303	-2.29275	1.56122	-1.46857	0.14195	0.203021
C3_04140C	EGD2	100.381	-2.28674	0.265141	-8.62464	6.43e-18	4.25e-17
C2_05650W	VPS35	27.21	-2.28593	0.445319	-5.13323	2.85e-07	9.02e-07
C2_09470C	PMS1	24.2439	-2.28499	0.474124	-4.8194	1.44e-06	4.23e-06
C2_10860C	orf19.5369	31.7904	-2.28087	0.446944	-5.10326	3.34e-07	1.05e-06
C7_01190W	orf19.6901	6.94953	-2.28083	0.895053	-2.54826	0.010826	0.0196874
C3_07380W	orf19.6753	47.5764	-2.27788	0.601959	-3.78411	0.000154257	0.000365658
CR_04510W	HXK2	4836.06	-2.275	0.138173	-16.4649	6.56e-61	1.91e-59
C3_07820W	orf19.6177	8.97734	-2.26855	0.784759	-2.89076	0.00384313	0.00752977
C5_01460W	YBL053	234.082	-2.26485	0.214177	-10.5747	3.91e-26	3.67e-25
C1_12030W	SER33	142.7	-2.26368	0.253389	-8.9336	4.12e-19	2.88e-18
CR_07590W	EMP24	1377.4	-2.25582	0.129976	-17.3557	1.79e-67	6.15e-66
C7_02250W	orf19.6488	2.74903	-2.25293	1.41499	-1.59219	0.111342	0.163702
CR_02110W	MCM6	501.306	-2.25266	0.14803	-15.2176	2.7e-52	6.55e-51
CR_05210W	orf19.557	57.8294	-2.25196	0.338317	-6.65637	2.81e-11	1.26e-10
C3_00760W	ERG4	870.251	-2.24483	0.129439	-17.3428	2.24e-67	7.62e-66
C2_02360C	orf19.1557	194.031	-2.24419	0.209702	-10.7018	9.98e-27	9.76e-26
C6_00770C	orf19.3648	233.886	-2.24013	0.193413	-11.5821	5.08e-31	5.92e-30
C4_03590C	OSH3	454.579	-2.23868	0.168813	-13.2613	3.88e-40	6.27e-39
C4_05730W	orf19.1258	471.451	-2.23528	0.172962	-12.9236	3.31e-38	5.03e-37
C2_00010W	TLO5	65.2534	-2.23402	0.409966	-5.44929	5.06e-08	1.72e-07
C6_00680C	orf19.4192.1	415.507	-2.23296	0.173844	-12.8447	9.21e-38	1.38e-36
CR_09010C	orf19.7297	78.0418	-2.2283	0.271157	-8.21775	2.07e-16	1.27e-15
C1_14050C	orf19.7213	20.0468	-2.22718	0.502045	-4.43622	9.16e-06	2.48e-05
C3_06890W	PMT2	101.319	-2.22658	0.259257	-8.58831	8.83e-18	5.79e-17
C5_03490C	orf19.6658	32.1735	-2.22481	0.410258	-5.42296	5.86e-08	1.98e-07
C2_01090C	ERG28	273.454	-2.22209	0.163081	-13.6257	2.82e-42	4.91e-41
C6_01670W	MAE1	1574.67	-2.2167	0.17496	-12.6698	8.7e-37	1.24e-35
C1_13770C	orf19.5014	5.71945	-2.21582	0.971071	-2.28183	0.0224991	0.0385149
C1_04930C	orf19.751	20.3875	-2.21362	0.548692	-4.03435	5.48e-05	0.000136515
C1_04260W	HHT21	138.798	-2.21165	0.338108	-6.54127	6.1e-11	2.66e-10
C1_12890W	orf19.4919	12.1054	-2.21113	0.657904	-3.36086	0.00077699	0.00167776
C6_02480W	orf19.5517	495.241	-2.21015	0.205102	-10.7759	4.48e-27	4.44e-26
C1_05950C	orf19.2452	959.129	-2.21011	0.138983	-15.902	6.14e-57	1.66e-55
C4_01550C	CPA1	1172.44	-2.20905	0.218359	-10.1166	4.66e-24	4.03e-23
C7_01520W	FLU1	20.8335	-2.20809	0.505215	-4.37059	1.24e-05	3.32e-05
CR_00280C	orf19.7506	15.8818	-2.2052	0.590739	-3.73295	0.000189247	0.000443759
C2_03010C	RNR21	1313.63	-2.20518	0.135549	-16.2685	1.65e-59	4.69e-58
C3_06750W	orf19.6828.1	48.2223	-2.20436	0.34388	-6.41025	1.45e-10	6.19e-10
C2_09780C	orf19.1372	1548.63	-2.20402	0.131196	-16.7995	2.46e-63	7.72e-62
C1_00670C	UGA32	11.1124	-2.20354	0.67249	-3.27668	0.00105034	0.00222382
C5_00540C	AGA1	53.2035	-2.20227	0.378772	-5.81425	6.09e-09	2.26e-08
C3_02800W	ADH4	11.4593	-2.20131	0.723682	-3.04182	0.00235152	0.00475356
C5_05050W	ADH1	84240.3	-2.20093	0.166213	-13.2416	5.05e-40	8.13e-39
C5_03950W	orf19.3216	357.65	-2.20044	0.163946	-13.4217	4.51e-41	7.44e-40
C5_02800C	orf19.4305	0.991428	-2.19975	2.64253	-0.832442	0.405159	0.495099
C4_02990C	GST2	336.92	-2.19721	0.159394	-13.7848	3.15e-43	5.57e-42
C4_02660W	orf19.2734	128.649	-2.1971	0.234924	-9.3524	8.57e-21	6.48e-20
C5_03770C	orf19.1117	10.1625	-2.19253	0.686209	-3.19513	0.00139767	0.0029161
CR_07400C	LPD1	21839.4	-2.18131	0.17145	-12.7227	4.42e-37	6.4e-36
C1_04020C	CSH1	11099.4	-2.17693	0.152387	-14.2855	2.69e-46	5.51e-45
C4_03500C	orf19.3378	0.995824	-2.17327	2.28495	-0.951125	0.341541	0.429944
C4_03200C	orf19.2670	143.888	-2.17304	0.210546	-10.321	5.66e-25	5.06e-24
CR_06700C	SOL3	24.8077	-2.17271	0.449988	-4.82838	1.38e-06	4.06e-06
C2_02640C	BNA32	71.0068	-2.17268	0.294877	-7.36807	1.73e-13	8.91e-13
C7_01800C	PFK2	183.1	-2.16234	0.203354	-10.6334	2.08e-26	1.99e-25
C7_04160W	orf19.7158	2.80544	-2.16223	1.32665	-1.62984	0.103136	0.153094
C6_02560W	orf19.5525	976.739	-2.16013	0.137221	-15.7419	7.8e-56	2.06e-54
C2_07650C	orf19.1860.1	889.301	-2.15374	0.130363	-16.5211	2.59e-61	7.66e-60
CR_07460C	orf19.6119	231.046	-2.15333	0.244283	-8.81489	1.2e-18	8.23e-18
C1_11650W	EGD1	136.271	-2.15194	0.263802	-8.15743	3.42e-16	2.05e-15
C1_09290C	ARG5,6	4824.28	-2.15106	0.208906	-10.2968	7.28e-25	6.48e-24
C5_05020C	orf19.3994	484.882	-2.1449	0.171781	-12.4863	8.87e-36	1.23e-34
CR_09820C	orf19.7555	2.571	-2.1412	1.45834	-1.46825	0.142037	0.203099
C2_07790C	orf19.2202	33.1456	-2.13938	0.442344	-4.83647	1.32e-06	3.9e-06
CR_07220C	orf19.6148	297.699	-2.13681	0.225211	-9.48803	2.35e-21	1.82e-20
C1_11700C	MRF1	946.095	-2.13596	0.120804	-17.6812	5.85e-70	2.12e-68
C1_13580W	SEC18	58.3845	-2.13475	0.323456	-6.5998	4.12e-11	1.82e-10
C2_06550W	CIS302	5.44372	-2.13337	0.947227	-2.25223	0.0243079	0.04142
CR_00410W	RTT109	5.4391	-2.13253	0.935509	-2.27954	0.0226352	0.0387374
C2_09020W	CDC47	964.724	-2.1279	0.245955	-8.6516	5.08e-18	3.37e-17
CR_00900W	TRM1	16.6618	-2.12371	0.581641	-3.65123	0.000260985	0.00060278
C2_04460W	LYS22	4257.67	-2.11648	0.463993	-4.56144	5.08e-06	1.42e-05
C3_04060C	HEM13	230.828	-2.11064	0.186072	-11.3431	8.02e-30	8.82e-29
CR_02290W	PGA22	2.60414	-2.10736	1.34868	-1.56254	0.11816	0.172639
C3_02960C	KRE5	836.643	-2.1021	0.166998	-12.5876	2.47e-36	3.51e-35
C2_01950C	AMN1	105.663	-2.10011	0.250561	-8.38164	5.22e-17	3.29e-16
C1_13260W	orf19.4952.1	208.538	-2.09959	0.290789	-7.22031	5.19e-13	2.6e-12
C5_00740W	CTF8	43.5627	-2.09731	0.440227	-4.76417	1.9e-06	5.52e-06
CR_08950W	ARP2	44.8797	-2.09529	0.357202	-5.86582	4.47e-09	1.67e-08
C1_00630W	orf19.6043	15.7346	-2.09284	0.557224	-3.75584	0.000172764	0.000407688
C1_13660W	RAD54	46.6016	-2.08771	0.344338	-6.06296	1.34e-09	5.23e-09
C1_14230C	IRR1	15.1569	-2.08677	0.600585	-3.47457	0.000511677	0.0011332
C3_03470W	orf19.345	113.483	-2.0839	0.311519	-6.68948	2.24e-11	1.01e-10
C4_04230W	orf19.1427	6.02245	-2.0824	0.886906	-2.34794	0.0188777	0.032851
C4_02120W	ERV29	53.2257	-2.08111	0.324394	-6.41537	1.4e-10	5.99e-10
C1_03460C	orf19.3048	202.614	-2.07477	0.261118	-7.94574	1.93e-15	1.11e-14
C2_02050C	orf19.1522	71.6874	-2.06962	0.279172	-7.41341	1.23e-13	6.39e-13
CR_06770C	orf19.1857	6.89948	-2.06738	0.827219	-2.49919	0.0124476	0.0223398
CR_09670C	orf19.6596	36.7689	-2.06564	0.379051	-5.44951	5.05e-08	1.72e-07
CR_01620C	MET6	14309.6	-2.06534	0.121142	-17.049	3.56e-65	1.16e-63
C7_01470C	PRE10	60.0478	-2.06481	0.29907	-6.90411	5.05e-12	2.38e-11
C7_04120W	orf19.7163	4.24877	-2.06322	1.04213	-1.97982	0.047724	0.0768534
C5_00930C	TFS1	3613.34	-2.06098	0.124825	-16.511	3.06e-61	9.01e-60
C2_09490W	PHO13	143.834	-2.06045	0.232777	-8.8516	8.63e-19	5.96e-18
C6_02220W	SAR1	194.327	-2.05872	0.223405	-9.21519	3.11e-20	2.29e-19
C5_02400W	orf19.4248	1942.94	-2.05805	0.115009	-17.8948	1.3e-71	4.92e-70
C2_06770W	orf19.2228	353.459	-2.0534	0.192666	-10.6578	1.6e-26	1.54e-25
C6_01460C	orf19.3438	571.984	-2.05231	0.216465	-9.48102	2.52e-21	1.95e-20
C2_00260C	MUQ1	475.948	-2.04795	0.147628	-13.8724	9.31e-44	1.7e-42
C1_11350C	TOS4	393.309	-2.04733	0.181325	-11.291	1.45e-29	1.58e-28
CR_01290C	CWH43	193.201	-2.04521	0.212656	-9.61744	6.75e-22	5.32e-21
C2_09930W	orf19.1359	39.8689	-2.04492	0.461531	-4.43073	9.39e-06	2.54e-05
C3_06340W	HNT2	9.31354	-2.04371	0.710824	-2.87512	0.00403872	0.00788113
C1_04450C	FMA1	28.8273	-2.04291	0.49279	-4.1456	3.39e-05	8.66e-05
C2_08810C	IPP1	8318.28	-2.04237	0.099	-20.63	1.48e-94	9.31e-93
C2_09630C	orf19.1391	216.116	-2.04201	0.204138	-10.0031	1.48e-23	1.24e-22
C1_04180W	orf19.1052	292.771	-2.04016	0.165776	-12.3068	8.33e-35	1.12e-33
C5_02840C	HSL1	748.924	-2.03881	0.156148	-13.0569	5.8e-39	9.05e-38
CR_10440W	orf19.7621	9.34668	-2.03647	0.740048	-2.75181	0.00592673	0.0112688
CR_00360C	LEU1	194.32	-2.03007	0.190467	-10.6584	1.59e-26	1.54e-25
CR_09160C	ERG13	73.0479	-2.02319	0.294529	-6.86925	6.45e-12	3.01e-11
C1_07580C	PRY1	27.4559	-2.02184	0.431821	-4.68212	2.84e-06	8.13e-06
C2_10640C	MTR2	47.7786	-2.0217	1.07178	-1.8863	0.0592544	0.0934636
C4_04410C	LYS4	314.727	-2.0214	0.155096	-13.0333	7.92e-39	1.22e-37
C2_05290C	orf19.3558	23.6511	-2.0212	0.448114	-4.51046	6.47e-06	1.79e-05
C1_06550W	GLT1	9344.57	-2.01964	0.546493	-3.69564	0.000219337	0.000510141
CR_03300C	orf19.2394	20.3711	-2.01734	0.507216	-3.97727	6.97e-05	0.0001715
C5_00110C	THS1	108.193	-2.01555	0.2286	-8.81694	1.18e-18	8.09e-18
C5_00080C	orf19.5689	70.4763	-2.01485	0.309205	-6.51622	7.21e-11	3.13e-10
C4_04050C	RHD3	9.89784	-2.01346	0.925636	-2.17521	0.0296142	0.0497623
C1_10400C	FGR41	114.88	-2.01339	1.27476	-1.57943	0.114238	0.167413
C1_06930W	PGA63	865.97	-2.01093	0.162682	-12.3612	4.24e-35	5.78e-34
C6_03270C	AYR2	2266.17	-2.01084	0.121338	-16.5723	1.11e-61	3.31e-60
CR_10340W	PTP3	113.97	-2.00851	0.237322	-8.46323	2.6e-17	1.65e-16
C1_00140W	KEL1	63.435	-2.0083	0.30225	-6.64449	3.04e-11	1.36e-10
CR_07490C	GLK4	1005.16	-2.00499	0.144459	-13.8793	8.46e-44	1.55e-42
C4_01920W	DPM3	28.794	-2.00417	0.464249	-4.31702	1.58e-05	4.19e-05
C3_00440W	orf19.5422	4.31281	-1.99629	1.09057	-1.83051	0.0671738	0.104191
C2_03070C	SMP3	140.066	-1.99399	0.214256	-9.30657	1.32e-20	9.92e-20
C1_04030W	orf19.4478	571.296	-1.9936	0.16895	-11.8	3.91e-32	4.72e-31
C3_01570W	orf19.1686	330.886	-1.99168	0.242195	-8.22347	1.98e-16	1.21e-15
C1_09800C	TVP18	705.727	-1.99073	0.224122	-8.88233	6.55e-19	4.55e-18
CR_00710C	orf19.3283	1.65087	-1.99054	1.74982	-1.13757	0.255301	0.336997
C3_00710W	CHS8	546.191	-1.99017	0.194236	-10.2461	1.23e-24	1.09e-23
C7_03570W	ARG4	77.9055	-1.98847	0.355475	-5.59384	2.22e-08	7.87e-08
CR_10430C	orf19.7620	2.49898	-1.9867	1.3656	-1.45482	0.145719	0.207704
C6_01150W	CDC20	166.133	-1.98661	0.20704	-9.5953	8.37e-22	6.58e-21
C3_06360C	CYP5	60.0072	-1.98619	0.302649	-6.5627	5.28e-11	2.32e-10
C4_05580C	orf19.1239	99.4482	-1.98611	0.38883	-5.10791	3.26e-07	1.02e-06
C4_00620C	SPC2	421.542	-1.98549	0.142113	-13.9712	2.34e-44	4.44e-43
C3_06250W	ERV25	34.8184	-1.98531	0.3782	-5.24937	1.53e-07	4.96e-07
CR_00020W	TLO1	39.5393	-1.98337	0.416276	-4.76456	1.89e-06	5.51e-06
C3_06860C	orf19.6816	46.636	-1.98238	0.331462	-5.9807	2.22e-09	8.58e-09
C6_01840C	COQ3	18.7923	-1.98156	0.546794	-3.62396	0.000290128	0.000667644
C2_00340C	ARO8	119.843	-1.98115	0.240167	-8.24906	1.6e-16	9.84e-16
C6_00120W	orf19.6325.1	28.9579	-1.98091	0.406582	-4.87211	1.1e-06	3.28e-06
C1_07670W	ZCF4	73.3044	-1.98014	0.343704	-5.76117	8.35e-09	3.07e-08
C3_06690C	orf19.7458	6.50647	-1.97524	0.849147	-2.32615	0.0200107	0.0345934
C1_09660W	DOA1	443.83	-1.97318	0.140154	-14.0787	5.14e-45	9.99e-44
C1_04830W	SEC21	3700.89	-1.96357	0.110303	-17.8015	6.88e-71	2.57e-69
CR_00390W	MMS22	5.68064	-1.96314	0.924083	-2.12442	0.0336351	0.0558488
C3_05210C	DYN1	20.3127	-1.96046	0.520057	-3.76969	0.000163448	0.000386572
C7_00380W	orf19.7082	6.65142	-1.95911	0.849078	-2.30734	0.0210361	0.0362567
C2_05900W	orf19.5212	4.14421	-1.95252	1.09899	-1.77665	0.0756253	0.115808
CR_00070W	BNR1	8.0245	-1.95231	0.783582	-2.49152	0.0127197	0.0228021
C1_05300C	PRD1	1106.32	-1.95201	0.131217	-14.8762	4.71e-50	1.07e-48
C4_00710W	orf19.4171	531.445	-1.95197	0.199557	-9.78153	1.35e-22	1.09e-21
C5_00040C	orf19.5693	32.9381	-1.95118	0.403372	-4.83718	1.32e-06	3.89e-06
C4_01760W	orf19.4617	652.311	-1.95029	0.168196	-11.5954	4.35e-31	5.09e-30
C1_10430W	PHO8	26.6892	-1.94797	0.427803	-4.55342	5.28e-06	1.47e-05
C4_05140C	GDB1	176.24	-1.94547	0.215766	-9.01655	1.94e-19	1.39e-18
C1_10820C	orf19.2335	645.03	-1.94352	0.173307	-11.2143	3.47e-29	3.72e-28
CR_01400W	LYS12	712.495	-1.94275	0.271151	-7.16483	7.79e-13	3.87e-12
CR_02280W	PGA23	61.4105	-1.94261	0.390355	-4.97652	6.47e-07	1.97e-06
C7_01010W	orf19.7013	3.90436	-1.93917	1.1035	-1.7573	0.0788671	0.120334
CR_10190C	orf19.7595	7.13359	-1.93797	0.830739	-2.33283	0.0196571	0.0340474
C2_00060C	orf19.1917	27.3928	-1.93402	0.424587	-4.55506	5.24e-06	1.46e-05
C5_04010C	orf19.3210	87.3223	-1.93333	0.258137	-7.48957	6.91e-14	3.64e-13
C1_14030W	orf19.7210	29.4484	-1.93323	0.501969	-3.85129	0.000117495	0.000282553
C3_03450C	BMT7	23.0612	-1.93244	0.460241	-4.19875	2.68e-05	6.96e-05
C7_04210C	orf19.7152	60.7997	-1.929	0.31803	-6.06548	1.32e-09	5.15e-09
C2_07490W	HEM15	609.591	-1.92278	0.127507	-15.0799	2.2e-51	5.15e-50
C4_03520C	RBT1	20.9559	-1.92173	0.513672	-3.74116	0.000183172	0.000430958
C2_00380C	RFA1	55.8436	-1.92164	0.384504	-4.99772	5.8e-07	1.78e-06
C3_02480C	CCP1	9053.5	-1.92152	0.229073	-8.38827	4.93e-17	3.11e-16
C1_01520C	SOD2	1451.88	-1.92033	0.182831	-10.5033	8.34e-26	7.78e-25
C1_00090W	orf19.6103	1.60166	-1.9192	1.91929	-0.999954	0.317333	0.405463
C1_04590W	orf19.6852.1	1979.72	-1.91471	0.189514	-10.1033	5.34e-24	4.6e-23
C6_03250W	BMT4	1115.58	-1.91395	0.160377	-11.9341	7.86e-33	9.73e-32
CR_09700W	orf19.6592	27.508	-1.91369	0.428351	-4.46757	7.91e-06	2.16e-05
C3_01930W	PXP2	2983.15	-1.91059	0.157775	-12.1095	9.4e-34	1.22e-32
C4_06640C	orf19.2868	2.25349	-1.90827	1.5105	-1.26333	0.206469	0.281561
C6_01680C	GBU1	29.9588	-1.9066	0.448071	-4.25514	2.09e-05	5.48e-05
C1_13120C	MON2	535.612	-1.90251	0.19833	-9.59264	8.59e-22	6.74e-21
C1_03640C	HFL1	8.68832	-1.90204	0.747199	-2.54556	0.0109104	0.019835
C2_02320C	CPR3	562.04	-1.90076	0.138598	-13.7141	8.36e-43	1.47e-41
CR_08910C	RPN7	46.5977	-1.89906	0.367518	-5.16725	2.38e-07	7.58e-07
C2_06630C	orf19.36.1	94.9845	-1.8967	0.273268	-6.94082	3.9e-12	1.85e-11
CR_04220C	orf19.510	41.142	-1.89605	0.369814	-5.12704	2.94e-07	9.29e-07
C5_02920W	orf19.4316	202.093	-1.89448	0.224626	-8.43392	3.34e-17	2.12e-16
C4_06600W	TOP2	426.447	-1.89247	0.143657	-13.1735	1.25e-39	1.97e-38
C4_02450W	orf19.2757	46.3844	-1.89147	0.346069	-5.46558	4.61e-08	1.58e-07
C7_00280W	HGT12	0.852335	-1.88378	2.42775	-0.775937	0.437786	0.527001
C1_01770W	MAK32	365.212	-1.88271	0.152499	-12.3457	5.14e-35	6.99e-34
C3_00060W	TLO7	21.2642	-1.88146	0.609543	-3.08667	0.00202411	0.00412745
C1_08140W	orf19.5090	27.7515	-1.88129	0.449559	-4.18474	2.85e-05	7.37e-05
C7_02130W	orf19.6502	2.29526	-1.87992	1.43938	-1.30606	0.191531	0.264162
CR_04060C	DAP1	346.639	-1.87853	0.17604	-10.671	1.39e-26	1.35e-25
CR_01920W	BIO3	52.2698	-1.8777	0.337776	-5.55903	2.71e-08	9.53e-08
CR_05360C	orf19.5287	76.8996	-1.87767	0.263097	-7.13681	9.55e-13	4.72e-12
C5_02300C	RET2	3161.12	-1.87604	0.120194	-15.6084	6.38e-55	1.63e-53
CR_07150W	GLK1	6559.24	-1.87436	0.132254	-14.1725	1.36e-45	2.71e-44
C2_00080C	FAV3	15.6389	-1.87253	0.542665	-3.45062	0.0005593	0.00123175
CR_02790C	ALG5	281.107	-1.87112	0.16204	-11.5473	7.62e-31	8.83e-30
C2_00670C	orf19.2061	0.338795	-1.86985	4.03404	-0.463517	0.642994	0.71604
C2_01500W	orf19.1456	0.338795	-1.86985	4.03404	-0.463517	0.642994	0.71604
C2_09120C	orf19.4070	0.338795	-1.86985	4.03404	-0.463517	0.642994	0.71604
C7_00430W	orf19.7077	0.338795	-1.86985	4.03404	-0.463517	0.642994	0.71604
C1_14370W	orf19.7252	0.821421	-1.86842	2.21613	-0.843099	0.399173	0.489016
C1_10700C	NIT3	566.066	-1.86647	0.174761	-10.6802	1.26e-26	1.23e-25
C3_07980C	orf19.6192	184.236	-1.86511	0.219002	-8.51642	1.65e-17	1.06e-16
C1_14590C	TLO4	9.51465	-1.86446	0.783247	-2.38043	0.0172926	0.0301926
C1_12720C	orf19.6350	26.7015	-1.86314	0.473287	-3.93659	8.26e-05	0.000201985
CR_03020C	orf19.2426	184.113	-1.86208	0.200375	-9.29297	1.5e-20	1.12e-19
C5_03050C	PGA58	0.805157	-1.86168	2.46334	-0.755752	0.449798	0.538476
C3_07880C	orf19.6184	0.839076	-1.86044	2.40063	-0.774978	0.438353	0.527379
C5_01520C	GLR1	1587.96	-1.85891	0.187692	-9.90405	4e-23	3.3e-22
C3_00540C	IST1	6.61497	-1.8544	0.920295	-2.015	0.0439042	0.0712482
C4_01970W	orf19.4595	7.69812	-1.85408	0.794616	-2.3333	0.0196326	0.0340237
CR_05400C	tR(ACG)2	0.334781	-1.85392	3.65412	-0.507351	0.611909	0.689587
C4_00390W	orf19.5666	387.69	-1.85298	0.141161	-13.1267	2.31e-39	3.64e-38
C5_05500C	CTA24	4890.46	-1.85024	0.100554	-18.4004	1.3e-75	5.4e-74
C2_05680W	COG4	14.6405	-1.84855	0.557133	-3.31797	0.000906752	0.00193869
C2_07010W	orf19.2257	2520.29	-1.84785	0.104869	-17.6206	1.71e-69	6.1e-68
C2_02750C	orf19.5831	0.796521	-1.84642	2.43412	-0.758559	0.448116	0.536973
C4_01360W	PGA53	913.823	-1.84616	0.124247	-14.8587	6.11e-50	1.37e-48
C4_01390W	HAP3	98.3881	-1.84281	0.241495	-7.63081	2.33e-14	1.26e-13
C7_01310C	orf19.6911	0.330768	-1.83971	4.03669	-0.455746	0.648572	0.720471
CR_04430W	orf19.533	0.330768	-1.83971	4.03669	-0.455746	0.648572	0.720471
C5_03810C	orf19.1113	446.283	-1.83896	0.183134	-10.0416	1e-23	8.49e-23
C1_05100W	orf19.4061	215.485	-1.83683	0.209751	-8.75719	2e-18	1.36e-17
CR_10790W	MAL2	3.81507	-1.83504	1.12392	-1.63272	0.102528	0.152306
C2_10590W	GAL4	144.751	-1.83139	0.237273	-7.71846	1.18e-14	6.5e-14
CR_04120C	orf19.496	87.1399	-1.83009	0.249763	-7.32733	2.35e-13	1.2e-12
C1_14480W	orf19.7266	1.48187	-1.83	1.73954	-1.052	0.292799	0.377637
CR_09810W	orf19.7553	9.52125	-1.82941	0.843096	-2.16987	0.0300168	0.0503582
C3_02360C	orf19.1608	96.5517	-1.82379	0.294571	-6.19136	5.96e-10	2.41e-09
C3_00850C	orf19.6160	6193.31	-1.82242	0.132393	-13.7652	4.13e-43	7.26e-42
CR_09890C	BET2	15.413	-1.82211	0.580118	-3.14092	0.00168416	0.00347585
C2_07980W	orf19.2184	309.248	-1.82196	0.171255	-10.6388	1.97e-26	1.88e-25
C1_01500W	orf19.3336	0.326145	-1.82194	3.68637	-0.494236	0.62114	0.697869
C7_03940C	CLB4	14.8825	-1.82022	0.592659	-3.07127	0.0021315	0.00432405
CR_10130W	orf19.7589	11.9757	-1.81796	0.653161	-2.78333	0.00538048	0.0102861
C1_07160C	orf19.4450.1	5.32985	-1.81752	0.964422	-1.88457	0.0594879	0.0938084
C1_00320W	orf19.6076	8.19825	-1.8171	0.787972	-2.30605	0.0211078	0.0363603
C1_11250W	orf19.676	15.1755	-1.81443	0.56507	-3.21098	0.00132282	0.00276634
C4_07090C	TRP4	1218.77	-1.81321	0.247649	-7.3217	2.45e-13	1.25e-12
C4_03340C	CPD2	11.2372	-1.81064	0.663162	-2.73032	0.00632733	0.0119691
C2_04440W	orf19.4508	16.768	-1.80835	0.555456	-3.25561	0.00113149	0.00238441
C4_00280W	STE24	1168.38	-1.80817	0.163729	-11.0437	2.35e-28	2.45e-27
C1_12020W	orf19.5264	0.322132	-1.80702	3.70184	-0.488142	0.625449	0.700962
C2_01840C	RAD7	770.029	-1.8069	0.166766	-10.8349	2.35e-27	2.36e-26
C3_02390W	orf19.1606	179.985	-1.80509	0.28505	-6.33255	2.41e-10	1e-09
C4_02080W	orf19.4583	6.66775	-1.7992	0.876698	-2.05224	0.040146	0.0656905
C3_01040C	PRM9	12.4636	-1.79876	0.635022	-2.83259	0.00461724	0.00891894
CR_03580C	orf19.4384.1	215.174	-1.79654	0.318846	-5.63451	1.76e-08	6.3e-08
C4_00720W	CSP2	71.0351	-1.79413	0.329715	-5.44148	5.28e-08	1.8e-07
C1_05820C	RAD10	7.49344	-1.78931	0.839077	-2.13248	0.0329676	0.0548851
C3_07760C	orf19.6709	8.2741	-1.78375	0.734126	-2.42977	0.0151086	0.0266824
C2_08640C	PST2	104.118	-1.78222	0.271407	-6.56658	5.15e-11	2.26e-10
C3_06830C	orf19.6818	19.4778	-1.78201	0.493224	-3.61298	0.000302703	0.000693544
C5_00370W	COF1	166.845	-1.77918	0.233899	-7.60659	2.81e-14	1.52e-13
C6_02890C	HPD1	1033.49	-1.77829	0.144915	-12.2713	1.29e-34	1.73e-33
C2_01120W	KAR2	23153.5	-1.7781	0.110241	-16.1291	1.59e-58	4.46e-57
C4_02680C	orf19.2731	57.8063	-1.77742	0.354336	-5.0162	5.27e-07	1.62e-06
CR_08430W	orf19.6411	16.2535	-1.77726	0.521859	-3.40563	0.000660121	0.00143771
C7_02890C	PMT1	886.382	-1.7762	0.128497	-13.8229	1.85e-43	3.32e-42
C1_00690W	RIC1	133.446	-1.77477	0.255015	-6.95947	3.42e-12	1.63e-11
C7_00140C	orf19.7109	12.4626	-1.77421	0.599415	-2.9599	0.00307737	0.00611304
C1_12300W	orf19.5233	0.313496	-1.77254	4.04277	-0.438446	0.661063	0.731382
CM_00250W	CaalfMp08.4	0.313496	-1.77254	4.04277	-0.438446	0.661063	0.731382
C6_03470W	orf19.5711	741.566	-1.77032	0.168934	-10.4793	1.07e-25	9.93e-25
C4_02200C	orf19.4570	264.09	-1.76863	0.222856	-7.93621	2.08e-15	1.2e-14
C3_04040W	orf19.2804	1.52041	-1.76683	1.77391	-0.996011	0.319245	0.407575
C6_00500C	orf19.4209	232.231	-1.76646	0.313887	-5.62769	1.83e-08	6.53e-08
CR_04770C	orf19.6315	71.4474	-1.76538	0.39758	-4.44031	8.98e-06	2.44e-05
C1_06700W	orf19.6240	590.562	-1.76311	0.135233	-13.0375	7.48e-39	1.16e-37
CR_05510W	STE13	93.6714	-1.76195	0.249257	-7.06878	1.56e-12	7.59e-12
C1_01210W	orf19.3309	21.8314	-1.76156	0.558359	-3.15489	0.00160559	0.00332349
C1_02760W	orf19.2965	64.5655	-1.75944	0.295652	-5.95103	2.66e-09	1.02e-08
C3_01180C	orf19.3156	722.882	-1.75825	0.148616	-11.8308	2.71e-32	3.3e-31
C2_04830W	orf19.4128	334.526	-1.75812	0.156719	-11.2183	3.32e-29	3.57e-28
CR_07420W	KGD2	8303.5	-1.75302	0.126146	-13.8968	6.62e-44	1.22e-42
C5_03120W	orf19.4341	324.94	-1.75269	0.200967	-8.72129	2.75e-18	1.85e-17
C7_02830C	LIP5	147.472	-1.7519	0.208181	-8.41527	3.92e-17	2.47e-16
C1_08380W	TEF2	22806.3	-1.75152	0.107049	-16.3619	3.58e-60	1.04e-58
C3_00240C	GLO3	67.6431	-1.74711	0.274114	-6.37368	1.85e-10	7.76e-10
C6_00790C	CTR1	11.386	-1.74463	0.691842	-2.52172	0.0116783	0.0210588
C4_03310C	orf19.1440.1	48.0336	-1.74379	0.380896	-4.57813	4.69e-06	1.32e-05
C1_03470C	orf19.3049	7.1588	-1.74371	0.854179	-2.04138	0.0412129	0.0673315
C5_03820C	BUD7	1036.04	-1.74019	0.125196	-13.8997	6.36e-44	1.18e-42
C3_03170W	SEC13	1044.17	-1.73799	0.123267	-14.0993	3.83e-45	7.53e-44
C1_12930C	orf19.4923	9.95737	-1.73252	0.675072	-2.56642	0.0102753	0.018778
C1_01080W	orf19.3296	2.10458	-1.72674	1.49817	-1.15256	0.24909	0.330251
C1_02780W	orf19.2966	368.195	-1.72547	0.186525	-9.25063	2.23e-20	1.66e-19
CR_02900W	#N/A	5.18656	-1.72377	0.964174	-1.78782	0.0738058	0.113352
C1_05560W	RIB4	636.033	-1.72175	0.15517	-11.096	1.31e-28	1.39e-27
C7_04040C	NPT1	25.1278	-1.72003	0.431253	-3.98844	6.65e-05	0.000163946
CR_05200C	orf19.556	515.451	-1.71793	0.138792	-12.3777	3.45e-35	4.72e-34
C5_05350W	orf19.4030	150.617	-1.71764	0.228079	-7.53091	5.04e-14	2.69e-13
C4_06570C	PDC11	683.832	-1.71723	0.139517	-12.3084	8.16e-35	1.1e-33
C2_04310W	ERG10	5190.21	-1.71647	0.131157	-13.0871	3.9e-39	6.1e-38
C5_04000W	RFC3	414.087	-1.7158	0.158321	-10.8375	2.29e-27	2.3e-26
C2_10260C	CMK2	373.149	-1.71501	0.159374	-10.761	5.26e-27	5.2e-26
C2_01250W	orf19.1999	4.28765	-1.70854	1.02733	-1.6631	0.0962933	0.14379
C7_03720C	HIS7	79.2739	-1.70718	0.294707	-5.79281	6.92e-09	2.56e-08
C7_00670C	orf19.7052	35.4249	-1.70203	0.382564	-4.44899	8.63e-06	2.35e-05
C3_07040C	YSA1	21.8285	-1.70093	0.507848	-3.3493	0.000810164	0.0017458
C5_00600C	orf19.929	12.2607	-1.69944	0.64924	-2.61758	0.00885557	0.0163446
C6_00890W	orf19.90	640.25	-1.69571	0.125254	-13.5382	9.31e-42	1.6e-40
C5_00280C	orf19.967	15.7809	-1.69412	0.563632	-3.00571	0.00264959	0.00530845
C5_00670C	HMS1	259.864	-1.69377	0.203812	-8.31049	9.53e-17	5.92e-16
CR_00850C	GSL2	24.5478	-1.69341	0.463094	-3.65674	0.000255448	0.000590857
CR_10120C	orf19.7588	3.66854	-1.68985	1.16681	-1.44827	0.147543	0.209874
C1_06690W	CYK3	212.126	-1.68715	0.199918	-8.43921	3.2e-17	2.02e-16
C6_01130W	orf19.120	77.962	-1.68589	0.283289	-5.95114	2.66e-09	1.02e-08
CR_01140C	ERG27	9.22266	-1.68106	0.739778	-2.27239	0.023063	0.0393946
C4_02270C	BFR1	1089.22	-1.67914	0.186746	-8.99156	2.44e-19	1.73e-18
C1_11330C	SMT3	67.0409	-1.6748	0.377147	-4.44071	8.97e-06	2.44e-05
C4_03170W	orf19.2673	239.834	-1.67362	0.167729	-9.97812	1.9e-23	1.58e-22
C2_10850C	orf19.5368	23.7085	-1.67184	0.436153	-3.83316	0.000126508	0.000302841
C2_05050C	orf19.3536	14.9814	-1.67041	0.59217	-2.82083	0.0047899	0.00923547
C3_01310W	orf19.1720	19.0731	-1.66842	0.509209	-3.27649	0.00105107	0.00222461
C3_07260C	ECM29	53.0504	-1.66813	0.34326	-4.85967	1.18e-06	3.48e-06
CR_04790W	MVB12	20.7819	-1.6661	0.488148	-3.4131	0.000642293	0.00140082
C3_03130C	orf19.310	2.78168	-1.66428	1.40476	-1.18475	0.236118	0.315442
C6_04380W	ALS2	1824.17	-1.66107	0.165217	-10.0539	8.83e-24	7.5e-23
C6_02140W	orf19.3453	367.536	-1.65979	0.243713	-6.81043	9.73e-12	4.48e-11
C2_06860W	LTE1	215.363	-1.65888	0.205061	-8.08967	5.98e-16	3.55e-15
C3_05280C	orf19.6007	117.779	-1.6578	0.240304	-6.89877	5.25e-12	2.47e-11
C5_05410C	ILV3	3727.78	-1.65756	0.137925	-12.0178	2.86e-33	3.61e-32
C1_10730W	orf19.2346	1203.74	-1.65657	0.110576	-14.9812	9.74e-51	2.25e-49
C4_06270C	ERG26	24.1871	-1.65607	0.436413	-3.79472	0.000147808	0.000351294
CR_07620W	AAT21	1032.04	-1.65281	0.119557	-13.8244	1.82e-43	3.26e-42
C3_05080W	orf19.5978	4.07047	-1.65082	1.02769	-1.60634	0.108199	0.159602
C3_06920W	orf19.6809	23.5562	-1.64926	0.436843	-3.77541	0.000159746	0.000378242
C2_06110W	PPX1	14.0879	-1.64921	0.583531	-2.82626	0.00470949	0.00908876
CR_10620C	BPL1	21.0455	-1.64909	0.479558	-3.43878	0.000584351	0.00128333
CR_02820W	PGM2	1545.73	-1.64871	0.157552	-10.4646	1.26e-25	1.16e-24
C1_08740C	SEC24	6981.3	-1.64841	0.110493	-14.9187	2.49e-50	5.73e-49
C3_06680C	orf19.7457	8.94735	-1.64093	0.75381	-2.17685	0.0294916	0.0495826
C3_07540C	orf19.6737	24.2314	-1.64014	0.439074	-3.73545	0.000187381	0.000439874
C2_10470C	orf19.5322	21.1917	-1.63979	0.469786	-3.49051	0.000482099	0.00107146
C3_03860W	orf19.6929	134.744	-1.63976	0.291101	-5.63294	1.77e-08	6.35e-08
C4_01830C	orf19.4610	23.0218	-1.63561	0.460058	-3.55523	0.000377647	0.000855304
C3_05840W	orf19.7364	2.55325	-1.63181	1.70783	-0.95549	0.33933	0.42776
C6_03240W	orf19.5611	269.449	-1.63117	0.321598	-5.07207	3.94e-07	1.23e-06
C2_07210C	TPK2	1083.91	-1.63024	0.13999	-11.6454	2.42e-31	2.86e-30
C1_12810W	RIB7	544.194	-1.62676	0.1614	-10.0791	6.83e-24	5.84e-23
C5_03580C	CAC2	10.1933	-1.62333	0.678861	-2.39125	0.0167912	0.0294067
C1_11530C	orf19.1167	30.8129	-1.62065	0.61497	-2.63533	0.00840559	0.0155581
C5_02080C	HSP12	534.061	-1.62026	0.535807	-3.02396	0.00249489	0.00502244
C1_14160W	orf19.7223	15.2265	-1.62022	0.581611	-2.78574	0.00534058	0.010216
CR_04530W	FUM11	4179.82	-1.61531	0.122385	-13.1986	8.94e-40	1.43e-38
C2_09810C	orf19.1369	445.111	-1.61411	0.142871	-11.2976	1.35e-29	1.47e-28
C4_02460W	orf19.2756	198.156	-1.61374	0.186375	-8.65856	4.78e-18	3.18e-17
CR_05100W	BIR1	191.106	-1.61009	0.210735	-7.64034	2.17e-14	1.18e-13
C3_02060W	orf19.1641	40.4354	-1.60975	0.3583	-4.49276	7.03e-06	1.94e-05
C7_00700W	CYB5	140.315	-1.60951	0.233021	-6.90714	4.95e-12	2.34e-11
C3_07780C	NUP159	37.4987	-1.60941	0.35537	-4.52882	5.93e-06	1.65e-05
C6_00190W	orf19.1177	493.836	-1.60907	0.166704	-9.65228	4.81e-22	3.82e-21
C3_03410C	orf19.338	1651.7	-1.60871	0.184352	-8.72627	2.63e-18	1.78e-17
C1_14460W	RPN11	66.1947	-1.60674	0.286984	-5.59873	2.16e-08	7.67e-08
C2_10160W	orf19.1765	58.1145	-1.60353	0.309388	-5.1829	2.18e-07	6.99e-07
C4_03990C	orf19.1208	62.7752	-1.60207	0.303862	-5.27237	1.35e-07	4.4e-07
CR_00300W	CDA2	3.30588	-1.598	1.26905	-1.2592	0.207957	0.283406
C6_00030W	TLO13	91.2746	-1.59732	0.276278	-5.78157	7.4e-09	2.73e-08
C2_05520W	orf19.3582	11.5998	-1.59656	0.624731	-2.55559	0.0106008	0.0193169
CR_08980C	orf19.7295	13.2539	-1.59531	0.592368	-2.69311	0.00707899	0.0132972
C7_02150C	ECM42	1318.41	-1.59388	0.151108	-10.548	5.19e-26	4.86e-25
CR_08600C	PEX19	44.9637	-1.59369	0.324984	-4.90392	9.39e-07	2.81e-06
C2_02790C	orf19.5826	28.0732	-1.59359	0.397409	-4.00995	6.07e-05	0.000150468
CR_01020C	orf19.3254	10.0312	-1.58889	0.648697	-2.44936	0.0143112	0.0253809
C3_04780C	orf19.5941	20.0005	-1.58624	0.471186	-3.36647	0.000761358	0.00164626
C1_12880C	orf19.4918	14.4133	-1.5848	0.605392	-2.6178	0.0088499	0.0163389
C6_01030W	HAL22	779.079	-1.58269	0.125819	-12.5791	2.75e-36	3.9e-35
C4_01950W	orf19.4597	18.6168	-1.5778	0.483093	-3.26603	0.00109066	0.00230221
C1_05740C	orf19.2478	153.702	-1.57583	0.303288	-5.19581	2.04e-07	6.54e-07
C7_03930C	MAM33	93.238	-1.57513	0.239238	-6.58397	4.58e-11	2.02e-10
C6_03610W	FGR17	173.539	-1.57499	0.211953	-7.43083	1.08e-13	5.61e-13
C4_02180C	ZCF26	70.7616	-1.57221	0.332232	-4.73227	2.22e-06	6.43e-06
C2_02010C	CHT4	245.333	-1.56956	0.174864	-8.97588	2.81e-19	1.99e-18
C6_03280W	orf19.5616	41.2306	-1.56675	0.357906	-4.37756	1.2e-05	3.22e-05
C5_04330W	orf19.3919.1	1185.63	-1.56664	0.144172	-10.8664	1.67e-27	1.68e-26
CR_02690W	orf19.2828	136.4	-1.56656	0.219843	-7.12582	1.03e-12	5.09e-12
C7_01600W	orf19.6565	32.1997	-1.56567	0.373712	-4.18951	2.8e-05	7.23e-05
C4_06190C	MPH1	411.749	-1.56503	0.17786	-8.79918	1.38e-18	9.43e-18
C2_07120W	RFA2	437.926	-1.56472	0.178995	-8.7417	2.3e-18	1.56e-17
C3_06810W	orf19.6821	17.3052	-1.5642	0.505405	-3.09494	0.00196854	0.00401933
C6_02040W	MCR1	237.367	-1.56297	0.191971	-8.1417	3.9e-16	2.33e-15
C2_06620W	orf19.36	224.312	-1.56142	0.186446	-8.37467	5.54e-17	3.48e-16
C1_05410C	TRP99	1668.42	-1.56127	0.122338	-12.7619	2.67e-37	3.94e-36
C6_01880W	orf19.3394	208.403	-1.56067	0.188677	-8.27166	1.32e-16	8.15e-16
C7_01100C	orf19.6896	202.953	-1.56008	0.182459	-8.55034	1.23e-17	7.97e-17
C2_02030W	ARO3	1210.09	-1.56005	0.240666	-6.48221	9.04e-11	3.9e-10
C5_01650C	MYO1	339.5	-1.55841	0.146196	-10.6598	1.57e-26	1.52e-25
C3_03210W	orf19.320	12.4687	-1.55645	0.585782	-2.65705	0.00788288	0.0146782
C1_08410C	SAM4	1438.24	-1.55611	0.167977	-9.26384	1.97e-20	1.47e-19
C3_07220C	PRO2	37.4573	-1.55475	0.430425	-3.61213	0.00030369	0.000695552
CR_10630W	orf19.7646	4.59966	-1.55305	0.942914	-1.64708	0.0995419	0.148325
C4_02320C	SOD1	15785.4	-1.55129	0.108782	-14.2605	3.86e-46	7.84e-45
C7_04340C	orf19.7127.1	9.22423	-1.55089	0.689243	-2.25013	0.0244408	0.041634
CR_09910W	GNP3	9.60327	-1.54907	0.715223	-2.16586	0.0303221	0.0508433
C2_09750W	LEU42	4189.58	-1.54828	0.110263	-14.0417	8.66e-45	1.67e-43
C3_00310C	orf19.5438	7.00442	-1.54544	0.801576	-1.928	0.0538552	0.0855467
C2_04140W	CHS5	3274.45	-1.54539	0.108412	-14.2547	4.19e-46	8.49e-45
C7_02140W	orf19.6501	48.3941	-1.54516	0.345079	-4.47769	7.55e-06	2.07e-05
C7_03350C	orf19.1340	118.104	-1.54501	0.258444	-5.97812	2.26e-09	8.7e-09
C1_10500W	orf19.993	384.728	-1.5438	0.171188	-9.01816	1.91e-19	1.37e-18
C5_05310W	PRE1	24.8158	-1.54323	0.494114	-3.12322	0.00178884	0.00367386
C1_08150C	orf19.5092	38.3503	-1.54267	0.414017	-3.72611	0.000194459	0.000455472
C1_02980W	GOR1	350.691	-1.54245	0.674352	-2.28731	0.0221779	0.0380064
C3_00830C	orf19.6155	548.245	-1.54024	0.139099	-11.073	1.7e-28	1.79e-27
C4_01980C	CLC1	81.6692	-1.53984	0.248271	-6.20226	5.57e-10	2.26e-09
CR_00880W	orf19.3266	7.30731	-1.53705	0.774374	-1.98489	0.0471563	0.0760558
C1_10280C	orf19.4898	40.1402	-1.53667	0.33955	-4.52561	6.02e-06	1.67e-05
CR_06380C	orf19.727	308.645	-1.53581	0.162437	-9.4548	3.24e-21	2.48e-20
C4_00530C	orf19.4189	22.4167	-1.53496	0.514407	-2.98394	0.00284558	0.00567766
CR_00860C	TMA19	489.768	-1.53283	0.147199	-10.4133	2.16e-25	1.97e-24
CR_00510C	ADE1	30.9203	-1.5295	0.428766	-3.56722	0.000360782	0.00082035
C7_04330C	SYS1	3.28257	-1.52935	1.1412	-1.34013	0.180204	0.250623
CR_10350C	TRX1	331.861	-1.52915	0.145637	-10.4997	8.66e-26	8.07e-25
C2_06820C	PRE2	68.2428	-1.52861	0.304405	-5.02164	5.12e-07	1.58e-06
C4_02070W	PHO114	6.56575	-1.52814	0.833902	-1.83252	0.0668739	0.103845
C4_00830W	SPS20	155.661	-1.52734	0.24854	-6.14525	7.98e-10	3.19e-09
C2_02940W	MET1	39.6057	-1.52688	0.390858	-3.90649	9.36e-05	0.000227287
C2_00350W	orf19.2097	354.872	-1.5263	0.155587	-9.80995	1.02e-22	8.27e-22
C1_02510W	orf19.2940	7.79716	-1.52331	0.768774	-1.98148	0.0475377	0.0765731
C2_04880C	ARH2	392.149	-1.52256	0.154237	-9.87153	5.53e-23	4.55e-22
C3_04190W	orf19.5861.1	25.0496	-1.52174	0.487855	-3.11924	0.00181316	0.00371896
C4_06160W	orf19.2921	505.138	-1.52141	0.154977	-9.817	9.51e-23	7.72e-22
C1_09300C	orf19.4789	97.5857	-1.52088	0.304724	-4.99103	6.01e-07	1.84e-06
C5_04270C	SAH1	10451.9	-1.5199	0.0987137	-15.397	1.71e-53	4.24e-52
C3_02170C	LAP41	2761.1	-1.51966	0.123856	-12.2695	1.32e-34	1.76e-33
C5_02050W	orf19.3166	1177.22	-1.51936	0.128788	-11.7974	4.03e-32	4.85e-31
C2_01380W	PLB4.5	545.658	-1.51795	0.174156	-8.71601	2.88e-18	1.94e-17
C3_05100C	RPL18	303.199	-1.5173	0.192463	-7.88362	3.18e-15	1.81e-14
C5_00830C	ERV46	2125.85	-1.51621	0.113966	-13.3041	2.19e-40	3.56e-39
C2_09600C	orf19.1394	842.827	-1.51404	0.193708	-7.81608	5.45e-15	3.05e-14
C2_06210C	SER1	101.579	-1.51337	0.261105	-5.79604	6.79e-09	2.51e-08
C1_01670C	ESP1	394.037	-1.51112	0.149365	-10.1169	4.65e-24	4.02e-23
CR_03400W	orf19.2382	819.588	-1.5103	0.118561	-12.7386	3.61e-37	5.27e-36
C2_02890W	SCT2	209.456	-1.50899	0.189349	-7.96939	1.59e-15	9.22e-15
C1_12690C	orf19.6354	125.151	-1.50841	0.226962	-6.6461	3.01e-11	1.35e-10
CR_08610W	orf19.6435	41.4792	-1.50829	0.358844	-4.20319	2.63e-05	6.83e-05
CR_01330W	CPA2	2635.64	-1.50741	0.223117	-6.7561	1.42e-11	6.46e-11
CR_02870W	APL4	1185.73	-1.50734	0.138093	-10.9154	9.73e-28	9.91e-27
C1_00490C	TTR1	52.4171	-1.50693	0.319014	-4.72373	2.32e-06	6.69e-06
C3_00260C	BNA4	24.3553	-1.50623	0.460494	-3.2709	0.00107204	0.00226444
C3_07580W	orf19.6731.1	54.0582	-1.50382	0.295608	-5.08722	3.63e-07	1.13e-06
C7_00090C	CSA1	16.8828	-1.50214	0.686097	-2.1894	0.0285675	0.0481446
CR_04570C	CDC10	2081.04	-1.50207	0.122501	-12.2617	1.45e-34	1.93e-33
C4_05540W	HOM3	2185.29	-1.4995	0.216771	-6.91747	4.6e-12	2.18e-11
C7_00320C	PMR1	36.948	-1.49945	0.370243	-4.04992	5.12e-05	0.00012825
C7_02810W	PRX1	88.2466	-1.49935	0.242951	-6.1714	6.77e-10	2.73e-09
C2_04420W	IFA4	46.312	-1.49585	0.332432	-4.49971	6.8e-06	1.88e-05
C7_01460C	orf19.6583	10.8614	-1.49369	0.620113	-2.40873	0.0160082	0.0281371
C6_00860W	GPX1	116.343	-1.49256	0.239405	-6.23444	4.53e-10	1.85e-09
CR_03600C	orf19.4382	308.945	-1.49232	0.174232	-8.56509	1.08e-17	7.06e-17
C2_01550W	SMP2	36.9457	-1.49171	0.361173	-4.13019	3.62e-05	9.22e-05
CR_10840C	XYL2	68.9951	-1.49125	0.484176	-3.07997	0.00207025	0.00420792
C2_10830W	orf19.5365.1	5.70841	-1.49107	0.893761	-1.66832	0.0952531	0.142405
C4_02940W	ABP1	200.115	-1.48864	0.182734	-8.14649	3.75e-16	2.24e-15
C1_13410W	COX19	647.053	-1.48611	0.143324	-10.3689	3.44e-25	3.12e-24
C2_09140C	MET10	587.225	-1.48477	0.144176	-10.2983	7.17e-25	6.39e-24
C7_00230W	orf19.7100	4.50314	-1.48405	0.977127	-1.51878	0.128817	0.186737
C4_06100W	CWH41	627.927	-1.48296	0.141797	-10.4583	1.34e-25	1.23e-24
CR_00800C	PWP2	30.1169	-1.48039	0.403203	-3.67159	0.000241048	0.000558986
C1_07770W	FGR6-3	99.3447	-1.47976	0.232062	-6.37657	1.81e-10	7.63e-10
C2_07180W	orf19.2274	73.3286	-1.47906	0.261875	-5.64796	1.62e-08	5.85e-08
C1_11660W	GAD1	3690.88	-1.47767	0.215144	-6.86828	6.5e-12	3.03e-11
C2_10650W	orf19.5342.2	2.04759	-1.47735	1.59456	-0.926497	0.354188	0.441894
CR_03000C	orf19.2863	331.354	-1.47262	0.153121	-9.61737	6.75e-22	5.32e-21
C7_00150W	orf19.7108	48.3937	-1.47169	0.319022	-4.61314	3.97e-06	1.12e-05
C1_05720W	orf19.2478.1	11568.2	-1.47085	0.170439	-8.62975	6.15e-18	4.07e-17
C6_00620W	FCA1	1295.18	-1.46926	0.141418	-10.3894	2.77e-25	2.52e-24
C2_08360C	OPT5	1.35262	-1.46836	1.87959	-0.781212	0.434678	0.524359
C2_10420W	FGR6-4	333.321	-1.46803	0.143763	-10.2114	1.76e-24	1.55e-23
C5_02890W	YNK1	4221.9	-1.46791	0.120258	-12.2064	2.87e-34	3.78e-33
CR_05170C	FDH1	1269.75	-1.46758	0.193365	-7.58969	3.21e-14	1.73e-13
C1_04570C	CHL4	75.8872	-1.46533	0.313214	-4.67837	2.89e-06	8.27e-06
CR_03810W	PRP13	569.426	-1.46487	0.16359	-8.95455	3.41e-19	2.39e-18
C4_05560C	ARO9	225.017	-1.46469	0.186284	-7.86269	3.76e-15	2.13e-14
C2_08790W	JEM1	800.425	-1.46326	0.117252	-12.4796	9.64e-36	1.33e-34
C7_01300C	PSF1	4.90507	-1.46322	1.08088	-1.35373	0.175823	0.245396
CR_10100C	INO1	0.682938	-1.46226	2.92561	-0.499814	0.617206	0.694569
CR_09580C	orf19.6604	24.4541	-1.46154	0.473723	-3.08522	0.00203399	0.00414492
C1_13070C	FAD3	753.269	-1.46057	0.194703	-7.50153	6.31e-14	3.34e-13
C1_09720W	URA1	65.1708	-1.4567	0.299611	-4.86197	1.16e-06	3.45e-06
C7_03130C	DFR1	215.976	-1.45501	0.192539	-7.55698	4.13e-14	2.21e-13
C1_12800W	orf19.6342	68.6207	-1.45305	0.26181	-5.55001	2.86e-08	1e-07
C5_02930C	GRE3	570.823	-1.45288	0.186929	-7.77237	7.7e-15	4.29e-14
C7_00820W	RFC2	19.8424	-1.45276	0.507352	-2.86342	0.004191	0.00814801
C2_06260W	orf19.5488	4.50374	-1.45236	0.981378	-1.47992	0.138894	0.199283
C2_09030W	orf19.201	167.034	-1.45212	0.202845	-7.15875	8.14e-13	4.03e-12
C4_05070C	ARG8	1908.38	-1.45209	0.218248	-6.6534	2.86e-11	1.28e-10
C6_02950C	orf19.5573	97.9572	-1.45209	0.279672	-5.19211	2.08e-07	6.66e-07
C5_05180W	orf19.4011	0.656037	-1.45077	2.37919	-0.609772	0.542013	0.625864
C1_12940C	orf19.4923.1	0.656037	-1.45077	2.37919	-0.609772	0.542013	0.625864
C7_04020C	PRE5	70.1959	-1.45075	0.280656	-5.16914	2.35e-07	7.51e-07
C4_06780C	OYE32	600.214	-1.45007	0.508177	-2.85347	0.00432442	0.00837383
C5_03170C	orf19.4349	637.827	-1.44908	0.176501	-8.21007	2.21e-16	1.34e-15
CR_03970C	SEC22	296.418	-1.44673	0.173855	-8.32149	8.69e-17	5.42e-16
CR_03450W	HXT5	39.226	-1.44571	0.349305	-4.13881	3.49e-05	8.9e-05
C1_07860W	orf19.5057	92.6824	-1.44459	0.26267	-5.49963	3.81e-08	1.31e-07
CR_10700W	RFC4	8.98396	-1.44344	0.777454	-1.85663	0.0633639	0.099127
C1_00420W	orf19.6065	19.6348	-1.44328	0.521797	-2.76599	0.00567501	0.0108163
C2_10550C	GCN1	77.9261	-1.4421	0.260144	-5.54349	2.97e-08	1.04e-07
C3_06200C	MMS21	10.591	-1.44093	0.653887	-2.20364	0.0275496	0.0465413
C1_13780W	MYO2	74.3347	-1.43857	0.271923	-5.29035	1.22e-07	4.01e-07
C4_00850C	orf19.4707	28.019	-1.43856	0.422643	-3.40373	0.000664715	0.00144672
C3_07120W	orf19.6788	11.2069	-1.43853	0.613215	-2.34588	0.0189824	0.0330058
C1_04430C	orf19.5194.1	259.113	-1.43406	0.192342	-7.45577	8.93e-14	4.68e-13
C4_00380W	orf19.5665	603.584	-1.43367	0.151647	-9.45399	3.26e-21	2.5e-20
C6_00710W	orf19.3658	421.957	-1.42836	0.153102	-9.32944	1.06e-20	8.01e-20
C1_04680W	PIL1	11372	-1.42787	0.11801	-12.0996	1.06e-33	1.37e-32
C2_08210C	MFA1	3.58858	-1.42611	1.18834	-1.20008	0.230108	0.308609
C1_03210C	CDC12	964.811	-1.42472	0.133875	-10.6422	1.9e-26	1.82e-25
C1_09190C	DAK2	1746.61	-1.42296	0.123825	-11.4917	1.45e-30	1.65e-29
C4_05380C	orf19.1795.1	12.0824	-1.42225	0.604444	-2.35298	0.0186234	0.0324174
C2_06340W	EFH1	0.665665	-1.42202	2.59708	-0.547543	0.584005	0.663037
C7_01220W	GCN3	17.1848	-1.4214	0.562024	-2.52907	0.0114365	0.0206605
C5_02390C	orf19.4247	672.405	-1.42027	0.120651	-11.7718	5.46e-32	6.56e-31
C2_01430W	APT1	30.6671	-1.41983	0.388842	-3.65142	0.000260795	0.000602562
C1_08320W	TKL1	13811.9	-1.41945	0.167698	-8.46435	2.58e-17	1.64e-16
C4_04530C	PHR1	6335.43	-1.41741	0.122932	-11.53	9.31e-31	1.07e-29
C1_10520W	orf19.996	156.793	-1.4164	0.240141	-5.89819	3.68e-09	1.39e-08
C3_00610W	orf19.5397	7.90929	-1.4155	0.771303	-1.8352	0.066476	0.103354
CR_02060W	orf19.2607	296.274	-1.41304	0.221066	-6.39195	1.64e-10	6.94e-10
C4_04780W	PMT6	1031.68	-1.41289	0.113199	-12.4815	9.41e-36	1.3e-34
C7_00010C	orf19.7125	14.3631	-1.41239	0.568206	-2.48571	0.0129294	0.0231386
CR_02250C	CEX1	349.699	-1.41183	0.151207	-9.33705	9.91e-21	7.48e-20
CR_08570W	SKI2	51.128	-1.41067	0.318592	-4.42783	9.52e-06	2.58e-05
C1_02100W	orf19.3667	239.639	-1.41019	0.182798	-7.71446	1.21e-14	6.7e-14
C2_01570W	orf19.1465	69.9967	-1.40953	0.320329	-4.40025	1.08e-05	2.91e-05
CR_09830W	orf19.7554	9.61682	-1.40944	0.675784	-2.08564	0.037011	0.0609406
C6_03390W	orf19.5628	2127.19	-1.40842	0.173024	-8.14004	3.95e-16	2.36e-15
C1_13540W	GUP1	433.399	-1.40592	0.147607	-9.52475	1.65e-21	1.29e-20
C2_10430C	FGR29	7.1346	-1.40537	0.806667	-1.74219	0.0814744	0.123803
CR_10590W	orf19.7642	10.7946	-1.40213	0.636609	-2.20249	0.0276304	0.0466652
CR_09520C	orf19.6610	24.4419	-1.40156	0.425734	-3.29209	0.000994446	0.00211328
CR_10270C	AHA1	56.4994	-1.39911	0.342235	-4.08815	4.35e-05	0.000109628
C7_01040C	orf19.7010	18.3391	-1.39842	0.489869	-2.85467	0.00430809	0.00835247
CR_05190W	CIS304	8.96422	-1.39766	0.71798	-1.94665	0.0515768	0.0824404
C3_00950C	orf19.2499	539.446	-1.39728	0.141726	-9.85901	6.27e-23	5.14e-22
C2_08560W	SMC2	330.117	-1.39604	0.245097	-5.69585	1.23e-08	4.46e-08
CR_03280W	IFR2	709.8	-1.39381	0.128231	-10.8695	1.61e-27	1.63e-26
C2_08610W	ERG9	1193.96	-1.39362	0.13837	-10.0717	7.37e-24	6.28e-23
C3_01440C	orf19.1707	93.378	-1.39312	0.232648	-5.98807	2.12e-09	8.21e-09
C1_06460C	RPS22A	99.4161	-1.38977	0.282858	-4.91329	8.96e-07	2.68e-06
CR_07000C	POL2	716.855	-1.38948	0.170854	-8.13258	4.2e-16	2.51e-15
C2_05060C	orf19.3537	4.33474	-1.38811	0.99313	-1.39772	0.162198	0.228353
C2_02990C	HYU1	484.337	-1.38716	0.194752	-7.1227	1.06e-12	5.2e-12
CR_09710W	PCD1	105.456	-1.38671	0.277502	-4.99713	5.82e-07	1.78e-06
C3_02430W	APL2	989.643	-1.38636	0.138829	-9.98609	1.75e-23	1.46e-22
CR_04350C	orf19.524	296.444	-1.38408	0.203525	-6.80055	1.04e-11	4.79e-11
CR_00090C	orf19.7531	4.28075	-1.38362	1.08641	-1.27358	0.202813	0.277476
C4_06710W	orf19.3139	241.644	-1.38181	0.160854	-8.59046	8.66e-18	5.69e-17
C2_10320C	orf19.1746	33.4891	-1.38174	0.389348	-3.54887	0.000386892	0.000874983
C7_04050W	HLJ1	32.2211	-1.38108	0.381633	-3.61886	0.000295907	0.000679453
C3_05000W	RDI1	135.5	-1.3805	0.2082	-6.63067	3.34e-11	1.49e-10
C1_11120C	orf19.2304	1277.25	-1.37824	0.137508	-10.023	1.21e-23	1.02e-22
CR_06750C	PUP2	2851.16	-1.37811	0.145517	-9.47042	2.79e-21	2.15e-20
CR_10640W	orf19.7648	8.45092	-1.37732	0.707008	-1.94809	0.0514044	0.0822131
CR_02630C	orf19.2822	230.833	-1.37609	0.167349	-8.22287	1.99e-16	1.22e-15
C3_03420C	NDE1	1651.98	-1.37551	0.13366	-10.2911	7.73e-25	6.87e-24
C4_04380C	orf19.1409.2	63.4667	-1.37472	0.291236	-4.72029	2.36e-06	6.79e-06
C6_00300C	STV1	2089.69	-1.37399	0.150368	-9.13753	6.39e-20	4.66e-19
C2_10130W	orf19.1768	92.5799	-1.37367	0.246562	-5.57129	2.53e-08	8.9e-08
C1_01370C	RPS21B	7181.48	-1.37283	0.137596	-9.97726	1.92e-23	1.6e-22
C2_06570C	orf19.33	240.637	-1.37108	0.216063	-6.34574	2.21e-10	9.23e-10
C4_00140C	HIS4	2851.6	-1.37018	0.128819	-10.6365	2.02e-26	1.93e-25
C4_00450C	PGA10	6.21015	-1.36983	0.940499	-1.45649	0.145257	0.20728
C7_00110W	SOD3	1.79548	-1.3687	1.60708	-0.851667	0.394399	0.484203
CR_09510C	orf19.6612	38.4438	-1.36868	0.361102	-3.79028	0.00015048	0.000356971
C1_14110C	RPL4B	334.137	-1.36392	0.191243	-7.1319	9.9e-13	4.88e-12
C6_02190C	orf19.3459	702.008	-1.3638	0.128501	-10.6131	2.59e-26	2.46e-25
C4_03930C	orf19.789.1	261.828	-1.36318	0.155592	-8.76123	1.93e-18	1.31e-17
CR_00610W	IFF4	10.2719	-1.36088	0.643906	-2.11347	0.0345603	0.0572945
C6_02000W	PLB2	36.5511	-1.36074	0.406483	-3.3476	0.000815156	0.00175535
C2_01450C	orf19.1449	3.59759	-1.36005	1.16338	-1.16905	0.242384	0.322649
C3_05310W	USO6	60.451	-1.35963	0.285067	-4.76953	1.85e-06	5.39e-06
C2_06170C	ECM17	282.146	-1.3586	0.213773	-6.35532	2.08e-10	8.71e-10
CR_07900C	orf19.609	4.05673	-1.3574	1.01537	-1.33685	0.181273	0.251943
C5_02110W	orf19.4216	395.157	-1.354	0.23625	-5.73122	9.97e-09	3.65e-08
C6_00080C	orf19.6329	2.96346	-1.35361	1.20063	-1.12741	0.259569	0.341772
C6_01760W	SEC12	2446.59	-1.353	0.100246	-13.4969	1.63e-41	2.75e-40
CR_04500C	orf19.541	501.471	-1.35209	0.210078	-6.43614	1.23e-10	5.24e-10
C1_10450W	GLY1	2133.93	-1.35169	0.184964	-7.30788	2.71e-13	1.39e-12
C3_06490W	orf19.7437	23.5846	-1.35075	0.444528	-3.03861	0.00237672	0.00480142
C2_09910C	orf19.1360.1	4.73024	-1.35072	0.955085	-1.41424	0.157291	0.22189
C1_11940C	orf19.5271	8.24979	-1.34848	0.742554	-1.816	0.0693699	0.107166
C4_07250C	TLO10	1231.33	-1.34457	0.11118	-12.0937	1.14e-33	1.47e-32
CR_08720W	orf19.6449	5.28916	-1.34274	0.890053	-1.5086	0.1314	0.18987
C1_04210C	CDC3	1909.1	-1.34117	0.113036	-11.865	1.8e-32	2.2e-31
C3_01210C	orf19.1730	844.747	-1.33871	0.132904	-10.0728	7.29e-24	6.22e-23
C1_00120C	TRP1	18.3406	-1.33856	0.485172	-2.75893	0.00579903	0.0110393
C4_02220C	ZCF25	76.4385	-1.33815	0.274221	-4.87983	1.06e-06	3.16e-06
C3_02320W	ILV2	6822.07	-1.3365	0.135772	-9.84376	7.29e-23	5.95e-22
C2_02910W	orf19.5814.1	4.03104	-1.33628	1.05505	-1.26656	0.205311	0.280467
C6_01690W	ACF2	432.096	-1.33391	0.165692	-8.05056	8.24e-16	4.85e-15
C3_02530W	YSY6	793.805	-1.33241	0.126545	-10.5291	6.34e-26	5.93e-25
C1_09060C	orf19.4763	61.2922	-1.32926	0.303237	-4.38358	1.17e-05	3.13e-05
C1_01050C	TSC13	709.687	-1.32922	0.159004	-8.35969	6.29e-17	3.94e-16
C1_13600W	orf19.4996	1.13444	-1.32837	1.84938	-0.71828	0.472585	0.559906
C3_00790W	orf19.5376	234.622	-1.32675	0.172038	-7.71197	1.24e-14	6.83e-14
C1_01290C	orf19.3318	367.51	-1.32646	0.187201	-7.08578	1.38e-12	6.75e-12
C4_05900C	orf19.1277	17.5995	-1.32644	0.62257	-2.13059	0.0331229	0.0551
C1_05520W	orf19.413	146.13	-1.32599	0.194904	-6.80331	1.02e-11	4.7e-11
CR_04560C	orf19.547	660.349	-1.32246	0.165883	-7.97229	1.56e-15	9.02e-15
C3_07230W	DRS2	29.841	-1.32038	0.40624	-3.25025	0.00115305	0.0024266
C3_00960W	NDU1	185.392	-1.31788	0.221542	-5.94868	2.7e-09	1.03e-08
C1_12150C	orf19.5249	13.1297	-1.31389	0.844358	-1.55609	0.119688	0.174708
C1_04740W	LPG20	905.367	-1.31386	0.136499	-9.62545	6.24e-22	4.93e-21
C4_04850C	CSR1	373.565	-1.31265	0.254513	-5.15749	2.5e-07	7.97e-07
C1_06720C	orf19.6238	437.257	-1.31216	0.150468	-8.72052	2.77e-18	1.86e-17
C4_05270C	RAD59	112.564	-1.31166	0.237609	-5.52026	3.38e-08	1.17e-07
C2_06730W	LSP1	579.5	-1.31002	0.128314	-10.2095	1.8e-24	1.58e-23
C1_02600W	SNO1	2022.09	-1.31001	0.244607	-5.35556	8.53e-08	2.85e-07
C1_07520C	IST2	1037.62	-1.30802	0.114338	-11.44	2.64e-30	2.96e-29
C7_02570C	RBP1	2037.59	-1.30749	0.119151	-10.9734	5.13e-28	5.28e-27
C2_00860C	orf19.2038	25.7558	-1.30738	0.43571	-3.00058	0.00269467	0.00539363
CR_10160W	FAA4	889.563	-1.30703	0.175402	-7.45163	9.22e-14	4.82e-13
C1_13270W	orf19.4953	498.961	-1.30472	0.205958	-6.3349	2.38e-10	9.87e-10
C5_04320C	orf19.3919	496.209	-1.30386	0.198873	-6.55626	5.52e-11	2.41e-10
CR_00210W	ALK2	8.66614	-1.30334	0.708538	-1.83948	0.0658446	0.1026
CM_00310W	NAD2	2.34397	-1.30235	1.57462	-0.827093	0.408185	0.497738
C3_06600C	orf19.7449	10.3467	-1.301	0.696138	-1.86889	0.0616383	0.0966434
C4_02900C	CRH11	285.238	-1.3001	0.163298	-7.96154	1.7e-15	9.81e-15
C1_08030W	PFY1	55.2974	-1.30006	0.288179	-4.51128	6.44e-06	1.78e-05
CR_01280C	orf19.3226	1814.72	-1.2977	0.103912	-12.4884	8.64e-36	1.2e-34
C1_01190C	orf19.3307	15.3975	-1.29756	0.537338	-2.4148	0.015744	0.0277037
C1_11240C	CHO1	1846.69	-1.29603	0.134403	-9.6429	5.27e-22	4.17e-21
C3_05240C	RPL8B	368.665	-1.29556	0.213823	-6.05901	1.37e-09	5.35e-09
CR_00080W	MIS12	41.4392	-1.29498	0.464534	-2.78769	0.00530848	0.0101669
C4_01900C	MDH1-1	3271.87	-1.29369	0.121132	-10.68	1.26e-26	1.23e-25
CR_04000W	RPT4	82.7867	-1.29302	0.249303	-5.18655	2.14e-07	6.86e-07
CR_05500C	orf19.5852	260.405	-1.29208	0.187045	-6.90783	4.92e-12	2.33e-11
C6_01480W	orf19.3436	31.9236	-1.29196	0.43022	-3.00302	0.00267318	0.00535231
CR_03100W	SMC5	348.854	-1.29078	0.157947	-8.17221	3.03e-16	1.83e-15
C1_12840W	orf19.4914	162.11	-1.29023	0.191371	-6.74202	1.56e-11	7.09e-11
C7_03920C	RPP1B	116.351	-1.28964	0.233402	-5.52538	3.29e-08	1.14e-07
C1_02990C	XOG1	579.896	-1.28836	0.201731	-6.38656	1.7e-10	7.17e-10
CR_01180W	orf19.3235	9.95197	-1.28652	0.665024	-1.93454	0.0530464	0.0844108
C3_03920W	orf19.6923.1	17.5651	-1.28568	0.503397	-2.55401	0.0106489	0.0193876
CR_03800C	PPH3	150.083	-1.28541	0.190676	-6.74131	1.57e-11	7.12e-11
C1_14430C	orf19.7260	16.9094	-1.28434	0.518113	-2.47887	0.0131798	0.0235332
C1_13160W	PSA2	42.6123	-1.28221	0.438633	-2.9232	0.00346448	0.00683249
C4_06480C	CEK1	462.672	-1.28189	0.277125	-4.62567	3.73e-06	1.06e-05
C1_11390W	orf19.664	5.06979	-1.28125	1.08037	-1.18593	0.235649	0.314948
C1_09400C	FTH1	222.387	-1.28071	0.208329	-6.14755	7.87e-10	3.15e-09
C4_06140C	orf19.2923	243.979	-1.27939	0.168615	-7.58764	3.26e-14	1.75e-13
C5_04060C	MEC1	913.03	-1.27312	0.126243	-10.0847	6.46e-24	5.54e-23
CR_06920W	orf19.1841	84.0881	-1.26822	0.271829	-4.66553	3.08e-06	8.79e-06
CR_07600W	FUN30	927.293	-1.2677	0.154213	-8.22047	2.03e-16	1.24e-15
C1_04910C	orf19.752	717.957	-1.26554	0.138634	-9.12863	6.94e-20	5.05e-19
C1_04750W	IFE1	423.073	-1.26536	0.136897	-9.24311	2.39e-20	1.78e-19
C6_01310W	FIG1	10.8855	-1.26437	0.617504	-2.04754	0.0406047	0.0663979
C1_03730C	MNS1	1241.11	-1.26379	0.102624	-12.3148	7.54e-35	1.02e-33
C2_08590W	YWP1	28649.1	-1.26345	0.138351	-9.13221	6.71e-20	4.89e-19
CR_10450C	SPT3	13.1634	-1.26332	0.597791	-2.11331	0.0345742	0.0573024
C1_07180W	CCS1	59.0202	-1.26067	0.306634	-4.11133	3.93e-05	9.97e-05
C2_02370C	HOM2	1398.28	-1.25908	0.151372	-8.31777	8.96e-17	5.57e-16
CR_07640C	orf19.6286	599.855	-1.25866	0.182955	-6.87961	6e-12	2.81e-11
C1_13700W	ACT1	682.362	-1.25807	0.15079	-8.34319	7.23e-17	4.53e-16
C7_04260W	orf19.7144	37.7543	-1.25732	0.365441	-3.44056	0.000580504	0.00127577
C3_07140C	orf19.6786	7.79855	-1.25625	0.778911	-1.61283	0.106782	0.157733
C6_02880W	orf19.5564	192.206	-1.25438	0.215394	-5.82365	5.76e-09	2.14e-08
C4_07190W	SEC10	1927.79	-1.25324	0.159077	-7.87821	3.32e-15	1.89e-14
C3_00660W	orf19.5391	16.0233	-1.25291	0.545189	-2.29811	0.0215554	0.0370705
C7_00460W	orf19.7073	5.58089	-1.25109	0.85127	-1.46968	0.14165	0.202683
C1_00210C	orf19.6082	80.5108	-1.25023	0.269906	-4.6321	3.62e-06	1.03e-05
C1_04660W	DUR1,2	267.612	-1.24921	0.17031	-7.33496	2.22e-13	1.14e-12
C1_10110W	orf19.4880	69.5459	-1.24879	0.30128	-4.14496	3.4e-05	8.68e-05
C2_04480W	orf19.4504	671.555	-1.24878	0.174036	-7.17543	7.21e-13	3.59e-12
C1_05960W	PGA45	2469.87	-1.24639	0.164502	-7.57675	3.54e-14	1.9e-13
C2_09110C	orf19.4069	4.36173	-1.24571	0.988386	-1.26035	0.207543	0.282903
C3_06220C	OAC1	10.2288	-1.24515	0.648508	-1.92002	0.0548554	0.0870478
C3_01450C	MET18	663.242	-1.24377	0.1515	-8.2097	2.22e-16	1.35e-15
C1_11800C	orf19.1136	181.667	-1.24292	0.210766	-5.89718	3.7e-09	1.4e-08
C4_04040W	orf19.5306	2.79646	-1.2419	1.23954	-1.0019	0.316391	0.404423
C5_00030W	orf19.5698	23.6481	-1.24182	0.440506	-2.81908	0.0048162	0.00927767
C4_05340W	orf19.1792	152.368	-1.24089	0.195265	-6.3549	2.09e-10	8.73e-10
CR_08450C	orf19.6414	28.045	-1.23971	0.431786	-2.87113	0.00409011	0.00797401
C3_07150C	RPS12	379.306	-1.23898	0.17127	-7.23409	4.69e-13	2.36e-12
C5_02270W	THR4	4404.95	-1.23873	0.182054	-6.80421	1.02e-11	4.68e-11
CR_03510W	orf19.4394	16.3452	-1.2381	0.499508	-2.47863	0.0131888	0.0235427
C1_02020W	orf19.4523	314.078	-1.23783	0.168853	-7.33082	2.29e-13	1.17e-12
CR_07710W	ARO2	572.263	-1.23722	0.204294	-6.05606	1.39e-09	5.44e-09
C3_05190C	MCA1	49.3197	-1.23685	0.34953	-3.53861	0.000402238	0.000905789
C4_02050W	HGH1	22.1408	-1.23599	0.456842	-2.7055	0.00682015	0.0128436
CR_05860W	orf19.6627	465.994	-1.23487	0.156363	-7.89748	2.85e-15	1.62e-14
C2_07590W	VMA10	53.5115	-1.23447	0.291188	-4.23944	2.24e-05	5.86e-05
C7_00620W	GUS1	85.5549	-1.23356	0.283525	-4.35078	1.36e-05	3.61e-05
C6_03740W	orf19.5748	76.3021	-1.23354	0.358437	-3.44144	0.000578623	0.00127253
C4_03160C	orf19.2674	102.55	-1.23285	0.245129	-5.02939	4.92e-07	1.52e-06
C3_01480C	RKI1	391.031	-1.23231	0.498213	-2.47347	0.013381	0.0238317
C4_02470C	PRE7	1623.57	-1.23216	0.19878	-6.19862	5.7e-10	2.31e-09
CR_04380C	SEC26	1277.96	-1.23215	0.143138	-8.60817	7.42e-18	4.89e-17
CR_07720C	CDC45	267.079	-1.22995	0.178983	-6.87187	6.34e-12	2.96e-11
C2_07600C	MSC7	1301.61	-1.2272	0.131079	-9.36233	7.8e-21	5.91e-20
CR_09200C	UGA33	8.23065	-1.22565	0.769756	-1.59225	0.111328	0.163702
C3_02010C	orf19.1647	19.2362	-1.22274	0.514422	-2.37692	0.0174577	0.0304725
C2_02260W	orf19.1544	42.4582	-1.22256	0.327567	-3.73224	0.000189784	0.000444853
C1_13570W	MPT5	35.22	-1.21979	0.363118	-3.3592	0.000781676	0.0016873
C7_03060C	CHS6	452.676	-1.21922	0.158495	-7.69247	1.44e-14	7.94e-14
C1_05680C	RIM1	1095.19	-1.21816	0.119146	-10.2241	1.55e-24	1.36e-23
C2_06270W	orf19.5489	69.8735	-1.21754	0.277108	-4.39374	1.11e-05	3e-05
CR_05950C	ADP1	1214.59	-1.21592	0.140266	-8.66868	4.37e-18	2.92e-17
C4_01840C	orf19.4609	375.076	-1.2137	0.141907	-8.55281	1.2e-17	7.82e-17
C2_03290W	orf19.899	464.739	-1.21272	0.157906	-7.68004	1.59e-14	8.73e-14
C2_02690W	SER2	28.7521	-1.21241	0.389111	-3.11584	0.0018342	0.00376088
CR_01490C	orf19.2533.1	1120.46	-1.21038	0.113324	-10.6807	1.25e-26	1.22e-25
C1_00100C	orf19.6100	12.6679	-1.20801	0.610726	-1.978	0.0479289	0.0771244
C4_04390W	orf19.1409.1	4206.74	-1.20674	0.142212	-8.48551	2.15e-17	1.37e-16
C1_13650C	orf19.5003	35.8655	-1.20567	0.383368	-3.14493	0.00166124	0.00343083
C2_08040C	RPS10	341.2	-1.20462	0.184096	-6.54345	6.01e-11	2.62e-10
C1_12920C	orf19.4922	180.371	-1.20456	0.213389	-5.64491	1.65e-08	5.95e-08
C3_02000W	RAD50	1051.94	-1.20446	0.161041	-7.4792	7.48e-14	3.93e-13
C3_07770C	orf19.6170	9.34961	-1.20438	0.678231	-1.77577	0.0757702	0.116002
C1_03880C	orf19.4461	1.66403	-1.20438	1.65675	-0.726955	0.467253	0.55526
C4_05300W	XKS1	738.95	-1.20431	0.116921	-10.3001	7.04e-25	6.28e-24
C2_05720C	OSH4	3332.29	-1.20363	0.11086	-10.8572	1.84e-27	1.86e-26
C1_11730W	orf19.1144	740.194	-1.2026	0.139029	-8.64999	5.15e-18	3.42e-17
C1_10100C	NTF2	61.0123	-1.20104	0.280675	-4.27911	1.88e-05	4.94e-05
C4_05280W	USO1	1649.21	-1.20024	0.150193	-7.99133	1.33e-15	7.75e-15
CR_01060W	LAG1	81.9068	-1.19964	0.24551	-4.88634	1.03e-06	3.06e-06
C1_00130C	VPS53	25.1714	-1.19908	0.413704	-2.8984	0.00375076	0.00735565
C7_01480W	orf19.6581	15.9324	-1.19708	0.611892	-1.95636	0.0504229	0.0807458
C7_00990W	RPP0	250.487	-1.19707	0.181094	-6.6102	3.84e-11	1.7e-10
C1_01700W	ARP8	2203.2	-1.19634	0.134777	-8.87644	6.9e-19	4.79e-18
C4_04440W	orf19.3843	43.7476	-1.19624	0.316131	-3.784	0.000154327	0.000365685
C1_08510W	EAF6	648.51	-1.19582	0.163645	-7.3074	2.72e-13	1.39e-12
C3_00770C	SCL1	1439.64	-1.19396	0.142588	-8.37349	5.59e-17	3.52e-16
C6_02200C	orf19.3460	180.652	-1.19216	0.194365	-6.13361	8.59e-10	3.42e-09
C1_00880W	orf19.6017	262.427	-1.19207	0.17307	-6.88777	5.67e-12	2.66e-11
C4_04910C	SPC34	93.4298	-1.19031	0.308563	-3.8576	0.000114505	0.000275572
C3_00900C	AYR1	1099.31	-1.18853	0.133422	-8.908	5.2e-19	3.62e-18
C1_11920W	orf19.5275	19.7542	-1.18818	0.457329	-2.59807	0.00937484	0.0172474
C2_05960C	orf19.5216	143.824	-1.18779	0.287518	-4.13119	3.61e-05	9.19e-05
CR_09370W	ELF1	56.6176	-1.1869	0.283161	-4.19159	2.77e-05	7.17e-05
C5_02200W	orf19.4227	74.3001	-1.18623	0.254856	-4.65453	3.25e-06	9.26e-06
CR_01590C	TRP2	1566.3	-1.186	0.167524	-7.07957	1.45e-12	7.03e-12
C2_05790C	RFC1	1229.91	-1.18567	0.157763	-7.51554	5.67e-14	3.01e-13
C4_05960W	NIF3	1083.54	-1.18272	0.106514	-11.1038	1.2e-28	1.27e-27
C5_01570C	SPO1	27.2272	-1.18242	0.405352	-2.91703	0.00353383	0.00695619
C2_00090W	orf19.1913	285.854	-1.18239	0.1616	-7.31673	2.54e-13	1.3e-12
C2_10620W	RPS4A	394.4	-1.18218	0.178301	-6.63027	3.35e-11	1.49e-10
C1_07250C	ALG9	225.982	-1.1816	0.182025	-6.49144	8.5e-11	3.67e-10
C5_03390C	FUR1	25.7291	-1.18103	0.404596	-2.91904	0.00351106	0.00691569
C5_03000C	orf19.4325	489.043	-1.18074	0.220189	-5.36238	8.21e-08	2.75e-07
C2_06940C	ARE2	17.5191	-1.18068	0.584436	-2.02021	0.0433617	0.0704949
C2_03670W	SAP99	85.83	-1.17958	0.410108	-2.87626	0.00402416	0.00786002
C7_03660C	orf19.6701	134.062	-1.17887	0.214296	-5.50115	3.77e-08	1.3e-07
C2_07260C	DQD1	1592.11	-1.17885	0.213151	-5.5306	3.19e-08	1.11e-07
C7_01250W	ASC1	330.182	-1.17873	0.219111	-5.37959	7.47e-08	2.51e-07
C2_02550C	orf19.1580	51.7219	-1.17728	0.326189	-3.60919	0.00030716	0.000702733
C5_02630C	MNN1	2.12216	-1.17602	1.42272	-0.826597	0.408466	0.497884
C1_07040C	orf19.6200	1.66424	-1.17443	1.56581	-0.750046	0.453227	0.541511
C1_03150C	orf19.3007.2	1034.62	-1.1729	0.106619	-11.0008	3.79e-28	3.93e-27
C4_06880C	SEM1	28.8712	-1.17162	0.38791	-3.02034	0.00252489	0.00507798
C4_00290C	orf19.5655	64.5798	-1.17059	0.300879	-3.89059	0.000100002	0.000241778
C3_03790W	MEU1	622.302	-1.17045	0.12841	-9.11492	7.87e-20	5.71e-19
C4_04330C	orf19.1414	92.5512	-1.16954	0.24578	-4.75847	1.95e-06	5.67e-06
C4_01370W	ILV6	895.489	-1.16862	0.111979	-10.436	1.7e-25	1.56e-24
C3_05560W	PRE3	42.8032	-1.16794	0.389397	-2.99936	0.00270551	0.00541359
C2_09800C	orf19.1370	9.66146	-1.16697	0.675621	-1.72726	0.0841209	0.127578
C1_11740W	orf19.1143	306.812	-1.16638	0.167604	-6.95915	3.42e-12	1.63e-11
C2_06960W	SPE3	45.5266	-1.16516	0.354287	-3.28875	0.00100634	0.00213567
C2_09040W	orf19.200	1105.7	-1.1647	0.114498	-10.1722	2.64e-24	2.3e-23
C2_02380W	POB3	534.319	-1.16392	0.176746	-6.58528	4.54e-11	2e-10
CR_05380C	YCP4	1262.31	-1.16359	0.191032	-6.09109	1.12e-09	4.41e-09
C6_02170C	SWD3	388.734	-1.16229	0.163009	-7.1302	1e-12	4.94e-12
C4_05320W	LYS1	1424.25	-1.16187	0.16173	-7.18403	6.77e-13	3.38e-12
C1_06920C	orf19.6219	280.798	-1.16169	0.195209	-5.95101	2.66e-09	1.02e-08
C5_00770C	FOL1	1194.93	-1.16109	0.120347	-9.64789	5.02e-22	3.98e-21
CR_10710C	VPS52	12.3933	-1.16015	0.645844	-1.79634	0.0724412	0.111419
C7_01790C	RPL5	446.863	-1.15893	0.210931	-5.49437	3.92e-08	1.35e-07
C2_07220W	orf19.2278	1293.72	-1.15681	0.103906	-11.1333	8.64e-29	9.17e-28
C2_10570W	SGS1	27.5138	-1.15652	0.430031	-2.68939	0.00715829	0.0134322
CR_01410C	orf19.2527	22.7853	-1.15495	0.430817	-2.68084	0.00734367	0.0137636
C1_04350C	orf19.5203	382.47	-1.15466	0.17997	-6.41583	1.4e-10	5.97e-10
CR_08900C	orf19.7285	15.6907	-1.15385	0.515219	-2.23953	0.0251213	0.0427253
C5_05110C	TIP20	691.63	-1.15363	0.125063	-9.22438	2.85e-20	2.11e-19
C3_06910C	TPD3	60.1647	-1.1524	0.29685	-3.88211	0.000103556	0.000250178
C4_07120C	MSH2	354.243	-1.1522	0.191359	-6.02113	1.73e-09	6.73e-09
CR_10510W	orf19.7629	11.7804	-1.15186	0.619728	-1.85866	0.0630756	0.0987005
C4_01300W	orf19.4657	5818.82	-1.15004	0.119929	-9.58934	8.87e-22	6.95e-21
C4_04800W	orf19.3799	3191.71	-1.14997	0.106216	-10.8267	2.57e-27	2.57e-26
C7_03970C	orf19.7184	10.6695	-1.14948	0.639025	-1.7988	0.0720506	0.110954
C3_07110W	orf19.6789	12.3556	-1.14945	0.584031	-1.96813	0.0490526	0.0788319
C3_03630W	ECM18	5.95333	-1.14831	0.858517	-1.33755	0.181043	0.251679
C2_00430C	DPB4	483.971	-1.14795	0.133519	-8.59769	8.13e-18	5.35e-17
C2_01460C	orf19.1450	1.66624	-1.14756	1.76713	-0.649394	0.516084	0.601716
CR_09270C	CBP1	40.9296	-1.14654	0.367419	-3.12052	0.00180531	0.00370445
C7_00330C	orf19.7088	14.0081	-1.14561	0.555315	-2.06299	0.0391139	0.0641517
C3_04270C	CTP1	768.557	-1.14282	0.235825	-4.84608	1.26e-06	3.72e-06
CR_01480W	PRS	537.924	-1.14263	0.137566	-8.30608	9.89e-17	6.13e-16
C5_02450W	orf19.4253	523.224	-1.14218	0.163523	-6.98487	2.85e-12	1.37e-11
C1_14290C	MDG1	379.011	-1.1419	0.186524	-6.12201	9.24e-10	3.66e-09
C1_03080C	TEM1	8.82324	-1.14006	0.853613	-1.33557	0.18169	0.252356
C4_03900C	RAM1	482.754	-1.13956	0.164605	-6.92302	4.42e-12	2.1e-11
C2_06540C	SPF1	629.26	-1.13913	0.126622	-8.99628	2.34e-19	1.66e-18
C2_03890W	orf19.836	174.442	-1.13891	0.179454	-6.34654	2.2e-10	9.19e-10
C1_01250W	orf19.3312	596.593	-1.13879	0.126567	-8.99753	2.31e-19	1.64e-18
C2_00440W	SAS2	7.30464	-1.13816	0.76275	-1.49218	0.135652	0.195254
C2_07420W	orf19.1889	705.96	-1.13804	0.121103	-9.39728	5.6e-21	4.26e-20
C1_14240W	RSC8	40.2585	-1.13797	0.416961	-2.7292	0.00634874	0.0120027
C5_02540C	SPR28	141.162	-1.13777	0.216969	-5.24393	1.57e-07	5.1e-07
C5_01110W	orf19.1959	350.162	-1.13387	0.165898	-6.83478	8.21e-12	3.8e-11
C6_00180C	orf19.1178	35.0396	-1.13269	0.383735	-2.95175	0.00315981	0.00626102
C1_12080W	LCB4	11.2506	-1.13205	0.605629	-1.86921	0.0615936	0.0965973
C1_10790W	CDC48	10426.6	-1.13191	0.108625	-10.4203	2e-25	1.83e-24
C6_01070C	CIP1	368.24	-1.13004	0.140993	-8.01485	1.1e-15	6.44e-15
C1_00200C	orf19.6083	3.57747	-1.12786	1.13306	-0.995407	0.319538	0.407772
C5_01350W	orf19.1933	804.358	-1.12661	0.116965	-9.63207	5.85e-22	4.63e-21
C4_04590W	SCS7	16.0567	-1.12499	0.557401	-2.01828	0.0435621	0.0707957
CR_00890C	orf19.3265.1	9.97024	-1.12343	0.640144	-1.75497	0.0792652	0.120824
CR_01120C	TAF10	18.3566	-1.12041	0.482192	-2.32359	0.0201477	0.0348017
C5_03370C	orf19.2642	2.58974	-1.12022	1.34674	-0.831805	0.405519	0.495384
C7_03990C	orf19.7182	18.708	-1.11488	0.485123	-2.29815	0.0215534	0.0370705
C1_10320W	orf19.4903	585.652	-1.11106	0.161115	-6.89605	5.35e-12	2.52e-11
C3_04710W	ARV1	3.09945	-1.10898	1.1163	-0.99344	0.320496	0.408708
C1_00850W	IHD2	436.33	-1.10852	0.2577	-4.3016	1.7e-05	4.48e-05
C1_03480C	AGE1	1206.65	-1.10827	0.115651	-9.58295	9.43e-22	7.38e-21
C3_02300W	FGR23	75.2992	-1.10807	0.244458	-4.53277	5.82e-06	1.62e-05
C5_00750C	orf19.577	1815.12	-1.10752	0.12482	-8.87292	7.13e-19	4.94e-18
C6_03110C	orf19.5596	248.906	-1.103	0.186147	-5.92546	3.11e-09	1.18e-08
C7_02840C	ERG5	73.6341	-1.10268	0.263157	-4.1902	2.79e-05	7.21e-05
C6_03600C	orf19.5728	118.002	-1.10212	0.342736	-3.21566	0.00130144	0.00272433
C1_02290C	orf19.3686	63.8074	-1.10052	0.331035	-3.32448	0.000885847	0.00189915
C5_03040W	orf19.4332	12.7916	-1.10005	0.58124	-1.89259	0.0584118	0.09225
C5_02820C	orf19.4306	229.629	-1.09996	0.210507	-5.22528	1.74e-07	5.62e-07
CR_01550C	orf19.2541	125.33	-1.09968	0.234906	-4.68137	2.85e-06	8.15e-06
CR_08360C	RPP2A	9848.85	-1.09923	0.121773	-9.02692	1.77e-19	1.27e-18
CR_09240C	orf19.7322	17.8479	-1.09921	0.486403	-2.25987	0.0238294	0.0406486
C4_06400C	VMA8	1134.88	-1.09875	0.103375	-10.6287	2.19e-26	2.09e-25
C2_05730C	GWT1	497.482	-1.09744	0.179649	-6.10882	1e-09	3.96e-09
C3_05200W	RPS19A	234.67	-1.09726	0.17195	-6.38128	1.76e-10	7.41e-10
C4_00800W	orf19.4161	194.55	-1.09713	0.25954	-4.22722	2.37e-05	6.17e-05
C6_04540C	HAT2	591.711	-1.09511	0.134076	-8.16782	3.14e-16	1.89e-15
C3_02790W	orf19.270	116.757	-1.09411	0.247865	-4.41414	1.01e-05	2.74e-05
C1_00830W	orf19.6023	347.733	-1.09372	0.188624	-5.79843	6.69e-09	2.48e-08
C3_01720C	orf19.1672	4478.52	-1.09094	0.109106	-9.99896	1.54e-23	1.29e-22
CR_10720W	HMI1	14.8914	-1.08944	0.550522	-1.97891	0.0478257	0.0769779
C4_00650W	HIS5	474.621	-1.08866	0.26416	-4.12123	3.77e-05	9.57e-05
CR_09320C	PHO88	141.651	-1.08855	0.191211	-5.69292	1.25e-08	4.53e-08
C3_05090C	orf19.5980	7.6795	-1.08694	0.752806	-1.44384	0.148783	0.211354
CR_07680C	orf19.6282	52.1602	-1.08439	0.309907	-3.49907	0.000466881	0.00104021
C2_10670W	orf19.5345	72.8379	-1.08361	0.297013	-3.64835	0.000263935	0.000609371
C2_02760W	LHS1	3242.58	-1.08342	0.114477	-9.46406	2.96e-21	2.28e-20
C3_05300C	orf19.6966	24.9192	-1.08321	0.441758	-2.45204	0.0142047	0.0252204
CR_05740C	PTC4	841.045	-1.08301	0.113343	-9.55515	1.23e-21	9.63e-21
C2_03350W	PGA17	144.735	-1.08241	0.213735	-5.06427	4.1e-07	1.28e-06
C2_00510W	orf19.2076	170.696	-1.08188	0.255418	-4.23571	2.28e-05	5.95e-05
CR_05780W	VMA2	1340.23	-1.08129	0.130662	-8.27541	1.28e-16	7.9e-16
C6_00880W	PEX7	1207.47	-1.08127	0.149636	-7.22601	4.97e-13	2.5e-12
C1_13060C	orf19.4932	2514.49	-1.08097	0.166969	-6.47407	9.54e-11	4.1e-10
C4_02840C	MED20	383.345	-1.07859	0.173062	-6.23238	4.59e-10	1.87e-09
C7_02000C	orf19.6520	11.7422	-1.07821	0.597513	-1.80449	0.0711544	0.109681
C1_07850C	orf19.5056	273.774	-1.07812	0.200727	-5.37106	7.83e-08	2.63e-07
C2_08130W	ARA1	556.371	-1.07783	0.137773	-7.82322	5.15e-15	2.88e-14
C7_00870W	orf19.7029	6.78993	-1.07749	0.773886	-1.39232	0.163827	0.230542
CR_08350W	orf19.6403	869.616	-1.07733	0.155264	-6.93869	3.96e-12	1.88e-11
C5_02900W	SPT8	598.743	-1.07699	0.132547	-8.12537	4.46e-16	2.66e-15
C7_03090C	SSP96	53.0075	-1.07455	0.340382	-3.15689	0.0015946	0.003304
C1_11170W	WBP1	460.88	-1.07376	0.167608	-6.40637	1.49e-10	6.33e-10
C3_05010C	orf19.5970	12.6309	-1.07308	0.579381	-1.85212	0.064009	0.100062
C1_02660C	MGM101	220.74	-1.07279	0.165686	-6.47487	9.49e-11	4.09e-10
C5_02380W	SRG1	9464.29	-1.07253	0.148691	-7.21314	5.47e-13	2.74e-12
CR_03590C	orf19.4383	107.2	-1.07167	0.250777	-4.27341	1.93e-05	5.06e-05
C3_05290C	orf19.6008	8.98034	-1.07005	0.691731	-1.54691	0.121885	0.177628
CR_00240W	LSM6	7.70277	-1.06859	0.735657	-1.45256	0.146345	0.208341
C2_04340C	orf19.4520	3.10406	-1.06817	1.18084	-0.904582	0.365687	0.454441
C2_05030C	RHO3	913.381	-1.06794	0.135726	-7.86837	3.59e-15	2.04e-14
C5_01090C	orf19.1961	1014.38	-1.0663	0.206194	-5.17136	2.32e-07	7.43e-07
C1_07780W	orf19.4713	683.074	-1.06528	0.118864	-8.96217	3.18e-19	2.24e-18
C3_05070W	CEM1	5.98695	-1.06513	0.849404	-1.25397	0.209852	0.285371
C2_09260C	GLO2	363.017	-1.0641	0.202986	-5.24225	1.59e-07	5.14e-07
C7_03040W	orf19.5157	4.66717	-1.06193	0.951481	-1.11608	0.264389	0.347176
C1_06810W	CAT1	12221.9	-1.06152	0.172389	-6.15771	7.38e-10	2.96e-09
C1_13710C	DAD1	5.12752	-1.06151	0.903087	-1.17542	0.239827	0.319718
C5_04950C	orf19.3983	327.957	-1.06138	0.152142	-6.97623	3.03e-12	1.45e-11
C5_00340W	EIP1	14.0759	-1.06135	0.539879	-1.9659	0.0493101	0.0792053
C1_12220W	CDC6	223.43	-1.06066	0.174939	-6.06306	1.34e-09	5.23e-09
CR_08630W	CDC23	14.2079	-1.06058	0.58174	-1.82312	0.0682851	0.105698
C2_04580W	ERG20	1407.18	-1.05995	0.124404	-8.52019	1.59e-17	1.03e-16
C6_01470W	orf19.3437	127.301	-1.05973	0.267916	-3.95545	7.64e-05	0.000187423
CR_05450C	orf19.3516	12.3806	-1.05805	0.649738	-1.62842	0.103435	0.1534
C7_00510W	MAC1	9.22392	-1.05798	0.649407	-1.62915	0.103281	0.153244
C1_04670W	HAT1	524.329	-1.05786	0.175739	-6.0195	1.75e-09	6.79e-09
C1_11790W	orf19.1137	282.519	-1.05334	0.247632	-4.25366	2.1e-05	5.52e-05
CR_08170C	orf19.6377	12.5009	-1.05247	0.63996	-1.64459	0.100055	0.148913
CR_00560W	NTH1	111.428	-1.05197	0.231077	-4.55248	5.3e-06	1.48e-05
C3_06120C	GDA1	34.1731	-1.05177	0.390917	-2.69052	0.00713415	0.0133909
C1_00330C	orf19.6075	14.4106	-1.05126	0.545065	-1.92868	0.0537709	0.0854343
C3_04350C	orf19.5879	70.4107	-1.05011	0.252959	-4.15131	3.31e-05	8.46e-05
C5_05280C	SDH4	7.1834	-1.04865	0.79861	-1.31309	0.189153	0.26134
C1_13950C	orf19.5033	6.09919	-1.04797	0.832411	-1.25896	0.208045	0.283465
C1_10090C	orf19.4878	2091.95	-1.04796	0.158139	-6.62682	3.43e-11	1.53e-10
C7_02070W	GRX1	4.87891	-1.04764	1.03322	-1.01396	0.310604	0.397591
C1_11910W	orf19.5276	12.4147	-1.04643	0.62362	-1.678	0.0933468	0.139821
C2_03750W	YIM1	933.992	-1.04553	0.154511	-6.76672	1.32e-11	6.02e-11
C1_09810W	orf19.4846	8.2422	-1.04548	0.701618	-1.49009	0.136199	0.195885
C3_00470W	orf19.5418	37.1692	-1.04332	0.336967	-3.09621	0.00196012	0.00400474
C1_03240W	orf19.3016	208.494	-1.04205	0.177179	-5.88135	4.07e-09	1.53e-08
C3_02610C	GLX3	18024.6	-1.03972	0.135628	-7.66592	1.78e-14	9.71e-14
C3_04960W	RPL35	262.199	-1.03862	0.211486	-4.91107	9.06e-07	2.71e-06
CR_01990C	SPC98	120.974	-1.0383	0.231321	-4.48857	7.17e-06	1.97e-05
CR_04040C	SPT14	11.6671	-1.03673	0.580262	-1.78666	0.0739926	0.113556
C2_02020W	orf19.1516	1650.43	-1.03659	0.101747	-10.188	2.24e-24	1.96e-23
C7_01320W	orf19.6912	31.2559	-1.03657	0.3773	-2.74733	0.00600835	0.0114103
CR_02240C	OPT2	23.3212	-1.03624	0.513944	-2.01626	0.0437732	0.0710906
C7_03640C	orf19.6698	12.0778	-1.03471	0.641615	-1.61267	0.106816	0.157743
C1_04160C	orf19.1050	143.501	-1.03264	0.266646	-3.87269	0.00010764	0.000259744
C2_05570C	orf19.6869	780.828	-1.03244	0.128643	-8.02562	1.01e-15	5.91e-15
C3_00250C	TIM44	55.074	-1.03178	0.289696	-3.56159	0.00036861	0.00083664
C4_01320C	OPT6	260.925	-1.03163	0.177286	-5.819	5.92e-09	2.2e-08
C5_04540C	orf19.3940	177.687	-1.03146	0.184696	-5.58462	2.34e-08	8.27e-08
C7_03910W	OGG1	5.16082	-1.03062	0.908672	-1.1342	0.25671	0.338573
C3_04460W	orf19.5897	16.7344	-1.02715	0.523909	-1.96056	0.0499308	0.0800595
C2_00960C	MXR1	1200.78	-1.02695	0.128125	-8.0152	1.1e-15	6.42e-15
CR_09790W	ALO1	54.0614	-1.02555	0.295099	-3.47528	0.000510314	0.00113058
C7_03410C	orf19.1334	191.991	-1.025	0.286292	-3.58025	0.000343266	0.000781366
CR_04550W	PRE6	2114.56	-1.02487	0.159309	-6.43326	1.25e-10	5.34e-10
C5_04130C	CHT2	793.743	-1.02422	0.191622	-5.34499	9.04e-08	3.02e-07
C7_03390C	PUP3	2148.52	-1.02414	0.168722	-6.07	1.28e-09	5.01e-09
CR_00190W	NGS1	18.5477	-1.02282	0.475557	-2.15079	0.0314928	0.0526243
C1_12780W	RBK1	1046.97	-1.02223	0.133477	-7.65853	1.88e-14	1.03e-13
C5_05450C	MUM2	645.909	-1.02008	0.130576	-7.81217	5.62e-15	3.14e-14
CR_01150C	CTF18	15.7544	-1.01914	0.520345	-1.95858	0.0501624	0.0803695
CR_02200C	RAD51	389.665	-1.01857	0.228895	-4.44995	8.59e-06	2.34e-05
C6_02240C	RPL10A	786.282	-1.01689	0.16151	-6.29614	3.05e-10	1.26e-09
CR_06050W	CDC28	242.789	-1.01521	0.180169	-5.63476	1.75e-08	6.3e-08
C2_09180W	orf19.4080	136.38	-1.01507	0.243892	-4.16197	3.16e-05	8.11e-05
C6_04260C	orf19.1083	266.287	-1.01349	0.190018	-5.33368	9.62e-08	3.19e-07
CR_08480C	orf19.6415.1	161.46	-1.01168	0.225055	-4.49524	6.95e-06	1.91e-05
C5_02520W	orf19.4264	213.823	-1.01137	0.163696	-6.17833	6.48e-10	2.61e-09
C4_06130W	orf19.4715	735.685	-1.01074	0.149642	-6.75443	1.43e-11	6.53e-11
C6_01200W	orf19.131	189.072	-1.01057	0.185016	-5.46205	4.71e-08	1.61e-07
C1_07470C	orf19.2798	8.51868	-1.00876	0.707382	-1.42605	0.153854	0.217578
C4_00410W	orf19.5669	82.7562	-1.00827	0.259303	-3.88836	0.000100922	0.000243909
C1_00220W	PHR2	60.5476	-1.00698	0.306776	-3.28246	0.00102906	0.00218169
C5_02140C	orf19.4220	934.53	-1.00696	0.113858	-8.84408	9.23e-19	6.36e-18
CR_01610C	SHP1	1779.06	-1.00681	0.132818	-7.58032	3.45e-14	1.85e-13
C1_00870W	LRO1	1439.42	-1.00604	0.137695	-7.30631	2.75e-13	1.4e-12
C6_00660C	orf19.4193	298.823	-1.0055	0.171208	-5.87298	4.28e-09	1.6e-08
C3_05180W	RHB1	18.8878	-1.00447	0.496796	-2.02189	0.0431873	0.0702658
C4_06290W	orf19.2907.1	100.207	-1.00348	0.230639	-4.35086	1.36e-05	3.61e-05
C4_03180W	NCP1	2890.25	-1.00299	0.170731	-5.87469	4.24e-09	1.59e-08
C1_02970W	orf19.2988	487.158	-1.00252	0.148305	-6.75988	1.38e-11	6.3e-11
C2_04150C	VMA7	624.338	-1.00244	0.127302	-7.87451	3.42e-15	1.94e-14
C2_06190W	ILV1	81.964	-1.00221	0.277836	-3.60721	0.000309509	0.000707851
C5_04140W	orf19.3897	18.6658	-1.0021	0.752541	-1.33162	0.182986	0.253877
C3_00030C	orf19.5469	33.8642	-1.00191	0.373832	-2.6801	0.00736001	0.0137779
C2_03260W	orf19.904	396.971	-1.00041	0.143496	-6.97166	3.13e-12	1.5e-11
C1_00610W	PSD1	64.2429	-1.00036	0.268986	-3.71901	0.000200004	0.000467417
C5_04180W	orf19.3901	675.601	-0.999525	0.162011	-6.16948	6.85e-10	2.76e-09
C1_11720W	orf19.1146	75.7974	-0.997399	0.284463	-3.50625	0.000454467	0.00101578
C1_05840W	PRN1	103.382	-0.995824	0.253619	-3.92645	8.62e-05	0.000210365
C2_07070W	orf19.2262	33.3179	-0.994979	0.407158	-2.44372	0.0145367	0.0257517
CR_08550W	orf19.6423	25.9875	-0.99448	0.406859	-2.44429	0.0145138	0.0257184
C1_13490C	orf19.4981	15.7666	-0.99429	0.528969	-1.87968	0.0601523	0.0947281
C4_02150C	orf19.4577	5.40299	-0.993045	0.845338	-1.17473	0.240102	0.31995
C5_04930C	MAL31	26.6921	-0.992895	0.429737	-2.31047	0.020862	0.0359762
C2_10460C	orf19.5321	42.0435	-0.991581	0.322659	-3.07316	0.00211807	0.00429819
C4_00230W	orf19.5648	618.883	-0.990303	0.171569	-5.77205	7.83e-09	2.88e-08
C2_04490W	orf19.4503	1287.88	-0.99012	0.133965	-7.39088	1.46e-13	7.53e-13
C5_00850C	orf19.588	11.9216	-0.984596	0.596878	-1.64958	0.0990297	0.147596
C5_04340W	orf19.3920	239.708	-0.984334	0.232251	-4.23824	2.25e-05	5.89e-05
CR_10400W	orf19.7617	16.9356	-0.983747	0.506191	-1.94343	0.0519641	0.0829819
C2_06990W	orf19.2253	214.65	-0.98372	0.185667	-5.29831	1.17e-07	3.85e-07
C3_02950C	MET13	51.9921	-0.982193	0.342051	-2.87148	0.00408551	0.00796997
C1_14000C	DOA4	23.8837	-0.982142	0.411978	-2.38397	0.0171272	0.0299286
C4_04280C	orf19.1420	98.0009	-0.981821	0.303096	-3.2393	0.00119822	0.0025141
C3_05060W	orf19.5976	12.5014	-0.981307	0.758484	-1.29377	0.195743	0.269206
C1_08670W	SWI6	1016.54	-0.979891	0.17085	-5.7354	9.73e-09	3.56e-08
C2_09060C	ASN1	5929.37	-0.978085	0.443754	-2.20412	0.0275161	0.0465094
C3_04670C	RPS15	414.72	-0.977701	0.183772	-5.3202	1.04e-07	3.43e-07
C1_00030C	orf19.6113	14.8716	-0.976564	0.612531	-1.59431	0.110867	0.163079
C6_01930W	YHM1	1816.03	-0.975691	0.148674	-6.5626	5.29e-11	2.32e-10
C1_13920W	DOS2	57.226	-0.975252	0.317309	-3.07351	0.00211559	0.00429593
C2_06760C	orf19.2227	38.496	-0.972161	0.382676	-2.54043	0.0110716	0.0200818
C7_00530C	PSF3	3.94488	-0.971141	1.0625	-0.914019	0.360707	0.449227
C1_04100C	POR1	20020.2	-0.970034	0.233086	-4.1617	3.16e-05	8.12e-05
C5_00620W	orf19.927	66.7227	-0.968796	0.282692	-3.42704	0.000610207	0.00133686
C7_01970C	TOM40	118.589	-0.967982	0.20568	-4.70625	2.52e-06	7.26e-06
C5_05150C	orf19.4007	326.685	-0.967763	0.164319	-5.88955	3.87e-09	1.46e-08
C1_14470W	orf19.7265	20.3829	-0.967491	0.463863	-2.08573	0.0370034	0.0609406
CR_08940W	orf19.7291	12.37	-0.965827	0.5961	-1.62024	0.10518	0.155695
C4_06500W	CDC68	2353.98	-0.964039	0.110644	-8.713	2.96e-18	1.99e-17
C1_07200W	YMC1	1119.86	-0.963119	0.197059	-4.88746	1.02e-06	3.04e-06
C3_00170C	orf19.5455	23.8937	-0.962946	0.449732	-2.14116	0.0322615	0.053809
CR_06820W	orf19.1852	650.59	-0.96139	0.133966	-7.17637	7.16e-13	3.56e-12
CR_04030W	NIP100	269.868	-0.959302	0.194624	-4.92901	8.26e-07	2.49e-06
C2_05070W	FRE9	118.326	-0.958659	0.367585	-2.60799	0.00910745	0.0167849
C7_00910C	orf19.7023	17.853	-0.956885	0.511653	-1.87018	0.0614583	0.096433
C3_07920W	orf19.6187	15.4658	-0.956853	0.565646	-1.69161	0.0907202	0.13634
CR_09310W	orf19.7326	23.4498	-0.954932	0.49093	-1.94515	0.051757	0.0826721
C3_03520C	PRE9	125.563	-0.951752	0.220469	-4.31695	1.58e-05	4.19e-05
CR_08150W	RPS20	8967	-0.951724	0.126442	-7.52698	5.19e-14	2.76e-13
C1_05320C	orf19.433	458.493	-0.949668	0.143122	-6.63539	3.24e-11	1.44e-10
C1_03540C	orf19.3057	76.2698	-0.949668	0.281283	-3.3762	0.000734935	0.00159186
C1_10010C	SWE1	769.765	-0.949515	0.167816	-5.65806	1.53e-08	5.53e-08
C2_03880C	orf19.836.1	236.442	-0.949143	0.210165	-4.51618	6.3e-06	1.75e-05
C4_04630C	orf19.3819	1.99954	-0.948271	1.36027	-0.697121	0.485727	0.572631
C2_00180C	orf19.2114	320.98	-0.947566	0.198652	-4.76997	1.84e-06	5.38e-06
C1_14330W	orf19.7245	8.01705	-0.945679	0.764397	-1.23716	0.216029	0.292196
C2_09100C	orf19.4068	514.496	-0.94407	0.149087	-6.33235	2.41e-10	1e-09
C2_00100C	PGA52	2441.8	-0.943469	0.134879	-6.99496	2.65e-12	1.27e-11
C3_02250C	orf19.1620	1.966	-0.943276	1.49092	-0.632683	0.526941	0.612223
C3_02330C	orf19.1611	96.58	-0.942648	0.325542	-2.89563	0.00378403	0.00741858
C5_00650C	THR1	1349.77	-0.942026	0.205442	-4.58536	4.53e-06	1.28e-05
C1_04290C	ACS2	29140	-0.941952	0.144852	-6.50286	7.88e-11	3.41e-10
C2_08060W	orf19.2178.1	4.52065	-0.941638	0.949176	-0.992059	0.321169	0.409286
C4_00480W	DUR4	144.838	-0.941519	0.208798	-4.50922	6.51e-06	1.8e-05
CR_01210C	HSE1	25.2056	-0.941249	0.410607	-2.29233	0.0218864	0.0375784
C4_04890C	RPL24A	16572.6	-0.940539	0.124646	-7.54567	4.5e-14	2.4e-13
C6_02030C	orf19.3508	72.8912	-0.940031	0.389051	-2.41622	0.0156827	0.0276036
C5_02860C	GRP2	3949.4	-0.939221	0.141869	-6.62035	3.58e-11	1.59e-10
CR_10850C	ATP16	73.4043	-0.938358	0.261712	-3.58546	0.000336484	0.00076676
C4_05450C	CBR1	191.494	-0.938097	0.172266	-5.44564	5.16e-08	1.76e-07
C2_02830C	SGT2	4056.13	-0.938022	0.112911	-8.30762	9.76e-17	6.06e-16
C4_07180W	UBI3	13214.5	-0.937907	0.135299	-6.9321	4.15e-12	1.97e-11
C2_06690C	PEX22	855.921	-0.936912	0.125283	-7.47834	7.53e-14	3.95e-13
C3_02460C	PHA2	277.214	-0.936742	0.169027	-5.54196	2.99e-08	1.04e-07
CR_04100C	RPL15A	22095	-0.936463	0.128466	-7.2896	3.11e-13	1.58e-12
C1_04170C	HTA2	229.537	-0.936166	0.166988	-5.60619	2.07e-08	7.36e-08
C1_14440C	GDI1	58.2966	-0.935736	0.309637	-3.02204	0.00251079	0.00505122
C3_00800W	MIH1	263.67	-0.935727	0.222053	-4.21398	2.51e-05	6.53e-05
C6_03760C	SHM2	8012.47	-0.935689	0.143504	-6.52028	7.02e-11	3.05e-10
C2_08160C	orf19.2168.3	2002.25	-0.934846	0.158323	-5.90469	3.53e-09	1.34e-08
C3_06530W	orf19.7442	18.9309	-0.934776	0.534793	-1.74792	0.0804776	0.122465
C4_00910C	orf19.4703	430.415	-0.934167	0.182875	-5.10822	3.25e-07	1.02e-06
C1_11600W	orf19.1160	322.454	-0.933358	0.1775	-5.25837	1.45e-07	4.73e-07
C7_01540W	ALK6	4.1796	-0.933272	1.05396	-0.88549	0.375892	0.465563
C4_06810C	orf19.3128	1629.29	-0.931977	0.134663	-6.92084	4.49e-12	2.13e-11
C3_06280W	orf19.7404	23.1136	-0.931437	0.444011	-2.09778	0.0359245	0.0592444
C2_04910W	orf19.3522	0.169397	-0.931305	4.08047	-0.228235	0.819464	0.859414
CR_10310W	orf19.7606	0.165384	-0.931305	4.08047	-0.228235	0.819464	0.859414
C3_03620C	orf19.6957	0.156748	-0.931305	4.08047	-0.228235	0.819464	0.859414
CR_00550W	orf19.7480	0.156748	-0.931305	4.08047	-0.228235	0.819464	0.859414
C1_06870C	orf19.6222.1	0.156748	-0.931305	4.08047	-0.228235	0.819464	0.859414
CR_01220W	orf19.3232	0.169397	-0.931305	4.08047	-0.228235	0.819464	0.859414
CR_00650W	orf19.7464	0.165384	-0.931305	4.08047	-0.228235	0.819464	0.859414
C2_07780W	orf19.2203	0.169397	-0.931305	4.08047	-0.228235	0.819464	0.859414
C4_01180W	orf19.4672	0.156748	-0.931305	4.08047	-0.228235	0.819464	0.859414
C4_01800W	orf19.4612	0.169397	-0.931305	4.08047	-0.228235	0.819464	0.859414
C2_09210W	orf19.4081	0.156748	-0.931305	4.08047	-0.228235	0.819464	0.859414
C2_00980W	orf19.2025	0.165384	-0.931305	4.08047	-0.228235	0.819464	0.859414
C2_00050C	CIS301	0.165384	-0.931305	4.08047	-0.228235	0.819464	0.859414
C7_01530W	orf19.6575	0.165384	-0.931305	4.08047	-0.228235	0.819464	0.859414
CR_10200W	orf19.7596	0.169397	-0.931305	4.08047	-0.228235	0.819464	0.859414
C5_01860W	orf19.3186	0.156748	-0.931305	4.08047	-0.228235	0.819464	0.859414
C2_04160W	orf19.805	642.115	-0.931264	0.124259	-7.49454	6.65e-14	3.51e-13
C3_05880C	orf19.7368	57.1504	-0.930721	0.29124	-3.19572	0.00139484	0.00291115
C2_01170C	VPS54	1081.55	-0.930582	0.112161	-8.29682	1.07e-16	6.61e-16
C5_01260W	orf19.1943	538.256	-0.929638	0.139487	-6.6647	2.65e-11	1.19e-10
C1_14130W	FTR1	85.6366	-0.92952	0.363554	-2.55676	0.0105651	0.0192574
C2_01610C	RPS26A	10931.5	-0.929514	0.134754	-6.89786	5.28e-12	2.49e-11
C1_03930W	NUE2	751.724	-0.92871	0.139445	-6.66006	2.74e-11	1.23e-10
CR_08580C	orf19.6431	5.20808	-0.927315	0.888739	-1.04341	0.296761	0.382199
C2_01420C	orf19.1447	52.8229	-0.926838	0.342045	-2.7097	0.0067345	0.0126936
C2_08800C	APE3	2030.47	-0.926032	0.100814	-9.18559	4.09e-20	3e-19
C1_12000C	orf19.5266	1.47757	-0.925396	1.69128	-0.547156	0.584271	0.663184
C2_04030C	ACP12	188.164	-0.924563	0.187688	-4.92607	8.39e-07	2.52e-06
C1_10870W	RPS17B	19519.2	-0.924067	0.132303	-6.9845	2.86e-12	1.37e-11
CR_04080C	SEC63	2375.72	-0.923536	0.108508	-8.5112	1.72e-17	1.11e-16
C2_10000C	orf19.1782.1	33.7967	-0.92305	0.403471	-2.28778	0.0221506	0.0379754
C1_05150C	orf19.450	5.75516	-0.923031	0.809256	-1.14059	0.25404	0.335544
C6_04030W	ALG2	80.5484	-0.922896	0.287342	-3.21184	0.0013189	0.00275905
C2_07320W	ARP3	1755.74	-0.922283	0.119432	-7.72226	1.14e-14	6.32e-14
C6_03990C	orf19.5775	270.212	-0.921994	0.184794	-4.9893	6.06e-07	1.85e-06
CR_00690C	orf19.3286	103.424	-0.921666	0.250627	-3.67744	0.000235586	0.000546722
C2_05590C	orf19.6872	10.3318	-0.921639	0.64	-1.44006	0.14985	0.212583
C3_01940C	orf19.1654	386.622	-0.921545	0.141937	-6.49265	8.43e-11	3.65e-10
C2_07480W	LPT1	962.318	-0.921498	0.136878	-6.73225	1.67e-11	7.56e-11
CR_04650W	orf19.1738.1	296.198	-0.921314	0.186792	-4.93228	8.13e-07	2.45e-06
CR_03010C	ERV1	408.592	-0.918723	0.161368	-5.69334	1.25e-08	4.52e-08
C3_07340W	GCY1	3.77228	-0.918691	1.03555	-0.887153	0.374996	0.464708
C2_10770W	RPC11	6.94096	-0.917596	0.863351	-1.06283	0.287859	0.372562
C4_00630C	SEC72	290.293	-0.916408	0.186595	-4.91122	9.05e-07	2.71e-06
C4_01870C	ERG8	1522.53	-0.916194	0.119536	-7.66459	1.79e-14	9.8e-14
C7_01620C	KCH1	19.0362	-0.915654	0.477573	-1.91731	0.0551987	0.0875044
C4_02820W	orf19.2713	3.28966	-0.915576	1.1474	-0.797959	0.424894	0.514625
C2_00210W	RPL38	178.81	-0.913457	0.228576	-3.99629	6.43e-05	0.000158916
C3_01490W	RPS7A	509.672	-0.912818	0.151508	-6.0249	1.69e-09	6.58e-09
C6_03790C	HGT10	158.599	-0.912735	0.233883	-3.90253	9.52e-05	0.000230856
C3_07050W	orf19.6795	34.8889	-0.909776	0.350234	-2.59762	0.00938716	0.017265
C7_03370C	orf19.1338	427.829	-0.909504	0.14193	-6.4081	1.47e-10	6.27e-10
C7_00520W	orf19.7067	74.2219	-0.907336	0.264067	-3.43601	0.000590359	0.00129517
CR_10670W	CPR6	94.09	-0.907298	0.259187	-3.50055	0.000464293	0.00103481
C5_00840W	orf19.587	377.723	-0.906028	0.158473	-5.71723	1.08e-08	3.95e-08
CR_08680C	orf19.6444	16.2458	-0.90542	0.496052	-1.82525	0.0679628	0.105251
C1_07610C	orf19.2784	103.346	-0.905096	0.242311	-3.73527	0.000187516	0.000440028
C3_05340W	DIE2	3.79617	-0.9044	1.10239	-0.820397	0.41199	0.501404
C1_05770C	PRC3	2059.26	-0.904341	0.174702	-5.17648	2.26e-07	7.23e-07
C2_06810C	RPL11	398.898	-0.904279	0.204315	-4.4259	9.6e-06	2.6e-05
C6_02120W	CHC1	3970.92	-0.904122	0.122287	-7.39346	1.43e-13	7.39e-13
C3_06500W	UBA1	142.094	-0.903985	0.25354	-3.56546	0.000363218	0.000825293
C1_02250W	CWH8	603.633	-0.903847	0.185283	-4.87819	1.07e-06	3.18e-06
C3_05810C	SKN1	56.2926	-0.90254	0.287307	-3.14138	0.00168154	0.00347158
CR_08960C	MPS1	5.78184	-0.900674	0.882707	-1.02035	0.30756	0.394416
C1_12050W	RPN2	1268.16	-0.89965	0.131503	-6.8413	7.85e-12	3.64e-11
C1_03340C	SEC62	998.552	-0.899096	0.11127	-8.08034	6.46e-16	3.82e-15
C3_05370C	YST1	698.612	-0.898739	0.17451	-5.15009	2.6e-07	8.27e-07
C1_01480C	RPS21	7038.43	-0.89706	0.124653	-7.19648	6.18e-13	3.09e-12
CR_01760C	FRS1	4550.43	-0.89693	0.125735	-7.13352	9.78e-13	4.83e-12
CR_09210W	SUC1	9.52323	-0.89674	0.646233	-1.38764	0.165246	0.232281
C3_00300W	orf19.5439	18.4659	-0.894449	0.487831	-1.83352	0.0667251	0.103639
CR_01320C	orf19.3222	873.848	-0.891518	0.163043	-5.46798	4.55e-08	1.56e-07
C2_03040W	PLC2	739.564	-0.890899	0.143608	-6.2037	5.52e-10	2.24e-09
C2_05850C	orf19.5209	393.43	-0.890439	0.164651	-5.40804	6.37e-08	2.15e-07
C1_11590W	PLD1	2690.68	-0.890129	0.129366	-6.8807	5.96e-12	2.79e-11
C1_10600C	orf19.1831	0.521567	-0.888623	2.82889	-0.314124	0.753427	0.812602
C3_02110W	RPL12	515.299	-0.888392	0.229778	-3.8663	0.000110497	0.000266334
C4_04570W	RCE1	291.445	-0.886988	0.164108	-5.40492	6.48e-08	2.19e-07
C1_09750W	orf19.4839	19.7866	-0.885737	0.48985	-1.80818	0.0705786	0.108927
CR_01130W	orf19.3241	25.324	-0.885356	0.410241	-2.15814	0.0309172	0.0517448
C4_02140C	TIM10	19.4893	-0.884762	0.470128	-1.88196	0.0598418	0.0942722
C3_07160W	PGA32	8.01111	-0.884513	0.707498	-1.2502	0.211227	0.286994
C1_03660W	orf19.3064.1	203.468	-0.88394	0.2145	-4.12094	3.77e-05	9.58e-05
C3_02620C	orf19.252	518.511	-0.883717	0.150395	-5.87596	4.2e-09	1.58e-08
C5_01550C	orf19.4149	1042.79	-0.882924	0.161057	-5.48207	4.2e-08	1.44e-07
CR_08090W	SSB1	30052.2	-0.882159	0.129059	-6.83532	8.18e-12	3.79e-11
C3_03910W	HTA1	1486.93	-0.880595	0.115071	-7.65266	1.97e-14	1.07e-13
C1_04610W	ATP1	15821.3	-0.880075	0.172272	-5.10865	3.24e-07	1.02e-06
C3_00890C	orf19.6166	537.286	-0.879851	0.189829	-4.63497	3.57e-06	1.02e-05
C3_02090C	orf19.1637	279.96	-0.879795	0.160552	-5.4798	4.26e-08	1.46e-07
C2_04270W	CAK1	204.667	-0.878496	0.171704	-5.11633	3.12e-07	9.8e-07
C4_01880W	TYR1	20.1595	-0.878445	0.456296	-1.92516	0.0542088	0.0860868
C1_14580C	orf19.7277	7.08742	-0.877782	0.81224	-1.08069	0.279834	0.364044
C3_06450W	GLG2	15.1463	-0.877374	0.52661	-1.66608	0.0956978	0.143002
C1_14300C	NCR1	56.2345	-0.874942	0.393516	-2.22339	0.0261893	0.0444097
C2_09050C	orf19.199	819.696	-0.874336	0.13766	-6.3514	2.13e-10	8.91e-10
C2_08380C	orf19.1434	353.791	-0.872809	0.144222	-6.05183	1.43e-09	5.59e-09
CR_05440W	orf19.3515	9.76394	-0.872352	0.708884	-1.2306	0.218472	0.29512
C5_01050C	orf19.1967	23.1296	-0.871017	0.428394	-2.03322	0.0420308	0.0685256
C6_04610C	NAG3	177.737	-0.870898	0.215112	-4.04858	5.15e-05	0.000128885
C1_11960C	orf19.5269.1	14.5689	-0.870637	0.572758	-1.52008	0.128491	0.186394
C6_03960W	orf19.5773	2540.73	-0.867985	0.110807	-7.83331	4.75e-15	2.67e-14
C6_03580W	CCZ1	465.434	-0.867121	0.140542	-6.16982	6.84e-10	2.75e-09
C2_03810C	RPL21A	10962.4	-0.866794	0.123672	-7.00882	2.4e-12	1.16e-11
CR_03560W	orf19.4400	234.759	-0.866735	0.212073	-4.08697	4.37e-05	0.000110058
C1_10800C	ALP1	331.951	-0.865952	0.206617	-4.19109	2.78e-05	7.19e-05
C6_02680W	orf19.5539	326.108	-0.864926	0.168381	-5.13672	2.8e-07	8.86e-07
C2_06910W	YPT72	1140.46	-0.864741	0.117915	-7.33362	2.24e-13	1.15e-12
CR_10580W	PRO1	28.1492	-0.864105	0.388251	-2.22563	0.0260389	0.0441666
CR_08520C	orf19.6419.1	72.4456	-0.864067	1.35854	-0.636027	0.524759	0.61025
C2_01040W	orf19.2018.1	41.2179	-0.863822	0.319576	-2.70303	0.00687109	0.0129318
C6_03450C	NAM2	1519.33	-0.862773	0.107329	-8.03857	9.09e-16	5.33e-15
C1_00470C	orf19.6061	17.0678	-0.862365	0.507494	-1.69926	0.0892701	0.134366
C1_00050C	orf19.6110	1.02647	-0.862321	2.28665	-0.377112	0.706091	0.769714
CR_09770C	PMT5	35.7836	-0.862229	0.356447	-2.41895	0.0155653	0.0274275
C5_04780W	ASH2	158.347	-0.860923	0.184996	-4.65374	3.26e-06	9.29e-06
C4_03880W	orf19.5043	198.25	-0.860564	0.225331	-3.81911	0.000133936	0.000319893
C6_04220C	HBR2	3804.23	-0.860427	0.187689	-4.58432	4.55e-06	1.28e-05
C3_07000W	RPD31	41.5308	-0.859766	0.32453	-2.64926	0.00806679	0.0150074
C3_01420C	orf19.1709	179.061	-0.859099	0.200476	-4.2853	1.82e-05	4.81e-05
C6_03330C	orf19.5621	660.86	-0.858074	0.135067	-6.35293	2.11e-10	8.83e-10
C3_04690C	orf19.5929	8.27071	-0.858045	0.733603	-1.16963	0.242149	0.322405
CR_03390C	YKU80	515.642	-0.85774	0.125788	-6.81891	9.17e-12	4.23e-11
C5_03840W	orf19.1110	258.08	-0.855781	0.246089	-3.47753	0.000506063	0.00112235
C2_02460W	ERG7	816.038	-0.855437	0.160088	-5.34354	9.11e-08	3.04e-07
C5_03400C	orf19.2639.1	515.798	-0.855176	0.162451	-5.26421	1.41e-07	4.59e-07
C3_07900C	orf19.6186	7.32356	-0.852159	0.755793	-1.1275	0.25953	0.341772
C1_05880W	PRN4	968.628	-0.851863	0.194197	-4.38659	1.15e-05	3.09e-05
C7_03960C	UME1	33.6441	-0.851125	0.403416	-2.1098	0.0348759	0.0577115
C1_04230W	RPN13	1027.43	-0.849988	0.147023	-5.78133	7.41e-09	2.73e-08
C2_04230W	BAT21	2291.17	-0.849906	0.183955	-4.62018	3.83e-06	1.09e-05
C1_02680C	MNN44	58.5596	-0.848108	0.297468	-2.85109	0.00435694	0.00843161
C4_00270W	ATP2	11125.3	-0.847473	0.192302	-4.407	1.05e-05	2.82e-05
C3_07610W	TIP120	57.3006	-0.847041	0.304977	-2.7774	0.00547963	0.0104597
CR_05130C	orf19.641	202.973	-0.846864	0.193963	-4.36611	1.26e-05	3.38e-05
C7_04280C	orf19.7140	24.5988	-0.845186	0.417702	-2.02342	0.0430303	0.0700645
CR_07230W	orf19.6147	1056.84	-0.844989	0.142329	-5.93688	2.91e-09	1.11e-08
C1_06880C	SPO22	3.81302	-0.843716	1.01928	-0.827753	0.40781	0.497566
C4_04270W	orf19.1421	3.84193	-0.842686	1.02243	-0.824202	0.409825	0.499268
C2_10720C	orf19.5352	23.3023	-0.841134	0.465178	-1.8082	0.0705754	0.108927
C1_03610C	IMP1	11.1404	-0.840412	0.616182	-1.3639	0.172598	0.241323
C7_00860W	SSR1	165.972	-0.839757	0.198964	-4.22064	2.44e-05	6.34e-05
C2_10710W	TIF11	60.9144	-0.83941	0.281292	-2.98412	0.00284391	0.00567611
CR_04400W	orf19.529.1	16.1078	-0.836996	0.583674	-1.43401	0.151568	0.21473
C5_05380W	RPN5	3300.2	-0.83669	0.139968	-5.97772	2.26e-09	8.71e-09
C1_03550C	COQ6	1139.78	-0.835929	0.159364	-5.2454	1.56e-07	5.06e-07
C1_00680W	ASM3	201.189	-0.835918	0.188011	-4.44612	8.74e-06	2.38e-05
CR_10010C	MSS51	47.3724	-0.834336	0.309962	-2.69174	0.00710813	0.013346
C3_04210W	orf19.5863	67.5021	-0.833358	0.309447	-2.69306	0.00708003	0.0132972
C5_02710W	TRR1	804.565	-0.833165	0.155135	-5.37058	7.85e-08	2.63e-07
C2_03360W	orf19.891	1146.83	-0.832471	0.11915	-6.98672	2.81e-12	1.35e-11
C1_11500C	ARO7	30.4885	-0.83184	0.394697	-2.10754	0.035071	0.0580191
CR_06170W	orf19.3872	723.454	-0.831785	0.124177	-6.69839	2.11e-11	9.51e-11
C1_13960W	YBP1	43.431	-0.831741	0.341959	-2.43228	0.0150039	0.0265124
C2_03980C	MED1	183.328	-0.83138	0.199917	-4.15862	3.2e-05	8.22e-05
C1_05030C	PSF2	390.261	-0.831359	0.168372	-4.93764	7.91e-07	2.38e-06
C2_03340W	orf19.894	783.375	-0.830984	0.144782	-5.73956	9.49e-09	3.48e-08
CR_03060W	ARC1	3563.39	-0.830873	0.121217	-6.85446	7.16e-12	3.32e-11
C3_03560W	orf19.354	20.4826	-0.83044	0.509115	-1.63115	0.10286	0.152763
CR_03620C	orf19.4380.1	593.916	-0.829233	0.175302	-4.73031	2.24e-06	6.49e-06
C1_01240W	IFD3	39.4107	-0.829002	0.441769	-1.87655	0.0605796	0.0953153
C2_07630C	orf19.1862	2193.46	-0.827562	0.174013	-4.75575	1.98e-06	5.75e-06
C6_00410C	SRO77	761.632	-0.827078	0.134834	-6.13403	8.57e-10	3.41e-09
C1_08430W	CAF16	638.053	-0.826096	0.172005	-4.80275	1.57e-06	4.59e-06
C1_14080W	orf19.7215	65.691	-0.825134	0.310984	-2.6533	0.00797081	0.0148376
C1_10270C	SFH5	710.299	-0.824502	0.113473	-7.26605	3.7e-13	1.88e-12
C3_02470C	RPL9B	12573.6	-0.823885	0.129373	-6.3683	1.91e-10	8.03e-10
C1_07510W	orf19.2794	710.042	-0.823509	0.150407	-5.4752	4.37e-08	1.5e-07
C2_08970C	DFG10	146.051	-0.820119	0.21692	-3.78074	0.000156364	0.000370374
C1_13720W	orf19.5009	38.7202	-0.820029	0.330692	-2.47974	0.0131479	0.0234828
C7_03710C	PLC1	25.8855	-0.819706	0.403781	-2.03007	0.0423491	0.068991
C1_10710C	orf19.2350	87.216	-0.818518	0.265427	-3.08378	0.00204391	0.00416379
CR_07380C	KSR1	721.738	-0.818237	0.1189	-6.88172	5.91e-12	2.77e-11
C4_06380W	SOU2	8.37812	-0.816332	0.737431	-1.10699	0.268297	0.351356
CR_07010W	MIS11	2893.82	-0.816201	0.178145	-4.58166	4.61e-06	1.3e-05
C2_00690W	orf19.2059	111.491	-0.815873	0.222969	-3.65914	0.000253068	0.000585998
C3_03160C	orf19.315	182.009	-0.815688	0.177625	-4.59218	4.39e-06	1.24e-05
C2_01520W	PPE1	8.23202	-0.815186	0.716548	-1.13766	0.255264	0.336997
C3_01140W	orf19.2516	294.402	-0.814719	0.160966	-5.06143	4.16e-07	1.29e-06
CR_06940W	DSL1	700.023	-0.813577	0.162341	-5.01152	5.4e-07	1.66e-06
CR_10260W	orf19.7601	9.32372	-0.813511	0.722781	-1.12553	0.260365	0.342677
C7_04100C	MED9	10.8107	-0.813379	0.629605	-1.29189	0.196396	0.269867
C7_04010W	SSQ1	36.9826	-0.812566	0.339411	-2.39405	0.0166637	0.0291997
C1_13300C	RPN1	6294.91	-0.812362	0.0986726	-8.23291	1.83e-16	1.12e-15
C1_07280C	orf19.4439.1	2.86565	-0.812225	1.28344	-0.632849	0.526832	0.612209
C3_05330C	orf19.6970	59.262	-0.811849	0.327184	-2.48133	0.0130895	0.0233984
CR_00480W	MRPL6	19.2138	-0.810536	0.485436	-1.66971	0.0949773	0.142027
C2_06470W	RTA2	6.95577	-0.808727	0.747543	-1.08185	0.279321	0.363526
C3_01880W	ALG8	302.514	-0.807841	0.17116	-4.7198	2.36e-06	6.8e-06
C2_02600C	FGR22	167.809	-0.80684	0.194315	-4.15223	3.29e-05	8.44e-05
C1_00730C	CMP1	613.105	-0.806328	0.150144	-5.37038	7.86e-08	2.63e-07
CR_01690C	CDC60	6025	-0.805918	0.142241	-5.66588	1.46e-08	5.29e-08
C7_03760W	orf19.5502	32.8807	-0.805081	0.369775	-2.17722	0.0294642	0.0495682
C5_04790C	orf19.3965	119.557	-0.804026	0.22761	-3.53248	0.000411685	0.000925081
CR_00700W	orf19.3285	7.02986	-0.803222	0.79379	-1.01188	0.311594	0.398696
C3_07590W	orf19.6731	6.46713	-0.801988	0.763692	-1.05015	0.293651	0.378658
C3_03380W	orf19.335	832.55	-0.801653	0.149422	-5.36504	8.09e-08	2.71e-07
C4_03960W	orf19.787.1	592.776	-0.801251	0.160741	-4.98473	6.2e-07	1.89e-06
C6_03310W	orf19.5619	1043.81	-0.800639	0.104747	-7.64352	2.11e-14	1.15e-13
C5_03100C	orf19.4340	13.6229	-0.79983	0.613871	-1.30293	0.192599	0.265403
C4_03120C	BUB1	386.975	-0.799146	0.146988	-5.43682	5.42e-08	1.84e-07
C4_01670C	orf19.4626	463.523	-0.799136	0.159135	-5.02174	5.12e-07	1.58e-06
C1_10830W	BIG1	549.469	-0.798598	0.150024	-5.32313	1.02e-07	3.38e-07
C2_10740C	orf19.5356	40.1643	-0.797624	0.412417	-1.93402	0.0531101	0.0844696
C1_09530W	RAM2	581.293	-0.797137	0.124934	-6.38048	1.77e-10	7.45e-10
C6_01120C	orf19.119	199.263	-0.79628	0.234179	-3.40031	0.000673098	0.00146294
CR_10600C	orf19.7643	44.8361	-0.795779	0.309145	-2.57413	0.0100492	0.0183808
C1_09990W	SAC1	1611.66	-0.795029	0.127631	-6.22914	4.69e-10	1.91e-09
C4_05130C	ALD6	592.338	-0.79346	0.227843	-3.48249	0.000496767	0.00110251
C1_08190C	CAT8	205.005	-0.791385	0.227842	-3.47339	0.000513922	0.00113698
C1_07570C	orf19.2788	346.461	-0.790868	0.150795	-5.24467	1.57e-07	5.08e-07
C1_00450C	orf19.6062.3	30.7973	-0.790285	0.432526	-1.82714	0.067679	0.104888
CR_01970C	VMA4	601.325	-0.789752	0.120656	-6.5455	5.93e-11	2.59e-10
C6_02960W	orf19.5574	505.203	-0.788568	0.132571	-5.94826	2.71e-09	1.03e-08
C6_00910C	AIP5	5126.89	-0.788094	0.131537	-5.99141	2.08e-09	8.04e-09
C3_07500W	VAN1	97.3091	-0.787956	0.728205	-1.08205	0.279229	0.363482
CR_09110C	orf19.7307	19.5668	-0.787889	0.455712	-1.72892	0.0838241	0.127158
C2_01410C	CLB2	29.9571	-0.787539	0.363718	-2.16525	0.0303688	0.0509082
C4_02700W	orf19.2728	369.029	-0.787535	0.162263	-4.85343	1.21e-06	3.59e-06
C3_03510C	orf19.349	334.81	-0.78736	0.157101	-5.0118	5.39e-07	1.66e-06
C2_06740W	orf19.3148	302.574	-0.787318	0.164082	-4.79831	1.6e-06	4.69e-06
C6_01610W	ANB1	14634	-0.786143	0.130192	-6.03832	1.56e-09	6.07e-09
C2_06950C	orf19.2249	370.475	-0.783988	0.159399	-4.9184	8.73e-07	2.62e-06
CR_03340C	orf19.2389	87.1967	-0.782656	0.23594	-3.31718	0.000909311	0.0019435
C6_00460C	FET3	187.294	-0.781006	0.220991	-3.53412	0.000409143	0.000920352
C6_03340C	GLC3	1473.22	-0.780641	0.140298	-5.56417	2.63e-08	9.26e-08
C2_02410W	orf19.1564	1057.14	-0.780406	0.142301	-5.48421	4.15e-08	1.43e-07
C2_03790C	ASR3	3307.73	-0.780333	0.107284	-7.27352	3.5e-13	1.78e-12
C5_03280W	CAM1-1	3184.68	-0.779576	0.122277	-6.37548	1.82e-10	7.67e-10
C5_01760C	PIKA	1265.85	-0.779081	0.122949	-6.33664	2.35e-10	9.77e-10
C1_08520C	orf19.397	27.4424	-0.778338	0.45623	-1.70602	0.0880041	0.132796
C4_03690C	orf19.1309	55.3732	-0.778177	0.352743	-2.20607	0.0273788	0.0463023
C6_02260C	SEC27	3473.2	-0.776439	0.0966731	-8.03159	9.62e-16	5.64e-15
C3_04400C	NUP85	35.0733	-0.776202	0.362063	-2.14383	0.0320462	0.0534783
C4_03070W	PGA54	523.148	-0.775404	0.156735	-4.94723	7.53e-07	2.27e-06
C3_06400C	orf19.7425	17.1911	-0.775362	0.485463	-1.59716	0.11023	0.162256
CR_10230W	orf19.7598	37.3655	-0.775012	0.336695	-2.30182	0.0213453	0.0367595
CR_06300C	FGR50	572.255	-0.774885	0.204379	-3.79141	0.000149794	0.000355478
C1_02300W	orf19.3687	23.2306	-0.774809	0.422517	-1.8338	0.0666844	0.103602
C2_07470W	YCS4	1401.84	-0.774734	0.113949	-6.79897	1.05e-11	4.84e-11
CR_07350W	orf19.6134	1516.56	-0.774704	0.107078	-7.23496	4.66e-13	2.35e-12
C5_04680W	PSD2	713.227	-0.774072	0.169099	-4.57762	4.7e-06	1.32e-05
C1_08230C	PLB5	780.555	-0.771735	0.124233	-6.212	5.23e-10	2.12e-09
C5_01530C	orf19.4148	777.099	-0.771657	0.129031	-5.98038	2.23e-09	8.59e-09
C4_01280C	orf19.4659	1071.34	-0.769893	0.144791	-5.31728	1.05e-07	3.48e-07
C7_02100W	orf19.6507	129.387	-0.769245	0.217159	-3.54232	0.000396628	0.00089428
C2_09250W	orf19.4086	14.9657	-0.769184	0.563662	-1.36462	0.172373	0.241062
C1_02420C	GSC1	2389.26	-0.768167	0.223418	-3.43825	0.000585487	0.00128538
C3_06150W	orf19.7397	52.8478	-0.766317	0.296486	-2.58467	0.00974727	0.0178389
C2_09480W	orf19.1406	115.957	-0.763816	0.260809	-2.92864	0.00340449	0.00672891
C1_10650W	APN2	333.175	-0.763728	0.173967	-4.39007	1.13e-05	3.05e-05
CR_04880W	orf19.6305	210.903	-0.761914	0.175241	-4.3478	1.38e-05	3.66e-05
C1_13810W	orf19.5019	21.3041	-0.761667	0.458545	-1.66105	0.0967029	0.144316
CR_00040C	orf19.7539.1	31.2069	-0.76132	0.504413	-1.50932	0.131217	0.189664
C2_05800C	orf19.6893	1456.99	-0.760869	0.122857	-6.19312	5.9e-10	2.39e-09
C1_04470C	orf19.6840	40.3113	-0.760826	0.340521	-2.2343	0.0254635	0.0432605
C2_01920C	orf19.1504	2138.59	-0.760716	0.110472	-6.88608	5.73e-12	2.69e-11
C3_06190C	ALS6	107.592	-0.759331	0.23997	-3.16427	0.0015547	0.00322876
C1_05010C	orf19.55	1616.84	-0.758732	0.117468	-6.45903	1.05e-10	4.53e-10
C1_09600C	LIP6	6.3134	-0.758485	0.799639	-0.948535	0.342857	0.431257
CR_09590W	orf19.6602	21.1052	-0.757473	0.439844	-1.72214	0.0850443	0.1287
C3_04970C	orf19.5965	52.9583	-0.757368	0.32472	-2.33238	0.0196809	0.0340794
C1_13190W	orf19.4947	166.167	-0.757133	0.238419	-3.17565	0.00149503	0.00310894
C1_02430C	orf19.2930	988.352	-0.756414	0.141578	-5.34274	9.16e-08	3.05e-07
C2_06080C	orf19.4112	921.248	-0.756172	0.136487	-5.54025	3.02e-08	1.05e-07
C7_03670W	DED81	83.0497	-0.756074	0.242942	-3.11215	0.00185729	0.00380576
C5_04590C	RPL43A	15560.6	-0.754898	0.143404	-5.26412	1.41e-07	4.59e-07
C1_01790W	SWI4	1081.63	-0.754897	0.133983	-5.63426	1.76e-08	6.31e-08
C2_07620W	orf19.1863	50.9405	-0.754861	0.312258	-2.41742	0.0156308	0.0275216
C6_03410C	APA2	395.568	-0.752471	0.192536	-3.90821	9.3e-05	0.000225758
C4_03820C	HRQ2	580.005	-0.75217	0.165054	-4.55711	5.19e-06	1.45e-05
CR_00740C	BMT3	12.5029	-0.751296	0.559155	-1.34363	0.179069	0.249376
C3_07940W	orf19.6189	8.86511	-0.750004	0.669449	-1.12033	0.262573	0.345222
C6_03900W	NUP82	2384.73	-0.749836	0.116536	-6.43436	1.24e-10	5.3e-10
CR_08930C	orf19.7290	24.0408	-0.749711	0.409242	-1.83195	0.0669587	0.1039
C1_06180W	TLO34	369.114	-0.749376	0.201156	-3.72534	0.00019505	0.000456686
C2_06150C	RPN10	154.232	-0.749282	0.218797	-3.42456	0.000615806	0.00134808
C4_06930C	EXM2	7.84353	-0.748893	0.779773	-0.960398	0.336855	0.425405
C1_09630W	IDH1	151.927	-0.748701	0.211215	-3.54473	0.000393012	0.000887234
C1_00020C	orf19.6114	618.034	-0.748282	0.226434	-3.30464	0.000951001	0.00202848
C5_01200W	orf19.1950	321.414	-0.748096	0.183787	-4.07044	4.69e-05	0.000117926
C1_02630C	EXG2	99.1599	-0.747978	0.266901	-2.80245	0.00507162	0.00974883
CR_05750W	orf19.6637	3340.4	-0.747878	0.127131	-5.88275	4.04e-09	1.52e-08
C4_05290W	ABZ1	965.799	-0.746028	0.123975	-6.01756	1.77e-09	6.86e-09
C1_08770W	orf19.4735	473.83	-0.745693	0.126516	-5.89406	3.77e-09	1.42e-08
C5_03540C	RPS25B	520.204	-0.745476	0.148971	-5.00415	5.61e-07	1.72e-06
C2_01650W	orf19.1476	14.5055	-0.745045	0.561261	-1.32745	0.18436	0.255502
CR_04800W	MNT4	75.2489	-0.744987	0.307881	-2.41972	0.0155324	0.0273771
C4_06320C	orf19.2905	74.4169	-0.744755	0.255892	-2.91043	0.00360937	0.00709603
C5_04710W	orf19.3956	442.805	-0.744737	0.173071	-4.30307	1.68e-05	4.45e-05
C4_06030W	CMD1	3566.62	-0.744656	0.104625	-7.11739	1.1e-12	5.39e-12
C1_02710W	FRS2	874.272	-0.744374	0.186569	-3.9898	6.61e-05	0.000163069
C5_00220W	ROT2	23.583	-0.743229	0.467324	-1.59039	0.111746	0.164142
C4_06670W	orf19.3142	555.2	-0.742661	0.209429	-3.54613	0.000390941	0.000883189
C1_09480W	PPT2	283.644	-0.740794	0.180646	-4.10081	4.12e-05	0.000104092
C1_08750W	YMC2	651.248	-0.738932	0.14771	-5.00259	5.66e-07	1.73e-06
C1_00400W	SVF1	182.121	-0.738179	0.193413	-3.81659	0.00013531	0.000322931
C3_03090W	USO5	186.274	-0.737793	0.177171	-4.16431	3.12e-05	8.03e-05
C1_00980W	orf19.6008.4	12.6979	-0.737733	0.588267	-1.25408	0.209813	0.285371
C2_08110W	RAD57	242.039	-0.736805	0.175193	-4.20568	2.6e-05	6.76e-05
CR_00260W	KIN2	85.0716	-0.735648	0.233084	-3.15615	0.00159864	0.00331128
C2_02680W	PDR17	112.331	-0.734819	0.222546	-3.30187	0.000960417	0.00204441
C2_09740W	SSO2	1358.85	-0.734543	0.144283	-5.09099	3.56e-07	1.11e-06
C1_09230C	GRP1	614.049	-0.734492	0.132808	-5.53049	3.19e-08	1.11e-07
C4_04830W	DCR1	1074.12	-0.734382	0.119173	-6.16235	7.17e-10	2.88e-09
C6_01140C	ARC18	588.421	-0.732966	0.154047	-4.75805	1.95e-06	5.68e-06
C1_00820W	orf19.6024	11.2733	-0.731758	0.667331	-1.09655	0.27284	0.356196
C3_04100W	orf19.5854.1	84.2664	-0.731147	0.25007	-2.92377	0.00345823	0.00682443
C1_12110C	orf19.5254	3.18551	-0.730931	1.14479	-0.638487	0.523157	0.608611
C2_05410W	orf19.3572.3	236.052	-0.730841	0.191209	-3.82221	0.000132262	0.000316016
C2_01640W	SLA1	82.2155	-0.73059	0.244216	-2.99157	0.00277544	0.00554473
C3_05470W	TEA1	36.7487	-0.73011	0.337928	-2.16055	0.0307303	0.0514867
CR_01870C	orf19.2585	3.3106	-0.728868	1.32088	-0.551804	0.581082	0.660159
C6_01210W	orf19.131.2	64.5631	-0.728483	0.272067	-2.67759	0.00741542	0.0138652
C6_01050W	orf19.109	19.5375	-0.728325	0.476471	-1.52858	0.126368	0.183665
C1_02770W	orf19.2965.1	964.681	-0.728177	0.11605	-6.2747	3.5e-10	1.44e-09
C2_03300W	HEM2	998.583	-0.727987	0.112739	-6.45726	1.07e-10	4.58e-10
C1_14140C	SET3	65.2162	-0.727429	0.271412	-2.68016	0.00735865	0.0137779
C2_09560C	orf19.1400	967.158	-0.727213	0.14504	-5.01387	5.33e-07	1.64e-06
C3_04840C	orf19.5952	9.73723	-0.727206	0.627546	-1.15881	0.246534	0.327069
CR_07780W	orf19.3706	1230.33	-0.726499	0.121653	-5.9719	2.35e-09	9.02e-09
C6_01860C	HCH1	1563.08	-0.725106	0.107415	-6.75049	1.47e-11	6.69e-11
C3_01990W	RNA1	2518.99	-0.723499	0.111306	-6.50007	8.03e-11	3.48e-10
C3_06980W	HUT1	14.7689	-0.723237	0.525599	-1.37603	0.168814	0.236662
C4_00020W	VMA6	1323.21	-0.722593	0.124019	-5.82647	5.66e-09	2.11e-08
C3_07450C	orf19.6744	4.73082	-0.721691	0.950738	-0.759085	0.447801	0.536698
C5_03860W	HAM1	23.4713	-0.721532	0.411388	-1.7539	0.0794482	0.121074
C6_00690W	orf19.3660	503.738	-0.720839	0.143554	-5.02138	5.13e-07	1.58e-06
C1_04520C	PHO85	1859.61	-0.720462	0.115006	-6.26456	3.74e-10	1.53e-09
C1_02230W	2025-09-07	849.033	-0.720083	0.117863	-6.10949	9.99e-10	3.95e-09
C2_07360W	orf19.1900	156.195	-0.72008	0.22653	-3.17874	0.00147918	0.00307801
C2_03050W	SHE9	384.048	-0.719304	0.134839	-5.33452	9.58e-08	3.18e-07
CR_01260W	orf19.3228	30.056	-0.717823	0.409726	-1.75196	0.0797811	0.121552
CR_04810W	RPS3	10889.4	-0.716615	0.115921	-6.1819	6.33e-10	2.56e-09
C3_00460W	ATP5	121.495	-0.716288	0.204722	-3.49884	0.000467292	0.00104057
C4_02340W	orf19.2769	2513.15	-0.715117	0.176747	-4.04598	5.21e-05	0.000130227
C2_01160W	orf19.2008	627.335	-0.714955	0.125702	-5.68768	1.29e-08	4.67e-08
C5_03930C	orf19.3219	208.503	-0.714578	0.205884	-3.47079	0.000518938	0.00114727
C7_00960W	RPS18	389.435	-0.714288	0.161445	-4.42433	9.67e-06	2.61e-05
CR_01200W	OYE22	6.07172	-0.714156	0.817507	-0.873577	0.382349	0.47189
C2_10480W	MDH1-3	39.5545	-0.713755	0.324358	-2.20051	0.0277704	0.0468891
C1_02360C	PGA5	27.9548	-0.713528	0.469993	-1.51817	0.128972	0.186876
C4_05850C	orf19.1272	182.905	-0.711466	0.215813	-3.29668	0.000978353	0.00208119
C4_02370C	PGA59	30093.5	-0.710932	0.129682	-5.48211	4.2e-08	1.44e-07
C2_05700W	OSM1	41.8777	-0.709629	0.337497	-2.10262	0.0354987	0.0586343
CR_00920W	CCE1	3.40619	-0.709422	1.14566	-0.619227	0.535767	0.620505
CR_03520C	orf19.4395	2121.9	-0.709055	0.142689	-4.96923	6.72e-07	2.04e-06
C3_06110C	orf19.7393	55.1644	-0.708966	0.279948	-2.5325	0.0113253	0.0204772
C5_04700C	MES1	1258.59	-0.707493	0.160389	-4.41109	1.03e-05	2.77e-05
CR_09840C	orf19.7556	6.6483	-0.707278	0.766452	-0.922795	0.356114	0.444033
C1_00440W	UBP6	121.471	-0.707226	0.201843	-3.50385	0.000458582	0.00102389
C1_07550W	SWD2	13.7589	-0.707126	0.543482	-1.3011	0.193224	0.266031
C4_05870C	orf19.1274	7.97013	-0.706963	0.696295	-1.01532	0.309953	0.396999
C4_03050C	orf19.2686	1267.88	-0.705901	0.128473	-5.49455	3.92e-08	1.35e-07
C4_06110C	TRP5	2029.21	-0.705221	0.20085	-3.51119	0.000446108	0.000998514
C1_01490W	orf19.3335	2062.14	-0.705179	0.132758	-5.31177	1.09e-07	3.58e-07
C3_04360W	orf19.5880	217.633	-0.705092	0.199507	-3.53417	0.000409051	0.000920352
C6_02800W	orf19.5553	760.573	-0.704659	0.12225	-5.76411	8.21e-09	3.02e-08
C1_11980W	MED10	14.5409	-0.704038	0.524365	-1.34265	0.179386	0.249596
C5_05260W	PSY4	273.722	-0.704029	0.215203	-3.27146	0.00106993	0.00226073
C1_03180W	orf19.3010	292.013	-0.703749	0.175303	-4.01447	5.96e-05	0.000147845
C3_01980C	TOM6	1033.24	-0.702813	0.170932	-4.11164	3.93e-05	9.96e-05
C1_12210W	TRP3	1454.31	-0.702315	0.153073	-4.58811	4.47e-06	1.26e-05
CR_10300W	PUP1	71.2945	-0.701991	0.276997	-2.53429	0.0112676	0.0203963
C1_10390C	RPL42	11589.8	-0.701899	0.125683	-5.58467	2.34e-08	8.27e-08
CR_08590W	orf19.6432	18.9649	-0.701811	0.467834	-1.50013	0.133581	0.192536
C5_01210W	VPS1	3735.65	-0.701593	0.117948	-5.94831	2.71e-09	1.03e-08
C2_04720C	FGR51	64.1963	-0.70104	0.29169	-2.40338	0.0162445	0.0285366
C1_06560W	orf19.6255	318.534	-0.700789	0.160401	-4.36898	1.25e-05	3.34e-05
C1_08020W	UBA2	1163.53	-0.700283	0.123827	-5.65535	1.56e-08	5.61e-08
C6_02990W	orf19.5578	305.339	-0.700206	0.207867	-3.36853	0.000755707	0.00163516
C4_06690C	orf19.3140.1	218.711	-0.699823	0.172169	-4.06475	4.81e-05	0.000120698
C6_01700W	RPL32	9038.88	-0.698912	0.110673	-6.31508	2.7e-10	1.12e-09
C6_03220W	orf19.5609	11.1037	-0.698752	0.634157	-1.10186	0.270523	0.353757
C4_05640C	orf19.1249	601.604	-0.698621	0.125014	-5.58836	2.29e-08	8.11e-08
C6_02050W	DBR1	7.41704	-0.698022	0.73996	-0.943324	0.345515	0.433735
C1_03220C	BMH1	1929.74	-0.697946	0.204366	-3.41518	0.000637394	0.0013911
C2_02960C	orf19.5808	468.438	-0.697108	0.176628	-3.94676	7.92e-05	0.000193975
C2_10820C	orf19.5365	19.9183	-0.696938	0.467014	-1.49233	0.135613	0.195242
C7_01350C	orf19.6916	12.5318	-0.696018	0.608377	-1.14406	0.2526	0.334061
C7_00210C	orf19.7101	15.9199	-0.69407	0.548929	-1.26441	0.206084	0.281216
C4_02620C	orf19.2737	5166.23	-0.693693	0.167294	-4.14655	3.38e-05	8.63e-05
C2_05500W	ATP4	138.34	-0.691907	0.212623	-3.25414	0.00113735	0.00239516
C2_06290C	ATP14	86.3974	-0.691724	0.275767	-2.50837	0.012129	0.0218114
C1_02820W	LYS2	3769.24	-0.690808	0.13736	-5.02917	4.93e-07	1.52e-06
CR_04240C	orf19.512	1856.65	-0.689888	0.168487	-4.09459	4.23e-05	0.000106752
C1_14490C	SAM35	6.05686	-0.688463	0.8342	-0.825298	0.409202	0.498686
C2_04470W	ADH3	68.5413	-0.688129	0.272534	-2.52493	0.0115722	0.0208936
C4_00220C	SUB2	1370.78	-0.68517	0.109553	-6.25422	3.99e-10	1.64e-09
C6_00970C	HAL21	514.475	-0.685077	0.134638	-5.08827	3.61e-07	1.13e-06
C4_02400C	orf19.2763	14.8583	-0.683212	0.550938	-1.24009	0.214943	0.291227
C5_03030W	orf19.4330	159.724	-0.681978	0.196584	-3.46914	0.000522124	0.00115391
CR_00120C	MKC1	69.438	-0.681949	0.277848	-2.4544	0.014112	0.025077
C7_04250W	TPO2	2.12813	-0.681471	1.42093	-0.479595	0.631515	0.706629
C1_03010W	RPP1A	213.994	-0.681015	0.229393	-2.96877	0.00298992	0.0059487
C5_05510C	orf19.4055	6.49759	-0.680899	0.909253	-0.748855	0.453945	0.541999
C3_07570C	orf19.6732	12.984	-0.680566	0.547797	-1.24237	0.214101	0.290273
C4_01430C	orf19.4642	296.269	-0.68005	0.170865	-3.98003	6.89e-05	0.000169721
C6_02500C	GCV1	5045.73	-0.679897	0.232571	-2.92339	0.00346243	0.00683058
C5_04160W	SDC1	272.768	-0.679649	0.156799	-4.33453	1.46e-05	3.88e-05
C2_03280W	NSP1	458.011	-0.679342	0.160616	-4.2296	2.34e-05	6.11e-05
C6_01780C	orf19.3406	205.571	-0.678869	0.241612	-2.80975	0.00495801	0.00953918
C4_01730C	orf19.4621	807.777	-0.678708	0.131722	-5.15256	2.57e-07	8.17e-07
C3_07700W	orf19.6717	11.5777	-0.677309	0.606084	-1.11752	0.263774	0.346512
C2_10270W	PUS7	1149.53	-0.677113	0.147174	-4.60077	4.21e-06	1.19e-05
C6_02570C	SEC20	455.205	-0.675746	0.135639	-4.98195	6.29e-07	1.92e-06
C5_00440C	VPS2	15.2013	-0.674905	0.599289	-1.12618	0.260091	0.342388
C4_05080C	orf19.3769	815.986	-0.674898	0.136752	-4.93519	8.01e-07	2.41e-06
C7_02790C	POL3	645.353	-0.674226	0.134263	-5.02168	5.12e-07	1.58e-06
C4_05360C	orf19.1794	6.10823	-0.673494	0.866569	-0.777197	0.437043	0.526406
C5_01765C	PIKALPHA	1159.99	-0.673317	0.155655	-4.32571	1.52e-05	4.03e-05
C1_11270W	orf19.675	878.688	-0.673307	0.149094	-4.51597	6.3e-06	1.75e-05
C4_04710W	GYP1	1028.48	-0.673078	0.119986	-5.60965	2.03e-08	7.23e-08
C2_03450W	orf19.875	483.606	-0.672364	0.123462	-5.44591	5.15e-08	1.76e-07
C2_03230C	FEN12	1029.09	-0.671993	0.113967	-5.8964	3.72e-09	1.4e-08
C2_03100W	EFT2	42027.2	-0.670499	0.110515	-6.06705	1.3e-09	5.1e-09
C1_01040W	orf19.3292	832.187	-0.66964	0.162907	-4.11056	3.95e-05	0.0001
C1_00590W	TUF1	184.379	-0.669204	0.187143	-3.5759	0.000349031	0.000794202
C1_13680C	GCV3	89.8534	-0.66904	0.303589	-2.20377	0.0275407	0.0465386
C1_02380C	orf19.2925	59.4273	-0.668979	0.345801	-1.93458	0.0530424	0.0844108
C2_00590W	orf19.2068	479.593	-0.668905	0.187781	-3.56216	0.000367822	0.000835151
C6_00850W	orf19.86	928.894	-0.668167	0.131553	-5.07906	3.79e-07	1.18e-06
C1_03130C	GGA2	1812.15	-0.667293	0.112017	-5.95707	2.57e-09	9.86e-09
C7_01340W	MRE11	25.3946	-0.66598	0.396681	-1.67888	0.0931753	0.139597
C4_03380C	DAO2	696.16	-0.665915	0.142192	-4.68322	2.82e-06	8.09e-06
C1_09380W	RIM20	642.527	-0.664909	0.137739	-4.82732	1.38e-06	4.08e-06
C1_06580W	RPS23A	485.831	-0.664534	0.191115	-3.47714	0.000506791	0.00112357
C2_10440C	RAD1	33.8586	-0.663505	0.349193	-1.90011	0.0574187	0.0907952
C7_04000W	orf19.7181	27.0142	-0.663386	0.392688	-1.68935	0.0911532	0.136958
C5_03140C	orf19.4346	2989.35	-0.663096	0.153486	-4.32024	1.56e-05	4.13e-05
C5_04740C	HYS2	100.634	-0.663008	0.250959	-2.64189	0.00824437	0.0153061
C2_00620C	orf19.2066	4.80388	-0.662633	0.907007	-0.730571	0.465041	0.553152
C4_02480C	TIM13	103.645	-0.662376	0.304635	-2.17432	0.0296808	0.0498517
C4_03490C	orf19.3376	12.5988	-0.661925	0.618184	-1.07076	0.284279	0.368989
C5_00700C	SPE2	3714.96	-0.661766	0.111705	-5.92422	3.14e-09	1.19e-08
C3_00880W	KGD1	5455.03	-0.659759	0.107465	-6.13931	8.29e-10	3.31e-09
C5_02700W	CTA7	1430.62	-0.658505	0.107964	-6.09931	1.07e-09	4.2e-09
C7_02030W	HSP90	1156.66	-0.658477	0.162634	-4.04883	5.15e-05	0.000128799
C1_12240C	orf19.5239	1402.87	-0.657982	0.118562	-5.54968	2.86e-08	1e-07
C3_03200C	orf19.319	169.606	-0.657739	0.172653	-3.80959	0.000139195	0.000331826
C4_01170C	BMT9	134.563	-0.656574	0.271049	-2.42235	0.0154207	0.0272106
CR_02770C	orf19.2835	582.676	-0.655842	0.150691	-4.35223	1.35e-05	3.59e-05
C6_01660C	orf19.3420	1.33548	-0.654296	1.85885	-0.35199	0.724845	0.786216
CR_01160W	orf19.3238	0.800057	-0.65331	2.45114	-0.266533	0.789828	0.841073
C7_01450C	PRT1	129.272	-0.653263	0.211403	-3.09013	0.00200066	0.00408227
CR_01700C	orf19.2563	825.353	-0.652996	0.145512	-4.48757	7.2e-06	1.98e-05
C4_01520C	RPL20B	2946.33	-0.65041	0.178764	-3.63838	0.000274362	0.000632982
C1_03020C	RPL13	735.741	-0.647615	0.157568	-4.11007	3.96e-05	0.000100163
C5_03070W	RPS5	11657.7	-0.646658	0.0998361	-6.4772	9.34e-11	4.03e-10
C7_03830C	orf19.7199	18.8249	-0.646249	0.511157	-1.26429	0.206127	0.281216
C5_02230W	PRE4	3244.93	-0.645852	0.136666	-4.72576	2.29e-06	6.63e-06
C2_09270C	SGT1	859.289	-0.645818	0.114985	-5.61654	1.95e-08	6.95e-08
C2_05550W	ECS2	36.9215	-0.64577	0.34734	-1.85919	0.0630002	0.098607
C5_01010W	CCW14	17.6838	-0.64526	0.492396	-1.31045	0.190044	0.262283
C3_03810W	RAD53	158.166	-0.645149	0.179172	-3.60072	0.000317337	0.000724701
CR_07820W	orf19.3711	162.954	-0.644755	0.193475	-3.3325	0.000860702	0.00184901
C1_01340C	orf19.3323	219.757	-0.644497	0.181373	-3.55344	0.000380224	0.00086083
CR_05010W	orf19.652	376.439	-0.644022	0.184713	-3.48661	0.00048918	0.00108682
C2_02700C	orf19.5837	190.138	-0.643462	0.259085	-2.4836	0.0130063	0.0232564
C5_00460C	FET33	7.28436	-0.642937	0.75734	-0.848941	0.395914	0.485685
C4_00130W	RBT5	1124.53	-0.642848	0.141791	-4.53377	5.79e-06	1.61e-05
CR_04410W	orf19.530	180.221	-0.641688	0.19511	-3.28886	0.00100594	0.00213555
C3_02570W	orf19.246	655.109	-0.640843	0.129416	-4.9518	7.35e-07	2.22e-06
C1_03990W	orf19.4474	745.547	-0.639794	0.215465	-2.96936	0.00298421	0.00593921
C1_08060W	OFR1	16.4161	-0.638991	0.501876	-1.2732	0.202946	0.277597
CR_04020C	orf19.485	11.0829	-0.636947	0.591305	-1.07719	0.281396	0.365699
C3_06480C	ECM15	32.2659	-0.636677	0.373147	-1.70624	0.0879641	0.132768
C1_03090W	RPS1	25761.1	-0.636514	0.142135	-4.47823	7.53e-06	2.07e-05
C5_00050W	orf19.5694	6.35984	-0.636364	0.818467	-0.777507	0.43686	0.526363
C4_05910C	VPS11	1012.34	-0.636339	0.14798	-4.30016	1.71e-05	4.51e-05
C1_14390W	RPC10	15.7405	-0.636316	0.537861	-1.18305	0.236789	0.31607
C3_02710W	orf19.263.1	2346.4	-0.636105	0.120517	-5.27813	1.31e-07	4.27e-07
C7_01810W	RVB2	81.7761	-0.635348	0.299122	-2.12404	0.0336665	0.0558862
C1_04640W	orf19.782	945.888	-0.634186	0.172925	-3.66741	0.000245023	0.000567995
C1_00180W	RPL16A	646.296	-0.633446	0.125303	-5.05531	4.3e-07	1.33e-06
C4_06240W	orf19.2914	166.22	-0.63343	0.182344	-3.47382	0.000513099	0.00113595
C4_02040W	orf19.4589	11.006	-0.632995	0.586854	-1.07862	0.280755	0.365017
C1_00110W	CCT8	76.7565	-0.631937	0.247673	-2.55149	0.0107262	0.0195115
CR_03750C	PRP42	16.635	-0.630811	0.491211	-1.2842	0.199073	0.272989
C5_03530C	orf19.6662	4.85266	-0.630654	0.968149	-0.651402	0.514787	0.600538
C7_00220W	orf19.7102	3.03658	-0.629734	1.21442	-0.518548	0.604076	0.681979
C7_02970W	ECM39	502.881	-0.629546	0.165361	-3.8071	0.000140603	0.000335056
C5_04300C	orf19.3915	2892.19	-0.626888	0.102904	-6.09195	1.12e-09	4.39e-09
CR_05840W	orf19.6628	48.4544	-0.626814	0.314636	-1.99219	0.0463501	0.0748706
C3_06130W	orf19.7395	1.60896	-0.62678	1.63134	-0.384212	0.700821	0.765692
C7_00170W	VPS70	34.331	-0.62652	0.370185	-1.69245	0.0905603	0.136132
C1_06110C	NPL4	256.322	-0.626095	0.195016	-3.21048	0.00132515	0.0027703
C2_04320W	orf19.1590	11.1686	-0.625979	0.608784	-1.02825	0.303834	0.390671
C1_03780C	HMG1	3139.4	-0.625659	0.163017	-3.838	0.000124038	0.000297268
C1_07270W	SEC34	116.386	-0.625455	0.201362	-3.10613	0.00189556	0.00387912
CM_00320W	NAD3	0.787408	-0.625418	2.4596	-0.254276	0.799282	0.848556
CR_03030C	RPL28	26989.8	-0.624585	0.118894	-5.25329	1.49e-07	4.86e-07
C7_01030C	orf19.7011	43.7753	-0.624561	0.387219	-1.61294	0.106758	0.157733
C2_08870C	PIR1	1718.13	-0.624404	0.210841	-2.96149	0.00306154	0.0060835
C6_04560W	orf19.2150	3082.91	-0.623745	0.0981813	-6.35299	2.11e-10	8.83e-10
C3_01070C	orf19.2510	465.177	-0.622473	0.128069	-4.86045	1.17e-06	3.47e-06
C3_06650C	TAF60	30.6047	-0.621545	0.393876	-1.57802	0.11456	0.167846
CM_00160C	ATP6	3.73084	-0.621187	1.01883	-0.609703	0.542058	0.625864
C5_04650C	MSM1	88.3396	-0.62029	0.239182	-2.59338	0.00950373	0.0174489
C1_03440C	orf19.3045	326.671	-0.619547	0.160872	-3.85117	0.000117556	0.000282592
CR_07860C	ASF1	73.3769	-0.619101	0.317282	-1.95127	0.0510254	0.0816899
C7_01270C	orf19.6907	17.0994	-0.618983	0.493901	-1.25325	0.210114	0.285543
C2_05470W	COQ5	488.012	-0.618764	0.142487	-4.34259	1.41e-05	3.74e-05
C3_02510C	SAP8	52.2049	-0.618477	0.351339	-1.76034	0.0783493	0.119602
C3_02830W	TFC4	856.163	-0.618282	0.121492	-5.08909	3.6e-07	1.12e-06
C7_03470W	orf19.6704	51.5622	-0.617773	0.335616	-1.84072	0.0656633	0.102343
C5_04810W	PFK1	221.149	-0.617737	0.234171	-2.63798	0.00834022	0.0154477
C3_03280C	HTA3	75.6674	-0.617691	0.289494	-2.13369	0.0328683	0.0547342
CR_04230W	orf19.511	902.734	-0.61752	0.118371	-5.2168	1.82e-07	5.87e-07
C7_00440C	GBP2	127.55	-0.617488	0.194108	-3.18115	0.00146692	0.00305451
C6_03880W	orf19.5763	370.802	-0.617469	0.202217	-3.05349	0.00226196	0.00458134
C2_09430W	RPL3	19199	-0.617122	0.128904	-4.78746	1.69e-06	4.94e-06
C1_05260C	SDH1	464.729	-0.616101	0.210717	-2.92383	0.00345759	0.00682443
C4_05550C	GVP36	3010.1	-0.615874	0.132595	-4.64478	3.4e-06	9.7e-06
C2_07940C	ALG7	315.438	-0.61446	0.143508	-4.28171	1.85e-05	4.88e-05
C3_06230W	CYM1	39.998	-0.613547	0.38819	-1.58053	0.113985	0.167119
C7_00340C	orf19.7086	53.6445	-0.613545	0.28735	-2.13518	0.0327462	0.0545597
C4_01190W	CAS5	393.721	-0.612495	0.13579	-4.51062	6.46e-06	1.79e-05
C1_09870W	HCM1	6.7644	-0.612151	0.765691	-0.799474	0.424015	0.513857
C4_07130W	orf19.3091	752.167	-0.611111	0.140984	-4.3346	1.46e-05	3.88e-05
C3_07410C	KRS1	154.731	-0.610511	0.209089	-2.91987	0.00350177	0.00689954
C6_02580W	orf19.5527	313.245	-0.610395	0.167411	-3.6461	0.000266251	0.000614493
CR_06740W	orf19.708	69.3022	-0.609939	0.304164	-2.00529	0.0449315	0.0728029
C5_05030C	RIM13	474.653	-0.609703	0.15757	-3.8694	0.000109103	0.000263175
C2_02660W	orf19.5841	12.725	-0.60965	0.612532	-0.995294	0.319593	0.407772
C4_00920C	orf19.4702	177.876	-0.609606	0.2517	-2.42195	0.0154374	0.0272249
C6_03620C	orf19.5730	446.56	-0.609472	0.14145	-4.30876	1.64e-05	4.34e-05
C1_02040C	orf19.3661	1618.3	-0.608557	0.108233	-5.62265	1.88e-08	6.72e-08
C5_00710W	IFF8	26.5723	-0.607785	0.407981	-1.48974	0.136292	0.195951
C2_06640C	VAS1	4437.48	-0.606119	0.106371	-5.69817	1.21e-08	4.4e-08
C1_01810C	UGA2	63.2782	-0.605933	0.301739	-2.00814	0.0446285	0.0723305
C7_02320W	SEC1	44.0522	-0.605261	0.312658	-1.93585	0.0528857	0.0842189
C7_01850C	CRN1	78.2638	-0.605236	0.250366	-2.4174	0.0156318	0.0275216
C2_05220C	orf19.3552	1316.88	-0.604664	0.120241	-5.02876	4.94e-07	1.52e-06
CR_03290C	IME2	40.7503	-0.604371	0.350801	-1.72283	0.0849184	0.128571
C1_10610W	FCY23	37.6121	-0.604337	0.38131	-1.5849	0.112989	0.165776
C2_00950C	RFC5	463.445	-0.603661	0.127812	-4.72305	2.32e-06	6.71e-06
CR_06030C	orf19.3852	379.159	-0.602832	0.148614	-4.05635	4.98e-05	0.000125022
C1_04420C	URA6	39.8917	-0.601928	0.370061	-1.62657	0.103829	0.153912
C1_01300W	orf19.3319	1192.35	-0.599481	0.120815	-4.96198	6.98e-07	2.11e-06
C2_08930W	RPN12	42.6797	-0.599104	0.398187	-1.50458	0.132432	0.191143
C1_11630C	FUS1	0.808294	-0.598212	2.07506	-0.288286	0.773128	0.828323
CR_08050C	orf19.590	1286.5	-0.59786	0.107473	-5.56288	2.65e-08	9.33e-08
C7_02380C	CYP1	27522.2	-0.597549	0.101383	-5.89395	3.77e-09	1.42e-08
CR_01810C	orf19.2581	53.5995	-0.597345	0.29097	-2.05294	0.0400782	0.0656138
C1_13400C	AGC1	922.841	-0.596429	0.116556	-5.11709	3.1e-07	9.77e-07
C1_10960W	orf19.2318.1	420.325	-0.596407	0.151903	-3.92623	8.63e-05	0.000210472
C4_06870W	RPT5	1470.26	-0.595796	0.106554	-5.59149	2.25e-08	7.97e-08
C3_03600C	GTT12	10.6914	-0.595121	0.621074	-0.958213	0.337955	0.426453
C5_00100C	orf19.5686	23.6163	-0.593787	0.52374	-1.13375	0.256902	0.338755
C3_03010C	DTD2	925.346	-0.593687	0.10613	-5.59396	2.22e-08	7.87e-08
C7_02760W	orf19.5190	282.061	-0.593406	0.196157	-3.02515	0.00248506	0.00500587
C6_00020W	orf19.6338	120.022	-0.593184	0.286657	-2.06932	0.0385163	0.0632373
CR_09860W	YTA6	26.0102	-0.593079	0.406827	-1.45782	0.144891	0.206805
C6_00270W	orf19.1186	514.324	-0.59301	0.139057	-4.26452	2e-05	5.27e-05
CR_09970W	UBC4	155.014	-0.592416	0.216902	-2.73126	0.00630922	0.0119492
C5_05090W	MSS2	215.749	-0.592338	0.246474	-2.40325	0.0162503	0.0285387
C3_07310C	SLK19	314.295	-0.592204	0.158314	-3.74068	0.000183522	0.000431618
C4_02590C	SLX4	646.831	-0.591199	0.147169	-4.01715	5.89e-05	0.000146405
C1_03690W	orf19.71	896.806	-0.590507	0.153722	-3.84139	0.000122339	0.000293641
CR_08710W	orf19.6448	54.5481	-0.589752	0.310097	-1.90183	0.0571935	0.0904618
CR_04720C	INO80	1721.14	-0.5896	0.155091	-3.80163	0.000143748	0.000341904
C2_01800W	orf19.1490.1	0.829181	-0.589336	2.42945	-0.24258	0.808331	0.852529
C5_01940W	RIB2	1319.58	-0.587989	0.138544	-4.24406	2.2e-05	5.75e-05
C3_04130W	orf19.5857	265.887	-0.587924	0.172686	-3.40458	0.000662666	0.00144276
CR_00930W	ATO10	242.711	-0.587602	0.235284	-2.49741	0.0125103	0.0224395
C2_05710C	orf19.6882.1	247.932	-0.587287	0.19222	-3.05529	0.00224844	0.00455541
[truncated: 4,239 more rows]

## Sheet: 2. adr1 vs WT in acetate
gene id	gene name	baseMean	log2FoldChange	lfcSE	stat	pvalue	padj
C4_02500C	ADR1	3727.52	-13.6339	1.1909	-11.4485	2.39374882906147e-30	6.07294077932896e-27
C5_05320C	HIS1	621.431	-13.1207	1.19284	-10.9995	3.84064389959288e-28	4.87185678663356e-25
C1_00450C	orf19.6062.3	211.431	-4.07904	1.21572	-3.35524	NA	NA
C2_10640C	MTR2	122.26	-3.46975	1.41888	-2.44541	0.0144688	0.164519
C1_14630C	orf19.7278	2.91974	-3.39183	1.65868	-2.0449	0.0408652	NA
C3_04570C	DUR35	0.768797	-3.16466	2.4601	-1.2864	0.198305	NA
C3_04500C	RPL19A	815.018	-3.13398	0.971926	-3.2245	NA	NA
C7_00220W	orf19.7102	1.41805	-3.08497	1.7483	-1.76456	0.0776384	NA
CM_00440W	NAD4	3.39503	-3.04068	1.40275	-2.16765	0.0301851	NA
C3_00310C	orf19.5438	2.41409	-2.8697	1.60371	-1.78942	0.0735479	NA
C2_02060C	FMO1	1321.86	-2.84636	0.181131	-15.7144	1.20586841549991e-55	6.11857634024656e-52
C7_03310W	orf19.1344	1.14108	-2.8162	2.46813	-1.14103	0.253859	NA
C3_06580W	JEN1	0.549067	-2.64788	2.98935	-0.885771	0.375741	NA
C7_00680W	orf19.7051	1.82535	-2.58735	1.94647	-1.32925	0.183764	NA
C1_01970W	orf19.4528.1	1.24533	-2.57954	2.12886	-1.2117	0.225627	NA
C2_00990W	orf19.2024	0.407815	-2.55846	3.11702	-0.820805	0.411757	NA
CM_00320W	NAD3	0.612774	-2.55537	3.54581	-0.720673	0.471111	NA
CR_07550C	orf19.2625	0.540372	-2.55493	3.60627	-0.708469	0.478654	NA
C1_14120C	RBE1	4.99056	-2.5464	1.07664	-2.36513	0.0180236	NA
C6_01440C	FRP5	128.764	-2.52744	0.308878	-8.18265	2.77667221045243e-16	1.28080316325778e-13
CR_08460W	TPM2	691.015	-2.48593	1.26265	-1.96882	NA	NA
C1_13090W	orf19.4936	4.25277	-2.47352	1.11221	-2.22397	0.0261502	NA
C1_02170C	GAL102	3.6949	-2.46924	1.00969	-2.44555	0.0144631	NA
CM_00170C	ATP8	1.52045	-2.4592	2.17237	-1.13204	0.257619	NA
CM_00140C	ATP9	1.84181	-2.41602	1.61817	-1.49306	0.135422	NA
C3_01230C	orf19.1728	1.44841	-2.39609	1.72582	-1.38838	0.165022	NA
C1_13980C	DUR7	13.8131	-2.33836	0.882035	-2.6511	0.00802308	NA
CM_00240W	CaalfMp08.3	0.720985	-2.28151	3.37114	-0.676778	0.498547	NA
C2_02070W	SPR3	3.11844	-2.22553	1.04725	-2.12513	0.0335758	NA
CR_07500W	orf19.2620	0.866403	-2.20896	2.81675	-0.784224	0.432909	NA
C4_01070W	HGT17	43.754	-2.13941	0.573208	-3.73235	0.0001897	0.00751981
C2_09330C	orf19.4094	0.197417	-2.10905	4.36416	-0.483267	0.628906	NA
C1_09700W	orf19.4834	0.673201	-2.08786	2.27332	-0.918416	0.358401	NA
CR_08190W	orf19.6379	18.3369	-2.04629	1.24791	-1.63978	0.101052	0.462342
C1_09420W	LIP2	0.663831	-1.98841	2.64876	-0.750694	0.452837	NA
C3_05540C	orf19.6989	1.39371	-1.988	1.52291	-1.3054	0.191758	NA
C5_04240C	orf19.3907	0.53266	-1.98031	3.1142	-0.635895	0.524845	NA
C7_01770W	orf19.6547	0.17684	-1.96973	4.37584	-0.450137	0.652611	NA
C2_00530W	orf19.2074	0.176663	-1.96845	4.37595	-0.449834	0.65283	NA
C1_04140W	IFD6	37.4458	-1.94841	0.699047	-2.78724	0.00531593	0.0869572
CM_00220W	CaalfMp08.1	1.74989	-1.92074	2.03275	-0.944898	0.344711	NA
C1_09150W	AOX2	917.39	-1.90057	0.524411	-3.62421	0.00028985	0.0102132
C3_05580C	GAP2	756.154	-1.80533	0.524705	-3.44066	0.000580305	0.0175266
C2_05120C	orf19.3543	0.807973	-1.75548	2.29822	-0.763843	0.444961	NA
CM_00330W	COB	3.28901	-1.72199	1.26704	-1.35907	0.174125	NA
C7_03190C	orf19.5137	2.07463	-1.72124	1.40519	-1.22492	0.220606	NA
C2_10000C	orf19.1782.1	21.8561	-1.71773	0.475461	-3.61278	0.000302931	0.0103856
C2_06450C	#N/A	1.58417	-1.67493	2.41696	-0.692994	0.488314	NA
CR_08720W	orf19.6449	4.07092	-1.63139	1.53938	-1.05978	0.289247	NA
C1_01240W	IFD3	17.9465	-1.63085	0.522209	-3.12298	0.00179029	0.0413017
CR_00930W	ATO10	282.746	-1.61889	0.389206	-4.15947	3.18987829299441e-05	0.00188203
CM_00050W	NAD6	1.14513	-1.61569	1.83791	-0.879091	0.379352	NA
C5_02950C	orf19.4320	0.996425	-1.60035	2.88937	-0.553876	0.579664	NA
C5_03050C	PGA58	16.0882	-1.59573	1.05184	-1.51708	0.129246	0.524469
C6_02510C	ASG7	6.32846	-1.56118	0.747282	-2.08914	0.0366951	NA
C7_01380W	orf19.6919	1.87134	-1.55373	1.71046	-0.90837	0.363683	NA
C7_01880C	orf19.6532	3.64416	-1.52633	1.14793	-1.32964	0.183637	NA
C5_05280C	SDH4	9.62737	-1.51884	0.681958	-2.22718	0.0259353	NA
C1_04650W	DUR3	202.119	-1.5131	0.277949	-5.44379	5.21579411039791e-08	6.96445771477868e-06
CM_00310W	NAD2	2.67167	-1.50393	1.16556	-1.29031	0.196942	NA
C5_01040W	orf19.1968	1.62237	-1.49358	1.53333	-0.974077	0.330018	NA
C2_09340W	orf19.4095	3.97064	-1.47189	1.33514	-1.10243	0.270276	NA
CR_00710C	orf19.3283	0.978685	-1.47024	1.88324	-0.780695	0.434982	NA
C4_06860C	orf19.3123.2	70.6158	-1.46993	0.551068	-2.66742	0.00764356	0.109868
C3_05170W	WOR2	36.046	-1.46124	0.558144	-2.61802	0.00884405	0.118716
C3_00350W	TPT1	21.1388	-1.45248	0.651477	-2.22951	0.0257799	0.23232
C1_11680C	orf19.1150.1	3.31876	-1.45168	1.08323	-1.34015	0.180198	NA
CM_00210W	COX1	5.89872	-1.44876	0.95093	-1.52351	0.12763	NA
C7_00790W	orf19.7038	43.7548	-1.43989	0.643041	-2.23918	0.025144	0.23029
CR_09200C	UGA33	3.71833	-1.43904	1.02203	-1.40803	0.159123	NA
C3_07030C	orf19.6797	49.6656	-1.42044	0.457247	-3.10651	0.00189311	0.0428822
C5_01670W	DAL52	49.9851	-1.41918	0.60035	-2.36393	0.0180824	0.188982
C1_04010C	orf19.4476	129.439	-1.41538	0.726844	-1.94729	0.0515	0.332275
C3_06690C	orf19.7458	4.55139	-1.40976	0.861189	-1.63699	0.101633	NA
C4_00080C	orf19.376	3840.18	-1.37294	0.179866	-7.63314	2.29098032204203e-14	8.3031672528866e-12
C1_13850C	DAL7	3.48536	-1.36806	1.06529	-1.2842	0.19907	NA
CR_08780W	ITS1	2.42317	-1.35715	1.04314	-1.30102	0.193251	NA
CR_08670C	orf19.6443	17.3444	-1.35246	0.65325	-2.07035	0.0384192	0.281686
C5_04020C	FGR42	10.1777	-1.3187	0.722005	-1.82644	0.0677846	NA
CR_01640C	ACU1	20.7503	-1.31161	0.461122	-2.8444	0.00444953	0.0777318
CR_00810W	orf19.3275	4.38901	-1.31023	0.829906	-1.57877	0.114389	NA
C1_11970C	orf19.5269	6.66384	-1.29284	0.698107	-1.85192	0.0640367	NA
C2_05070W	FRE9	135.228	-1.28871	0.409991	-3.14327	0.00167072	0.0403677
C2_01140C	orf19.2010	8.12355	-1.28669	0.876406	-1.46814	0.142066	NA
C4_03840C	RRP42	8.10586	-1.28571	0.676175	-1.90144	0.0572445	NA
C1_00820W	orf19.6024	9.74232	-1.27346	0.814195	-1.56408	0.117799	NA
C3_07210W	MET8	4.25769	-1.27062	0.824299	-1.54145	0.123207	NA
C5_02630C	MNN1	3.08721	-1.26933	1.00249	-1.26618	0.205448	NA
C3_07690C	orf19.6718	5.89026	-1.25591	0.829153	-1.51469	0.129851	NA
C4_06640C	orf19.2868	0.556186	-1.25564	3.05234	-0.41137	0.680801	NA
C4_01740W	TIM12	9.87255	-1.254	0.7174	-1.74797	0.0804684	NA
C7_01300C	PSF1	3.54775	-1.24546	1.12875	-1.1034	0.269852	NA
C6_01060C	CAN2	18.3678	-1.23485	0.552129	-2.23653	0.0253172	0.230672
CR_09820C	orf19.7555	2.3853	-1.22831	1.35229	-0.908315	0.363712	NA
C2_10650W	orf19.5342.2	0.93118	-1.21761	1.78907	-0.680585	0.496134	NA
C3_00530C	orf19.5410	4.39966	-1.21761	0.861686	-1.41305	0.15764	NA
C4_05720W	orf19.1257	0.970889	-1.21611	2.29024	-0.530999	0.595419	NA
C4_01970W	orf19.4595	11.9827	-1.20756	0.561313	-2.15131	0.031452	NA
C3_01930W	PXP2	4238.68	-1.20724	0.161793	-7.46165	8.5448353500549e-14	2.70978091038616e-11
CR_03670W	orf19.4366	15.019	-1.19834	0.659271	-1.81768	0.0691131	NA
C7_00430W	orf19.7077	1.63877	-1.1863	1.41521	-0.838249	0.401891	NA
C3_07010W	POS5	11.7019	-1.17882	0.539401	-2.18542	0.0288583	NA
C4_06360C	orf19.2899	3.8086	-1.16223	1.83911	-0.631952	0.527418	NA
C4_02730C	orf19.2725	1.06461	-1.16223	2.60961	-0.445365	0.656056	NA
C4_01030W	orf19.4685	1.17782	-1.16223	2.44767	-0.474831	0.634908	NA
C1_06870C	orf19.6222.1	0.916323	-1.16223	2.79557	-0.415739	0.677601	NA
C2_02750C	orf19.5831	0.618315	-1.16222	2.36858	-0.490682	0.623651	NA
C1_07160C	orf19.4450.1	0.423667	-1.16222	3.22878	-0.359955	0.71888	NA
C1_14370W	orf19.7252	0.400481	-1.16221	3.19976	-0.363218	0.716442	NA
C3_03000W	orf19.296	0.322494	-1.16221	3.42192	-0.339638	0.734129	NA
CR_08880C	orf19.7283	0.339143	-1.16221	4.06232	-0.286096	0.774805	NA
CM_00370W	NAD4L	0.273407	-1.1622	4.40736	-0.263696	0.792014	NA
C1_14010W	CSK1	0.166164	-1.16219	4.40736	-0.263694	0.792016	NA
CR_00650W	orf19.7464	0.180825	-1.16219	4.40736	-0.263694	0.792016	NA
C2_08440W	orf19.3637	0.0882431	-1.16218	4.40736	-0.263692	0.792018	NA
C3_06960C	tY(GUA)3	0.0882431	-1.16218	4.40736	-0.263692	0.792018	NA
C1_00080C	RCA1	3.4227	-1.16019	1.01246	-1.14591	0.251832	NA
C3_03430C	orf19.340	5.13594	-1.14832	0.865693	-1.32648	0.184681	NA
CR_07060C	CRZ2	121.023	-1.14805	0.295952	-3.87916	0.000104818	0.00477066
C3_04480C	RAS2	0.288207	-1.14648	4.15123	-0.27618	0.78241	NA
C3_00540C	IST1	3.587	-1.14331	0.993767	-1.15049	0.249944	NA
C5_02800C	orf19.4305	1.67324	-1.13276	1.88052	-0.602362	0.546933	NA
C1_06880C	SPO22	5.50497	-1.12753	0.833684	-1.35246	0.176228	NA
CR_01870C	orf19.2585	15.953	-1.12047	0.602568	-1.8595	0.0629568	0.363416
C7_00110W	SOD3	0.865136	-1.11502	1.95397	-0.570643	0.568242	NA
C3_05080W	orf19.5978	1.67045	-1.11484	1.94993	-0.571737	0.5675	NA
C3_03240C	orf19.322	1.95936	-1.10697	1.7886	-0.618906	0.535978	NA
C6_00330C	GNP1	214.315	-1.10252	0.45299	-2.43388	0.014938	0.165132
CR_09020C	CHS2	24.2718	-1.1023	0.342449	-3.21888	0.00128694	0.0320095
CR_05090C	HGT9	25.7585	-1.09826	0.436658	-2.51515	0.0118981	0.146177
CR_06870C	orf19.1844	4.1035	-1.07644	1.15757	-0.929911	0.352417	NA
C3_07670W	orf19.6720	5.77974	-1.07285	0.643952	-1.66604	0.0957059	NA
C1_08400C	GCV2	2482.95	-1.07263	0.218595	-4.90692	9.25161582527184e-07	0.000102049
CR_09910W	GNP3	12.5067	-1.06999	0.569106	-1.88012	0.0600911	NA
C1_08330C	ADH2	7019.35	-1.0698	0.223942	-4.77715	1.77794299814198e-06	0.000180426
CR_09420C	BGL22	14.3785	-1.06892	0.549875	-1.94394	0.0519028	NA
C1_00270W	orf19.6079	48.5081	-1.0539	0.397053	-2.65431	0.00794703	0.111631
C1_14020W	orf19.7209	0.980374	-1.04872	2.07661	-0.505016	0.613548	NA
C1_14330W	orf19.7245	46.4914	-1.04709	0.613722	-1.70614	0.0879825	0.439393
CR_04210C	QDR1	6.19693	-1.04206	1.00139	-1.04061	0.298055	NA
C4_04630C	orf19.3819	1.07618	-1.0402	2.27031	-0.458174	0.646828	NA
C1_06430C	orf19.6267	6.05169	-1.03855	0.914559	-1.13557	0.256136	NA
C6_03700W	ALS1	4230.78	-1.03824	0.353493	-2.9371	0.003313	0.0638311
C1_04660W	DUR1,2	823.188	-1.03596	0.262466	-3.94703	7.91261550096197e-05	0.00393614
CR_00300W	CDA2	2.20377	-1.03243	1.35977	-0.759266	0.447694	NA
C1_12330W	orf19.5231	9.84051	-1.02579	0.563631	-1.81996	0.0687648	NA
CR_00270C	orf19.7507	1.89031	-1.02187	1.19009	-0.858648	0.390535	NA
C4_01990W	orf19.4593.1	4.90671	-1.01892	0.916368	-1.11191	0.266178	NA
C2_00630C	orf19.2065	8.63941	-1.01182	0.614588	-1.64635	0.0996926	NA
C3_04440C	orf19.5894	2.09764	-1.0112	1.41495	-0.714654	0.474823	NA
C4_06630C	orf19.2869	0.248037	-1.00795	4.37584	-0.230345	0.817824	NA
C2_00290W	orf19.2104	7.03164	-1.00243	0.750227	-1.33617	0.181495	NA
C1_00470C	orf19.6061	10.8636	-1.00226	0.595298	-1.68363	0.0922531	NA
CR_01180W	orf19.3235	13.4489	-0.989515	0.590701	-1.67515	0.0939042	NA
CR_04980C	orf19.635	1.96881	-0.988918	1.49928	-0.659593	0.509515	NA
C2_06350C	orf19.5499	3.91308	-0.986502	1.28851	-0.765617	0.443904	NA
CM_00360W	RRNS	297.701	-0.986132	0.669663	-1.47258	0.140865	0.548539
C4_04670C	orf19.3813	12.5098	-0.978451	0.58075	-1.6848	0.0920262	NA
CR_00200W	PCK1	593.438	-0.977842	0.278935	-3.50563	0.000455531	0.0146289
C1_01310W	orf19.3320	11.6393	-0.97763	0.499475	-1.95731	0.0503104	NA
C5_04500W	orf19.3935	2.11649	-0.960119	1.40164	-0.684997	0.493346	NA
C1_02330C	orf19.3690.2	388.491	-0.959189	0.559233	-1.71519	0.0863111	0.434338
C3_03210W	orf19.320	6.01341	-0.953599	0.979278	-0.973778	0.330167	NA
CR_05190W	CIS304	25.5105	-0.950436	0.572195	-1.66103	0.0967064	0.45405
C6_00070C	PGA25	92.5175	-0.944116	0.48914	-1.93016	0.0535875	0.336098
CR_08690C	ECI1	35.9252	-0.941708	0.467202	-2.01563	0.0438382	0.303873
C3_05120C	orf19.5985	10.1029	-0.939578	0.514553	-1.82601	0.0678489	NA
C5_00280C	orf19.967	8.76146	-0.936681	0.676608	-1.38438	0.166243	NA
C4_03760W	orf19.1302	14.0232	-0.931256	0.508603	-1.83101	0.0670995	NA
C7_04000W	orf19.7181	39.9326	-0.925659	0.373314	-2.47957	0.013154	0.155579
C1_06860W	orf19.6224	4.5864	-0.912628	1.37352	-0.664445	0.506406	NA
CR_00090C	orf19.7531	8.6538	-0.911739	0.643597	-1.41663	0.156591	NA
C4_01180W	orf19.4672	2.84613	-0.910977	1.39524	-0.652916	0.51381	NA
CR_09240C	orf19.7322	11.4676	-0.909115	0.635235	-1.43115	0.152388	NA
C1_06140C	orf19.2431	174.481	-0.905728	0.277308	-3.26614	0.00109024	0.0282238
C6_03170C	MDR1	284.541	-0.903104	0.420597	-2.1472	0.0317777	0.257984
CR_01530C	orf19.2539	2.92285	-0.895395	1.78375	-0.501973	0.615686	NA
C3_01970C	orf19.1651	78.819	-0.893319	0.30049	-2.97287	0.00295026	0.0596398
C1_00290W	POL93	109.838	-0.890929	0.200119	-4.45199	8.50794663127356e-06	0.000674521
C7_03230C	orf19.5132	4.24892	-0.889235	0.804302	-1.1056	0.2689	NA
CR_08510W	PGA13	2.84507	-0.886884	1.04087	-0.852064	0.394179	NA
CR_02480W	orf19.3719	3.02359	-0.88566	1.18788	-0.74558	0.455921	NA
C7_01190W	orf19.6901	8.41691	-0.88426	0.722897	-1.22322	0.221248	NA
C3_07890W	TIM8	3.43269	-0.88291	1.04658	-0.843615	0.398885	NA
C2_08930W	RPN12	17.3696	-0.877954	0.463833	-1.89282	0.0583812	0.350564
CR_04530W	FUM11	9482.86	-0.876345	0.0991779	-8.83609	9.91272836634882e-19	6.16222953418186e-16
C2_08590W	YWP1	37435	-0.873661	0.26442	-3.30406	0.000952946	0.0261365
C2_01510C	orf19.1458	2.55154	-0.869986	0.978651	-0.888964	0.374022	NA
CR_05000C	orf19.653	1.51242	-0.869977	1.35386	-0.642592	0.520489	NA
C3_02950C	MET13	62.0427	-0.869188	0.244007	-3.56214	0.00036785	0.0123607
CR_09100C	orf19.7306	21.6388	-0.869011	0.419046	-2.07379	0.0380992	0.281255
C3_06900W	ISA2	6.35141	-0.861706	0.728316	-1.18315	0.23675	NA
C4_06150C	orf19.2922	9.94101	-0.860594	0.991127	-0.868299	0.385231	NA
C2_01360C	DCW1	25.6335	-0.860141	0.367827	-2.33844	0.0193644	0.19651
C1_02120C	SHA3	109.152	-0.859171	0.396757	-2.16548	0.0303508	0.249191
CR_00540C	MDH1	320.967	-0.857714	0.208583	-4.1121	3.9207534686934e-05	0.00218614
C4_03340C	CPD2	32.8324	-0.856716	0.43528	-1.9682	0.0490453	0.324926
CR_09030C	orf19.7299.1	5.1492	-0.856013	0.819928	-1.04401	0.296481	NA
C3_04580C	STP1	17.521	-0.854557	0.476776	-1.79237	0.0730745	0.390295
CR_07540C	orf19.2624	23.6578	-0.8516	0.656463	-1.29726	0.194543	0.634379
C1_06160W	orf19.2429	7.16795	-0.850439	0.806096	-1.05501	0.291421	NA
C7_00970C	YOX1	14.6539	-0.84883	0.644692	-1.31664	0.187958	NA
C1_02150W	GAL10	505.636	-0.844935	0.143866	-5.87309	4.27748086060967e-09	7.23464596224449e-07
C4_04080C	PGA31	15.0744	-0.844623	0.624933	-1.35154	0.176522	NA
C1_01180C	orf19.3306	13.6733	-0.842595	0.537239	-1.56838	0.116793	NA
C4_02020W	CAT2	491.95	-0.835122	0.246505	-3.38785	0.000704424	0.0204243
C1_02250W	CWH8	1646.27	-0.828137	0.158001	-5.24135	1.59408510781182e-07	1.97277752122858e-05
C4_01330W	orf19.4654	2.53942	-0.82588	1.0987	-0.751686	0.45224	NA
C7_01070C	orf19.7006	159.894	-0.825031	0.658488	-1.25292	0.210236	0.656964
CR_00180C	CHT1	9.17985	-0.824494	0.659552	-1.25008	0.211269	NA
C4_01750C	FBA1	52527.7	-0.820908	0.182714	-4.49285	7.02766407859019e-06	0.000584563
C1_07290W	orf19.4439	2.00191	-0.82076	1.56389	-0.524819	0.599709	NA
C2_04470W	ADH3	151.797	-0.817234	0.188647	-4.33209	1.47703169347689e-05	0.000999261
CR_00340C	orf19.7499.1	1.44076	-0.814169	1.68209	-0.484023	0.628369	NA
C2_06110W	PPX1	16.0532	-0.809252	0.551765	-1.46666	0.142469	0.552243
C1_00510W	orf19.6057	8.97055	-0.808235	0.550355	-1.46857	0.141949	NA
CR_09780C	IFA14	2.04163	-0.805746	1.58882	-0.507136	0.61206	NA
C3_06860C	orf19.6816	17.1792	-0.80185	0.500369	-1.60252	0.109041	0.482748
C3_05060W	orf19.5976	9.49477	-0.79916	0.585006	-1.36607	0.171917	NA
CR_07870W	orf19.612	5.92331	-0.798856	0.85636	-0.932851	0.350897	NA
C3_06220C	OAC1	7.29448	-0.797759	0.59847	-1.333	0.182533	NA
C2_08050C	SIT1	10.1801	-0.795973	1.01471	-0.784437	0.432784	NA
CR_01090W	orf19.3245	7.76439	-0.792728	0.711704	-1.11385	0.265345	NA
C5_04480C	orf19.3932.1	27.4619	-0.792043	0.489277	-1.6188	0.10549	0.474182
CR_04790W	MVB12	60.8818	-0.791492	1.311	-0.603732	NA	NA
C1_14420W	DDI1	14.7614	-0.790236	0.602159	-1.31234	0.189407	NA
C1_13790C	orf19.5016	19.3171	-0.78987	0.446123	-1.77052	0.0766404	0.401314
C5_04380C	orf19.3924	1128.87	-0.789569	0.214949	-3.67328	0.000239456	0.0087764
C1_08240C	orf19.5103	131.208	-0.788591	0.236446	-3.33518	0.000852447	0.0238968
C5_04940W	orf19.3982	21.0813	-0.787361	0.41194	-1.91135	0.0559596	0.342095
CR_00370W	orf19.7497	20.6684	-0.785599	0.477265	-1.64604	0.0997548	0.459908
CR_09230C	orf19.7321	14.8506	-0.784367	0.51952	-1.50979	0.131096	NA
CR_00010C	orf19.7545	74.2093	-0.782255	0.373526	-2.09424	0.0362383	0.275754
C3_05090C	orf19.5980	5.47959	-0.777571	0.83312	-0.933324	0.350653	NA
C2_10040W	orf19.1778	11.324	-0.777381	0.8738	-0.889656	0.373651	NA
CR_00610W	IFF4	6.22781	-0.776483	0.727345	-1.06756	0.28572	NA
C5_05200C	orf19.4013	6.79968	-0.775951	0.680135	-1.14088	0.253921	NA
C3_07810C	SEC61	55.1896	-0.772767	0.264764	-2.9187	0.003515	0.0660808
C1_13970C	HPC2	27.8685	-0.772225	0.480282	-1.60786	0.107867	0.480945
CR_01210C	HSE1	12.7456	-0.772205	0.638584	-1.20924	0.226569	NA
C4_00360C	RCH1	7.15797	-0.771546	0.654425	-1.17897	0.238411	NA
C2_00750W	orf19.2049	1.20336	-0.771142	1.738	-0.443694	0.657264	NA
CR_10610C	orf19.7644	2.795	-0.771084	1.18802	-0.64905	0.516306	NA
C3_07590W	orf19.6731	4.37223	-0.768246	0.853707	-0.899894	0.368177	NA
C5_02790C	GAP1	153.298	-0.76109	0.364645	-2.08721	0.0368695	0.276464
CR_09940W	orf19.7568	0.797471	-0.758706	2.02655	-0.374383	0.708119	NA
C3_04660C	ARG11	7.77048	-0.758064	0.648405	-1.16912	0.242355	NA
C7_00580C	orf19.7061	2.98296	-0.757259	1.09714	-0.690214	0.49006	NA
C1_12850W	BLP1	2335.31	-0.756695	0.273792	-2.76375	0.00571404	0.0900405
CR_07330W	SMX4	4.76173	-0.755893	0.877972	-0.860953	0.389264	NA
C1_04800C	orf19.762	11.0294	-0.755872	0.575339	-1.31379	0.188918	NA
C1_03890W	CIS308	14.1436	-0.754068	0.560911	-1.34436	0.178831	NA
C2_05490W	orf19.3578	5.09075	-0.750027	0.825576	-0.908489	0.36362	NA
C3_07360W	DLD2	14.6872	-0.748726	0.530557	-1.41121	0.158183	NA
CR_00870C	orf19.3267	2.05836	-0.746854	1.25309	-0.596009	0.551169	NA
C5_04770W	orf19.3963	9.60395	-0.745431	0.592643	-1.25781	0.208461	NA
C3_01400W	END3	11.6762	-0.739616	0.540572	-1.36821	0.171246	NA
C2_05900W	orf19.5212	11.8822	-0.737486	0.671028	-1.09904	0.271751	NA
CR_00800C	PWP2	14.3555	-0.737099	0.462823	-1.59262	0.111246	NA
CR_01860W	#N/A	3.28674	-0.737099	1.05501	-0.698668	0.484759	NA
C3_05600W	ATO6	0.581739	-0.736009	2.24123	-0.328395	0.742613	NA
C2_10020C	orf19.1780	1.19398	-0.733954	1.74055	-0.42168	0.673259	NA
CR_07130C	ALK8	31.5675	-0.733525	0.377169	-1.94482	0.051797	0.332275
CR_07160C	orf19.733	49.9135	-0.733445	0.291947	-2.51225	0.0119963	0.146673
C2_10430C	FGR29	12.9149	-0.732487	0.581752	-1.2591	0.207993	NA
C1_13460W	orf19.4976	15.1259	-0.732482	0.567106	-1.29162	0.19649	NA
C2_01000W	HGT7	1600.01	-0.732361	0.65461	-1.11877	0.263237	0.715353
C3_03230C	orf19.321	14.1425	-0.729519	0.583535	-1.25017	0.211236	NA
C4_03890W	PTP2	523.334	-0.72884	0.164441	-4.43223	9.32628502594947e-06	0.000716993
C3_06120C	GDA1	34.3561	-0.718555	0.306414	-2.34505	0.0190248	0.19462
CR_04970C	orf19.634	7.03549	-0.71781	0.773626	-0.927851	0.353485	NA
C4_02560C	UME7	7.2163	-0.717625	1.1179	-0.641939	0.520913	NA
C1_04020C	CSH1	4291.39	-0.717573	0.154373	-4.6483	3.34682037735393e-06	0.000320411
C2_02790C	orf19.5826	19.1586	-0.715252	0.48128	-1.48615	0.13724	0.541912
C5_03500W	GAP6	16.2929	-0.714282	0.494156	-1.44546	0.148329	0.562917
C3_02900W	orf19.281	2.84279	-0.714084	0.980951	-0.727951	0.466644	NA
C1_00580W	orf19.6048	4.60871	-0.713655	1.03635	-0.688624	0.49106	NA
C1_11990W	CWP419	23.3961	-0.711648	0.632788	-1.12462	0.260749	0.713855
C1_04470C	orf19.6840	85.9025	-0.711574	0.270597	-2.62965	0.00854733	0.116271
C3_06830C	orf19.6818	19.6364	-0.711341	0.450244	-1.5799	0.114129	0.492006
C5_03560W	orf19.6667	5.61339	-0.710031	0.727964	-0.975366	0.329379	NA
C3_06270C	orf19.7405	4.95802	-0.708862	0.886683	-0.799453	0.424028	NA
C5_03770C	orf19.1117	30.5333	-0.707717	0.417605	-1.6947	0.0901316	0.443215
C6_01260W	orf19.134	8.28562	-0.706317	0.650274	-1.08618	0.277398	NA
C1_14300C	NCR1	46.6761	-0.704355	0.403632	-1.74504	0.0809775	0.41587
C3_04510W	orf19.5905	10.3988	-0.703763	0.511902	-1.3748	0.169193	NA
C6_02040W	MCR1	1355.26	-0.703757	0.246886	-2.85053	0.0043646	0.0770288
C3_01450C	MET18	767.05	-0.703702	0.294983	-2.38557	0.0170528	0.181396
C4_05730W	orf19.1258	3478.59	-0.701053	0.26708	-2.62488	0.00866793	0.117283
C3_07750W	UTP9	26.6678	-0.697335	0.348906	-1.99863	0.0456482	0.312549
C2_10720C	orf19.5352	20.947	-0.696636	0.42281	-1.64763	0.0994279	0.459888
C1_06580W	RPS23A	251.484	-0.696294	0.244688	-2.84564	0.00443219	0.0777318
C3_07800C	orf19.6175	5.9645	-0.695112	0.672122	-1.03421	0.30104	NA
C4_03430W	MOH1	2466.79	-0.693156	0.25983	-2.66773	0.00763652	0.109868
C1_03870C	orf19.4459	1161.89	-0.691343	0.324824	-2.12836	0.0333073	0.263653
C5_03130W	SUT1	209.484	-0.691301	0.382246	-1.80852	0.0705251	0.385901
C7_00670C	orf19.7052	26.7824	-0.691144	0.445616	-1.55098	0.120906	0.509954
C7_02660C	orf19.3698	7.91561	-0.691086	0.658132	-1.05007	0.293685	NA
C7_02630W	orf19.3701	5.79885	-0.690952	0.757801	-0.911786	0.361882	NA
CR_00290W	orf19.7504	51.0699	-0.687658	0.291279	-2.36082	0.0182345	0.189206
C3_06870W	TDH3	1819.78	-0.681945	0.185702	-3.67225	0.000240425	0.0087764
C3_05010C	orf19.5970	10.4937	-0.681621	0.636849	-1.0703	0.284484	NA
C7_01610W	orf19.6563.1	116.623	-0.680421	1.11017	-0.612895	NA	NA
C1_00200C	orf19.6083	2.55606	-0.680178	1.08454	-0.627157	0.530556	NA
C1_04250C	orf19.1060	2.9774	-0.679941	1.13961	-0.596643	0.550746	NA
C2_05670C	orf19.6879	5.09028	-0.679283	0.774761	-0.876764	0.380615	NA
C2_06060C	orf19.4115	6.94269	-0.677638	0.844504	-0.802409	0.422316	NA
C2_09110C	orf19.4069	6.32995	-0.676421	0.755774	-0.895005	0.370784	NA
CR_09380W	PRE8	26.7697	-0.675758	0.32828	-2.05848	0.0395444	0.284804
C2_01560W	BMT5	22.1946	-0.674336	0.410621	-1.64224	0.100541	0.461448
C1_12420C	orf19.5223	25.0693	-0.672838	0.577655	-1.16477	0.244111	0.695462
C1_14210C	IML2	36.2841	-0.670903	0.330681	-2.02885	0.0424736	0.296847
CR_00460C	orf19.7488	10.1312	-0.669742	0.554503	-1.20782	0.227115	NA
CR_09830W	orf19.7554	12.1838	-0.665297	0.560094	-1.18783	0.2349	NA
C2_08870C	PIR1	1991.57	-0.664341	0.173505	-3.82895	0.00012869	0.00553367
C7_03650W	orf19.6699	12.688	-0.664107	0.557786	-1.19061	0.233806	NA
C3_05230W	SAP3	0.689991	-0.663231	2.04735	-0.323946	0.745979	NA
C1_13700W	ACT1	483.303	-0.66128	0.179204	-3.69009	0.000224178	0.00859863
C2_09990C	YOR1	784.093	-0.657581	0.184353	-3.56697	0.000361128	0.0122157
CR_00990W	orf19.3259	5.52225	-0.65606	0.710432	-0.923466	0.355764	NA
C4_03190W	orf19.2671	1019.66	-0.655016	0.149165	-4.39122	1.12714646280652e-05	0.00081702
C3_01810C	MNT1	149.453	-0.654815	0.173587	-3.77225	0.00016178	0.00667375
C5_00440C	VPS2	11.0436	-0.651066	0.640795	-1.01603	0.309616	NA
C7_01700W	orf19.6554	23.7912	-0.650343	0.422817	-1.53812	0.124019	0.514532
C2_05690C	YTH1	7.58952	-0.649046	0.732835	-0.885665	0.375798	NA
CR_10770W	orf19.7666	4.20615	-0.649039	0.893571	-0.726343	0.467628	NA
C1_02130C	GAL1	625.648	-0.648695	0.199728	-3.24789	0.00116263	0.0296441
CM_00030W	COX2	3.42161	-0.647971	1.10257	-0.587693	0.556738	NA
C1_10450W	GLY1	367.191	-0.643122	0.372304	-1.72741	0.0840939	0.426692
C7_01690W	orf19.6555	9.66537	-0.642334	0.825727	-0.777901	0.436627	NA
C7_01590C	COE2	42.7436	-0.641515	0.412507	-1.55516	0.119907	0.508704
CR_00240W	LSM6	54.444	-0.64117	1.27514	-0.502824	NA	NA
CR_05040W	orf19.647.3	26.3895	-0.641045	0.465544	-1.37698	0.168518	0.598401
C5_03030W	orf19.4330	132.809	-0.641032	0.354483	-1.80836	0.070551	0.385901
CR_07840C	orf19.3713	75.7307	-0.638144	0.355653	-1.79429	0.072767	0.389883
C1_06470W	orf19.6264.4	123.146	-0.635258	0.283492	-2.24083	0.0250369	0.229724
C3_05220W	CDR1	3168.52	-0.634549	0.293809	-2.15974	0.030793	0.251196
C3_00200C	ETR1	32.1509	-0.634114	0.387263	-1.63742	0.101542	0.462974
C3_06080W	REV3	6.86742	-0.634024	0.65223	-0.972086	0.331008	NA
C3_03600C	GTT12	10.5901	-0.633466	0.673188	-0.940994	0.346708	NA
C3_06620W	FUN31	28.2445	-0.633199	0.372648	-1.69919	0.0892841	0.441117
C3_05590C	BAT22	41.6533	-0.631998	0.333115	-1.89724	0.0577968	0.348291
CR_01080W	orf19.3247	19.9351	-0.631449	0.462557	-1.36513	0.172213	0.601797
C2_10700C	orf19.5350	7.8317	-0.631426	0.681846	-0.926054	0.354418	NA
C3_05800W	orf19.7361	11.9757	-0.630773	0.60552	-1.04171	0.297548	NA
CR_06690C	orf19.703	7.09604	-0.630245	0.698472	-0.902319	0.366888	NA
C5_01620C	VPS22	2.06652	-0.629251	1.27903	-0.491976	0.622736	NA
C3_00370C	BUD21	72.1899	-0.623302	0.404782	-1.53984	0.123598	0.513767
C1_04410C	ESS1	12.4628	-0.622354	0.51383	-1.21121	0.225816	NA
C1_06130C	HAC1	217.027	-0.622309	0.259117	-2.40165	0.0163211	0.176199
CR_00750C	orf19.3281	3.07903	-0.622302	1.02708	-0.605896	0.544584	NA
CR_00600C	orf19.7473	9.6884	-0.615722	0.640216	-0.961742	0.336179	NA
C1_13930W	SSK1	151.982	-0.613518	0.335363	-1.82941	0.0673378	0.378049
CM_00010W	RRNL	665.618	-0.612957	0.541569	-1.13182	0.257711	0.711458
C7_00010C	orf19.7125	12.6674	-0.611398	0.500247	-1.22219	0.221635	NA
C2_05520W	orf19.3582	4.8766	-0.609245	0.822724	-0.740522	0.458983	NA
C3_00390W	orf19.5428	6.269	-0.609057	0.966485	-0.630177	0.528579	NA
CR_07010W	MIS11	5084.91	-0.607561	0.244111	-2.48887	0.012815	0.151924
C1_09400C	FTH1	183.271	-0.60611	0.212671	-2.84998	0.00437215	0.0770288
C2_08920W	orf19.215	456.026	-0.605582	0.308961	-1.96006	0.0499885	0.328661
CR_10510W	orf19.7629	8.3817	-0.604191	0.76572	-0.78905	0.430083	NA
C7_01560C	NUP	1.70358	-0.603126	1.54197	-0.391141	0.695693	NA
C3_07900C	orf19.6186	6.14892	-0.602705	0.693065	-0.869623	0.384506	NA
C1_13960W	YBP1	21.5577	-0.602151	0.413948	-1.45465	0.145765	0.557777
C1_13160W	PSA2	22.1632	-0.600085	0.463668	-1.29421	0.195591	0.635359
C1_13070C	FAD3	3002.33	-0.599145	0.208991	-2.86685	0.00414575	0.0748595
C1_10050W	orf19.4872	46.3329	-0.598471	0.495944	-1.20673	0.227536	0.676952
C7_04120W	orf19.7163	3.60276	-0.598428	0.998716	-0.599197	0.549042	NA
C3_07830W	FBP1	25.1928	-0.594838	0.412035	-1.44366	0.148835	0.5633
C1_13770C	orf19.5014	7.91187	-0.59468	0.780571	-0.761852	0.446148	NA
C3_06180C	TSA1	105.302	-0.593948	0.298585	-1.98921	0.0466784	0.315228
C7_01470C	PRE10	100.434	-0.593295	1.27351	-0.465875	NA	NA
CR_08610W	orf19.6435	78.2961	-0.593228	0.363302	-1.63288	0.102495	0.466058
CR_10130W	orf19.7589	8.86897	-0.592876	0.6496	-0.912678	0.361412	NA
CR_02290W	PGA22	12.6649	-0.592815	0.572759	-1.03502	0.300661	NA
C4_02410C	AHP1	52.2757	-0.592088	0.490871	-1.2062	0.227741	0.676952
C1_12140W	orf19.5250	17.7522	-0.590734	0.407616	-1.44924	0.147271	0.560578
CR_00670C	orf19.7460	5.09548	-0.590675	0.80575	-0.733074	0.463513	NA
C3_04370C	orf19.5884	14.2552	-0.58976	0.449612	-1.31171	0.189618	NA
C6_00600C	YHM2	3421.63	-0.589092	0.130161	-4.52587	6.0147815377424e-06	0.00050865
C2_03120W	AMO1	1535.76	-0.588892	0.160587	-3.66712	0.000245301	0.00889042
C4_06930C	EXM2	21.6549	-0.587813	0.514822	-1.14178	0.253546	0.707651
C2_04520C	orf19.4498	21.8018	-0.587249	0.594246	-0.988226	0.323042	0.768095
C1_04330W	RPN4	5628.7	-0.585733	0.210142	-2.78732	0.00531455	0.0869572
C4_03540C	ECM38	1460.74	-0.584284	0.142679	-4.0951	4.21989431641432e-05	0.00232736
CR_10320W	orf19.7608	25.5914	-0.584189	0.440419	-1.32644	0.184694	0.618681
CR_08770W	#N/A	435.714	-0.582728	0.303199	-1.92193	0.0546144	0.338365
C6_00750C	PGK1	21945.6	-0.581705	0.194187	-2.99559	0.0027391	0.0560411
C1_14570C	FGR24	14.5984	-0.580409	0.610066	-0.951387	0.341408	NA
C1_00520W	orf19.6056	6.23662	-0.579683	0.78363	-0.739741	0.459457	NA
CR_00170W	ZCF38	9.10968	-0.579104	0.715147	-0.809769	0.418073	NA
C1_05800C	orf19.2472	2.98793	-0.578769	1.0017	-0.577785	0.563409	NA
C5_00120W	orf19.5684.1	1.94516	-0.578538	1.12277	-0.515275	0.606361	NA
C7_01040C	orf19.7010	26.8313	-0.578189	0.510022	-1.13365	0.25694	0.711458
C2_05330C	orf19.3563	11.4352	-0.577937	0.547826	-1.05496	0.291442	NA
C3_07430W	orf19.6747	28.0088	-0.577524	0.35799	-1.61324	0.106693	0.47739
CR_08920W	orf19.7288	92.499	-0.576892	0.275106	-2.09698	0.0359955	0.275062
C3_07080W	RRD1	8.45787	-0.575639	0.62186	-0.925673	0.354616	NA
C2_08620W	orf19.3615	720.368	-0.574012	0.272404	-2.10721	0.0350991	0.271897
C4_06270C	ERG26	17.0691	-0.573654	0.54957	-1.04382	0.296568	0.746079
C2_04190C	UGA1	1026.7	-0.573201	0.18896	-3.03345	0.00241772	0.0511147
C3_06260C	orf19.7406	13.023	-0.571215	0.516609	-1.1057	0.268856	NA
C1_05000W	RHD1	778.193	-0.571028	0.246762	-2.31409	0.0206629	0.203149
C1_09550W	orf19.4819	8.11819	-0.570142	0.800563	-0.712177	0.476355	NA
C3_05240C	RPL8B	188.947	-0.569897	0.172835	-3.29734	0.000976039	0.0263427
C3_02660W	orf19.258	73.9341	-0.566772	0.422468	-1.34158	0.179734	0.612321
CR_00110W	orf19.7527	11.9525	-0.566491	0.518752	-1.09203	0.274821	NA
CR_00320C	NAP1	129.63	-0.564288	0.249007	-2.26615	0.0234421	0.221088
C2_05660W	PNG2	2152.44	-0.563018	0.179772	-3.13184	0.00173717	0.0413017
C7_03690W	orf19.5508	17.7609	-0.562333	0.699852	-0.803502	0.421685	0.842705
C3_00990C	orf19.2503	7.12568	-0.560054	0.890851	-0.628673	0.529563	NA
CR_07830C	orf19.3712	45.6383	-0.559884	0.334062	-1.67599	0.0937405	0.449879
C1_14280C	NPL3	235.925	-0.559046	0.234342	-2.3856	0.0170512	0.181396
CR_05210W	orf19.557	141.195	-0.557603	0.170862	-3.26347	0.00110055	0.0283462
C2_05640W	orf19.6874	893.44	-0.555244	0.171168	-3.24386	0.00117924	0.0297779
C2_06930C	orf19.2247	10.5873	-0.553261	0.747614	-0.740036	0.459278	NA
C1_05710C	UGA4	42.2079	-0.553258	0.400862	-1.38017	0.167533	0.597091
C5_03730W	orf19.1122	4.71631	-0.552138	0.824208	-0.669902	0.502921	NA
C2_10730W	orf19.5353	1.17592	-0.551743	1.62916	-0.338668	0.73486	NA
C1_11320C	orf19.670.2	2059.41	-0.551732	0.261639	-2.10875	0.0349659	0.271638
CR_10400W	orf19.7617	9.41004	-0.551731	0.592399	-0.93135	0.351673	NA
C3_07860C	MRR2	4.88497	-0.550765	0.76178	-0.722997	0.469682	NA
C3_05760W	orf19.7357	18.5249	-0.550284	0.524868	-1.04842	0.294444	0.746079
C3_04160W	DAL8	153.421	-0.550026	0.24448	-2.24978	0.0244632	0.226693
C3_04890W	CDR2	107.943	-0.547774	0.382307	-1.43281	0.151912	0.568017
C1_13760W	AGM1	128.318	-0.547506	0.281826	-1.94271	0.0520511	0.332275
C1_11960C	orf19.5269.1	7.75807	-0.546263	0.658223	-0.829906	0.406592	NA
C7_04230W	NRG1	106.962	-0.545672	0.248532	-2.19558	0.0281219	0.242168
C1_12080W	LCB4	8.43028	-0.545612	0.661303	-0.825056	0.40934	NA
C5_02090W	orf19.3159.4	2.73866	-0.545241	1.27507	-0.427617	0.66893	NA
C6_00610C	orf19.4196	3.71917	-0.545178	1.00402	-0.542993	0.587135	NA
CR_07770C	PTC6	1595.15	-0.544579	0.138717	-3.92582	8.64360750579217e-05	0.00417692
C2_04480W	orf19.4504	1027.16	-0.544441	0.18406	-2.95796	0.00309686	0.0614171
C1_02530C	DIP5	83.5029	-0.543703	0.271673	-2.00131	0.0453586	0.312279
C1_09210C	orf19.4779	5111.2	-0.543454	0.179779	-3.02289	0.00250371	0.0522791
C3_03070W	orf19.304	109.946	-0.54173	0.214859	-2.52133	0.0116913	0.145616
C7_02100W	orf19.6507	336.202	-0.5412	1.07882	-0.50166	0.615906	0.91508
C2_00780W	POT1-2	15.3201	-0.541188	0.583306	-0.927794	0.353514	NA
C1_02180W	GAL7	881.843	-0.540764	0.147254	-3.67232	0.000240354	0.0087764
C6_02500C	GCV1	3268.19	-0.538703	0.159198	-3.38385	0.000714779	0.0206068
CR_00080W	MIS12	97.5297	-0.537701	0.369552	-1.45501	0.145667	0.557777
C7_01030C	orf19.7011	66.2796	-0.537393	0.44216	-1.21538	0.224221	0.673594
C1_11710C	CIS312	2.66975	-0.534453	1.47993	-0.361134	0.717999	NA
C1_01920W	ROA1	489.412	-0.533669	0.241929	-2.20589	0.0273917	0.239217
C6_03510C	orf19.5717	1.01314	-0.531764	1.95409	-0.272129	0.785523	NA
C5_03440W	orf19.2638.1	2.26905	-0.531212	1.30797	-0.406136	0.684643	NA
C6_03760C	SHM2	10252.6	-0.53004	0.120093	-4.41358	1.01674765064097e-05	0.000758673
CR_01630C	orf19.2552	555.065	-0.529491	0.375471	-1.4102	0.15848	0.580177
C1_03610C	IMP1	4.1462	-0.529448	0.821522	-0.644473	0.519269	NA
C2_10690W	TPS3	20.4973	-0.529364	0.479471	-1.10406	0.269567	0.720818
CR_10450C	SPT3	6.5218	-0.529171	0.691769	-0.764953	0.444299	NA
C2_01120W	KAR2	15475.6	-0.526779	0.147559	-3.56996	0.000357041	0.0121586
C7_04020C	PRE5	101.236	-0.52648	0.31327	-1.6806	0.0928414	0.447792
C7_03980W	orf19.7183	2.63303	-0.525851	1.08845	-0.48312	0.629011	NA
C1_09720W	URA1	43.172	-0.524149	0.280335	-1.86972	0.0615226	0.362305
C1_14100W	YPT52	19.5457	-0.524092	0.43158	-1.21436	0.224612	0.673968
C3_04520C	ADE2	28.8676	-0.523856	0.344632	-1.52005	0.1285	0.522861
C2_00180C	orf19.2114	500.044	-0.521117	0.141346	-3.68681	0.000227082	0.00859863
C3_07070C	orf19.6793	18.3003	-0.520829	0.676588	-0.769788	0.441426	0.854213
C3_00460W	ATP5	253.076	-0.519984	0.183432	-2.83475	0.00458618	0.0791506
C2_01670C	STT3	32.8955	-0.51914	0.340471	-1.52477	0.127316	0.52013
CR_07400C	LPD1	23991.6	-0.517808	0.0732443	-7.06961	1.55374701233674e-12	4.63747784740979e-10
C7_00590W	orf19.7060	3.32737	-0.516461	1.10421	-0.467719	0.639985	NA
C5_05450C	MUM2	571.751	-0.514842	0.201418	-2.55608	0.0105857	0.136672
C6_00620W	FCA1	818.726	-0.511619	0.140761	-3.63465	0.000278354	0.0100168
CR_06730W	APG7	11.8712	-0.510285	0.518558	-0.984046	0.325093	NA
C7_01460C	orf19.6583	44.6826	-0.510206	0.450461	-1.13263	0.25737	0.711458
C7_03490W	GYP7	1926.99	-0.509832	0.219105	-2.32689	0.0199712	0.199269
CR_10280W	orf19.7603	7.55085	-0.509375	0.6184	-0.823698	0.410111	NA
C1_10180C	ECM21	1009.49	-0.508134	0.237652	-2.13815	0.0325047	0.260894
C4_02390W	PGA62	8645.06	-0.507751	0.201695	-2.51742	0.0118219	0.146143
C3_03470W	orf19.345	262.429	-0.507676	0.173268	-2.93001	0.00338951	0.0648995
C1_08470W	orf19.392	27.4542	-0.505951	0.420396	-1.20351	0.228779	0.677781
C6_02070C	RPL23A	139.242	-0.505438	0.24548	-2.05897	0.0394967	0.284804
C4_04440W	orf19.3843	29.8739	-0.504734	0.355489	-1.41983	0.155658	0.576082
C7_01900W	NUC2	166.628	-0.50449	0.194431	-2.5947	0.00946741	0.125425
C3_05340W	DIE2	2.96255	-0.503462	0.937707	-0.536908	0.591331	NA
C3_00100W	orf19.5465	7.09975	-0.503027	0.62919	-0.799483	0.42401	NA
C1_10780C	HNT1	37.4354	-0.502832	0.327651	-1.53466	0.124867	0.516784
C3_05530W	OST1	19.6375	-0.50125	0.447927	-1.11904	0.263122	0.715353
C3_04460W	orf19.5897	10.2759	-0.500908	0.555888	-0.901095	0.367538	NA
CR_09980W	SPT7	30.2488	-0.500567	0.358954	-1.39451	0.163162	0.588824
C1_05300C	PRD1	1142.42	-0.499884	0.0938819	-5.32461	1.01170512190996e-07	1.31625430476183e-05
C7_04270C	UFE1	11.8292	-0.499704	0.55213	-0.905047	0.36544	NA
C6_02100W	orf19.3499	3.8488	-0.498903	1.02555	-0.486474	0.626631	NA
C4_02080W	orf19.4583	8.26843	-0.498863	0.646807	-0.77127	0.440547	NA
C7_02230W	orf19.6491	89.9056	-0.498592	0.261935	-1.90349	0.0569763	0.346321
C1_03000W	HOL1	355.307	-0.498498	0.257423	-1.93649	0.0528072	0.332939
C1_00390W	ENA2	57.5559	-0.498096	0.256259	-1.94372	0.0519288	0.332275
CR_06140W	orf19.3869	7162.89	-0.497731	0.271244	-1.83499	0.0665069	0.377323
CR_10370W	HCR1	43.0855	-0.49542	0.280389	-1.7669	0.0772445	0.403229
C7_01670W	orf19.6557	5.93213	-0.494973	0.785547	-0.6301	0.528629	NA
C3_04430W	RIP1	1161.6	-0.493685	0.509825	-0.968342	0.332874	0.77469
C2_09240C	orf19.4085	39.4956	-0.492801	0.345011	-1.42836	0.153188	0.571414
C4_02990C	GST2	462.064	-0.492463	0.157424	-3.12826	0.00175847	0.0413017
C3_07100C	orf19.6790	33.9424	-0.492164	0.322125	-1.52787	0.126546	0.517847
C2_07570W	RNR22	172.188	-0.490819	0.2248	-2.18335	0.0290099	0.244277
C7_03640C	orf19.6698	52.2482	-0.49013	0.416275	-1.17742	0.239028	0.690677
C3_06330W	TSA1B	85.5855	-0.489145	0.322903	-1.51484	0.129814	0.524841
C7_02300W	YPS7	9.35715	-0.489061	0.572657	-0.854021	0.393093	NA
C2_08660C	orf19.3610	55.4439	-0.488724	0.351121	-1.3919	0.163954	0.589583
C2_07160W	SMF12	1179.25	-0.488703	0.208712	-2.34152	0.0192056	0.19543
C3_01040C	PRM9	10.6693	-0.48742	0.553152	-0.881167	0.378227	NA
C1_13840W	orf19.5022	38.2063	-0.487107	0.352782	-1.38076	0.167353	0.597091
C3_05200W	RPS19A	153.201	-0.486727	0.239244	-2.03444	0.0419072	0.294511
CR_08950W	ARP2	34.2776	-0.485892	0.353854	-1.37314	0.169708	0.598401
C3_00810C	FOX2	3677.21	-0.485152	0.214632	-2.26039	0.0237971	0.223292
C2_06470W	RTA2	20.6152	-0.484492	0.367433	-1.31858	0.187309	0.622399
C1_02760W	orf19.2965	24.8362	-0.48399	0.403257	-1.2002	0.23006	0.67839
C2_02970C	ALD5	20934.9	-0.483891	0.174767	-2.76877	0.00562679	0.0889418
C3_06560W	orf19.7445	14.0375	-0.483403	0.562973	-0.858661	0.390527	NA
C2_02910W	orf19.5814.1	11.1152	-0.482647	0.690347	-0.699137	0.484467	NA
C2_07530C	orf19.1874	9.24969	-0.4823	0.750631	-0.642526	0.520532	NA
CR_06150C	ADE13	6267.22	-0.481944	0.128722	-3.74408	0.000181059	0.0072912
C4_06370C	orf19.2898	392.658	-0.481404	0.238151	-2.02143	0.0432357	0.300518
CR_00400C	SWC4	23.8755	-0.479889	0.437477	-1.09695	0.272664	0.723059
C3_06490W	orf19.7437	6.24744	-0.478743	0.726848	-0.658656	0.510117	NA
C3_00240C	GLO3	192.269	-0.477256	0.27063	-1.7635	0.0778161	0.404963
C1_00420W	orf19.6065	16.0042	-0.476952	0.452772	-1.0534	0.292156	0.745621
CM_00380W	NAD5	2.44462	-0.475915	1.35206	-0.351993	0.724843	NA
C7_03850W	orf19.7197	77.887	-0.475264	0.381412	-1.24607	0.21274	0.659137
C4_03310C	orf19.1440.1	15.6527	-0.474724	0.611789	-0.77596	0.437772	0.85417
C3_02040C	orf19.1642	26.9602	-0.474472	0.41857	-1.13355	0.256981	0.711458
C2_01370C	NRI1	40.3115	-0.47438	0.284317	-1.66849	0.0952187	0.45317
C3_07440W	TPI1	148.307	-0.47381	0.265421	-1.78513	0.0742405	0.39486
CR_01730W	IFU5	1994.14	-0.473495	0.131059	-3.61284	0.000302859	0.0103856
C1_09780C	orf19.4843	22.4226	-0.47321	0.479847	-0.98617	0.32405	0.76905
CR_00210W	ALK2	26.592	-0.472165	0.379308	-1.24481	0.213203	0.659174
C1_14160W	orf19.7223	10.3403	-0.468975	0.628455	-0.746235	0.455525	NA
CR_00520C	CRM1	161.25	-0.468565	0.35404	-1.32348	0.185676	0.620398
C2_00320W	orf19.2101	3.51294	-0.468464	0.987968	-0.474169	0.635379	NA
C4_04840C	AGP3	1397.25	-0.465701	0.256752	-1.81382	0.0697054	0.383607
C1_01090C	orf19.3297	13.5431	-0.464143	0.504554	-0.919907	0.357621	NA
CR_06550C	orf19.711	908.374	-0.463953	0.273611	-1.69566	0.0899493	0.443215
C3_00430W	EST3	19.9772	-0.463703	0.72897	-0.636107	0.524706	0.884892
C4_02270C	BFR1	1378.8	-0.46324	0.132414	-3.49841	0.000468044	0.0148429
C5_01000C	orf19.1970	35.7001	-0.461902	0.391507	-1.1798	0.238078	0.689935
C4_01020C	orf19.4686	1005.26	-0.461449	0.341473	-1.35135	0.176584	0.608272
C2_05080C	orf19.3539	50.8846	-0.459643	0.286681	-1.60333	0.108862	0.482748
C3_06280W	orf19.7404	10.58	-0.459132	0.571817	-0.802935	0.422012	NA
CR_06350C	orf19.3888.2	7.97953	-0.458331	0.827047	-0.554177	0.579458	NA
C2_00940W	orf19.2030	1053.5	-0.457612	0.180932	-2.5292	0.0114323	0.14394
C5_01560C	orf19.4150	1121.56	-0.457552	0.164248	-2.78574	0.00534056	0.0869572
C7_01390W	orf19.6920	170.917	-0.457528	0.296267	-1.54431	0.122512	0.512894
CR_00470W	orf19.7487	262.229	-0.457362	0.1643	-2.78371	0.00537413	0.0871192
C1_09630W	IDH1	313.084	-0.45734	0.955775	-0.478501	NA	NA
C2_05590C	orf19.6872	14.9991	-0.455747	0.446944	-1.0197	0.307873	NA
CR_01510C	orf19.2537	4.13417	-0.45574	0.915989	-0.497538	0.61881	NA
C4_00830W	SPS20	408.195	-0.454182	0.176463	-2.57381	0.0100587	0.132565
C4_05400C	orf19.1797	1642.98	-0.452966	0.178201	-2.54188	0.0110258	0.140919
C2_09140C	MET10	1587.62	-0.452628	0.308475	-1.46731	0.142293	0.551982
C5_00140C	orf19.5683	4.16542	-0.452418	0.798564	-0.566539	0.571027	NA
C5_00340W	EIP1	7.99784	-0.452064	0.66664	-0.678122	0.497694	NA
C7_02430C	orf19.6465	9.78875	-0.450835	0.781416	-0.576946	0.563976	NA
C6_00570C	NHX1	57.0466	-0.450805	0.34763	-1.2968	0.194701	0.634379
C2_05990C	orf19.4121	531.442	-0.450027	0.168811	-2.66586	0.00767921	0.110012
C5_03490C	orf19.6658	10.5437	-0.449673	0.639601	-0.703053	0.482023	NA
C2_03200W	PRP3	13.4726	-0.449556	0.498612	-0.901615	0.367262	NA
C6_01910W	ADK1	13682.4	-0.449529	0.114397	-3.92956	8.51022087598032e-05	0.00415201
CR_07420W	KGD2	13841.5	-0.448349	0.110421	-4.06035	4.89984633117305e-05	0.00264487
C1_11650W	EGD1	158.032	-0.448172	0.224024	-2.00055	0.0454405	0.312327
C3_03550C	ULP1	10.6133	-0.447422	0.521049	-0.858694	0.39051	NA
C4_04210C	SOH1	4.65477	-0.447038	0.826012	-0.541201	0.588369	NA
C7_00620W	GUS1	67.002	-0.446197	0.215575	-2.0698	0.0384707	0.281686
C1_10140C	orf19.4883	2043.64	-0.446147	0.168402	-2.6493	0.00806591	0.112127
C2_06020W	CNT	690.088	-0.445579	0.327143	-1.36203	0.173187	0.602911
C1_00490C	TTR1	21.3919	-0.443133	0.413202	-1.07244	0.283523	0.734749
CR_01440C	orf19.2529.1	13.5687	-0.441308	0.685331	-0.643935	0.519618	NA
C4_04970C	orf19.3782.2	1633.86	-0.441025	0.626875	-0.703529	0.481726	0.873871
C1_02270C	orf19.3684	3284.78	-0.440994	0.127538	-3.45773	0.000544745	0.016711
C1_13580W	SEC18	32.0401	-0.440719	0.36614	-1.20369	0.228709	0.677781
C2_08710W	PEX17	901.595	-0.440396	0.21048	-2.09234	0.0364085	0.275754
C2_10820C	orf19.5365	37.2762	-0.439975	0.558067	-0.788392	0.430467	0.848697
C2_03310C	VPS20	13.9057	-0.438752	0.586061	-0.748646	0.454071	NA
C2_05710C	orf19.6882.1	585.943	-0.438644	1.054	-0.41617	0.677286	0.931947
C2_09080C	FGR18	3.10589	-0.438521	1.20847	-0.362873	0.7167	NA
C3_00510W	orf19.5412	4.4708	-0.437997	0.80974	-0.54091	0.588569	NA
C6_01420C	orf19.3442	49.7164	-0.437609	0.266384	-1.64278	0.100429	0.461448
C3_06680C	orf19.7457	6.33879	-0.437525	0.6438	-0.679597	0.496759	NA
CR_10850C	ATP16	102.641	-0.436985	0.283286	-1.54256	0.122938	0.513571
C6_04130C	ALS4	1201.91	-0.435466	0.213878	-2.03605	0.0417452	0.294246
C6_02590C	MOB1	44.5679	-0.43532	0.459442	-0.947497	0.343386	0.783573
C4_01550C	CPA1	3040.22	-0.433025	0.134957	-3.20862	0.00133373	0.0330114
C5_04370C	PGA37	132.356	-0.432825	0.296729	-1.45865	0.144661	0.555647
C1_00670C	UGA32	19.1981	-0.431899	0.665918	-0.648577	0.516612	0.884892
C5_01800C	HIP1	2246.93	-0.431609	0.248506	-1.73682	0.0824195	0.421569
C4_00860C	orf19.4706	1124.29	-0.430152	0.16422	-2.61937	0.00880916	0.118687
C3_05420W	orf19.6980	22.003	-0.429845	0.474646	-0.905612	0.365141	0.799152
CR_01620C	MET6	44815	-0.42934	0.216996	-1.97856	0.0478652	0.320577
CR_04090C	ADE17	4528.11	-0.429145	0.106135	-4.04337	5.26883501693064e-05	0.00275609
C2_03910C	orf19.834	890.927	-0.428465	0.146643	-2.92183	0.00347986	0.0660808
C7_01740C	orf19.6551	8.9962	-0.427912	0.658813	-0.649519	0.516003	NA
CR_08000C	orf19.597	1706.95	-0.427531	0.193977	-2.20403	0.0275222	0.239944
C4_02510W	orf19.2751	945.142	-0.427504	0.127044	-3.36501	0.00076541	0.0216966
C1_11080W	orf19.2308	3105.82	-0.42624	0.308538	-1.38148	0.16713	0.597091
CR_10840C	XYL2	33.8834	-0.425607	0.330266	-1.28868	0.19751	0.637916
C1_02300W	orf19.3687	29.1042	-0.425081	0.406134	-1.04665	0.29526	0.746079
C2_08840W	orf19.3585	129.27	-0.424993	0.227477	-1.86829	0.0617221	0.362305
C3_02800W	ADH4	19.0294	-0.424669	0.663784	-0.63977	0.522322	0.884892
C4_04160W	orf19.5293	1230.91	-0.42324	0.102442	-4.13152	3.60375055671456e-05	0.00210177
C3_00800W	MIH1	491.508	-0.422944	0.201498	-2.099	0.0358173	0.274527
C1_09690W	MLS1	23545	-0.422721	0.166656	-2.53649	0.0111971	0.142392
C6_02550W	orf19.5524	3.28426	-0.422575	1.01337	-0.417	0.676678	NA
C3_01960C	POX1-3	6068.27	-0.422476	0.128645	-3.28406	0.00102324	0.0273259
C3_04550C	CMK1	9.10383	-0.421341	0.572139	-0.736431	0.461469	NA
C1_08980C	ZWF1	5989.52	-0.421037	0.108575	-3.87784	0.000105389	0.00477066
C3_00400C	orf19.5426	231.746	-0.420996	0.421022	-0.999937	0.317341	0.763846
C1_02360C	PGA5	28.5737	-0.420625	0.458443	-0.917508	0.358876	0.794129
C6_03340C	GLC3	924.677	-0.420499	0.186943	-2.24934	0.0244909	0.226693
C6_04380W	ALS2	986.418	-0.420328	0.257835	-1.63022	0.103055	0.46771
C5_01100C	CLN3	2485.82	-0.420238	0.325098	-1.29265	0.196132	0.635894
C1_01450W	ABC1	3201.07	-0.418331	0.269702	-1.55109	0.12088	0.509954
C4_01490W	NIP1	4074.03	-0.417874	0.327367	-1.27647	0.201789	0.64455
CR_10670W	CPR6	41.9331	-0.417501	0.360226	-1.159	0.246457	0.699225
CR_08550W	orf19.6423	22.2657	-0.417077	0.390005	-1.06941	0.284883	0.735373
C3_05070W	CEM1	6.60524	-0.41674	0.765261	-0.544572	0.586048	NA
C1_08500C	ENO1	8126.4	-0.416368	0.26614	-1.56447	0.117707	0.50273
C2_05810W	orf19.5204	469.281	-0.416316	0.243779	-1.70776	0.0876809	0.438949
C7_02830C	LIP5	154.219	-0.415878	0.219184	-1.89739	0.0577762	0.348291
C2_02990C	HYU1	920.394	-0.415316	0.317889	-1.30648	0.191389	0.628954
C2_01450C	orf19.1449	2.30198	-0.414838	1.06321	-0.390175	0.696407	NA
C4_05810W	orf19.1267	2593.48	-0.414388	0.166212	-2.49314	0.012662	0.151506
CR_10640W	orf19.7648	8.67427	-0.414238	0.624012	-0.663831	0.506799	NA
C1_01130W	orf19.3301	796.081	-0.413513	0.241135	-1.71486	0.086371	0.434338
C3_06100C	DED1	116.465	-0.413417	0.414483	-0.997427	0.318557	0.765131
C2_08030W	orf19.2181	2.13613	-0.412706	1.13913	-0.362299	0.717128	NA
C1_13290W	orf19.4955	7.82891	-0.411676	0.711578	-0.57854	0.562899	NA
C4_00530C	orf19.4189	33.237	-0.410861	0.455201	-0.902593	0.366742	0.801116
C3_05560W	PRE3	16.779	-0.41037	0.439206	-0.934346	0.350126	0.789142
CR_08180C	TRM9	37.3094	-0.410336	0.42662	-0.961832	0.336134	0.777373
C2_08040C	RPS10	194.834	-0.410061	0.210991	-1.9435	0.0519561	0.332275
C4_01950W	orf19.4597	12.5973	-0.409893	0.554473	-0.739248	0.459756	NA
C1_05500W	RSM22	62.8157	-0.409609	0.322239	-1.27113	0.203681	0.644714
C4_03350C	AIF1	479.345	-0.408789	0.168462	-2.42659	0.0152414	0.16703
CR_08500W	orf19.6418	57.1945	-0.407895	0.293541	-1.38957	0.16466	0.59045
C1_11340W	PRM1	42.5483	-0.40782	0.349305	-1.16752	0.243001	0.694652
C1_14310W	orf19.7243	7.65792	-0.407722	0.820578	-0.496871	0.61928	NA
C2_10070W	orf19.1774	198.707	-0.40586	0.206809	-1.96248	0.0497061	0.328397
C4_00640W	orf19.4179	6.85621	-0.405345	0.787341	-0.514828	0.606673	NA
C5_00370W	COF1	553.996	-0.405227	1.33697	-0.303095	NA	NA
C7_01400C	orf19.6921	59.8443	-0.404899	0.418657	-0.967137	0.333476	0.77469
C1_14410W	orf19.7256	4.98265	-0.404234	0.74113	-0.545429	0.585458	NA
C3_03420C	NDE1	1434.01	-0.403554	0.203975	-1.97845	0.0478778	0.320577
CR_05450C	orf19.3516	7.42664	-0.402554	0.681007	-0.591116	0.554443	NA
CR_03290C	IME2	41.7741	-0.401323	0.34645	-1.15839	0.246707	0.699324
CR_06760C	LSC2	192.028	-0.401293	0.640596	-0.626437	0.531028	0.887481
C4_04720W	orf19.3810	1044.49	-0.399054	0.168958	-2.36186	0.0181835	0.189064
C7_01250W	ASC1	992.891	-0.398919	0.935483	-0.426432	NA	NA
C1_13680C	GCV3	33.933	-0.398569	0.307798	-1.29491	0.195352	0.634988
C1_00480C	GCN20	39.2617	-0.398504	0.330758	-1.20482	0.228273	0.677781
CR_08810W	#N/A	1040.08	-0.398156	0.244588	-1.62786	0.103554	0.469285
C1_14460W	RPN11	27.98	-0.398114	0.332677	-1.1967	0.231423	0.68072
C1_13730C	DIM1	19.0449	-0.397621	0.422784	-0.940483	0.34697	0.786265
C4_00470C	orf19.5676	93.1021	-0.397373	0.240667	-1.65113	0.0987117	0.458623
C5_02510C	orf19.4263	32.2721	-0.395698	0.449447	-0.880409	0.378638	0.810902
C1_10040W	ERO1	2603.84	-0.395036	0.212659	-1.8576	0.0632253	0.364138
C1_02110C	HGT2	2592.57	-0.394984	0.186592	-2.11684	0.0342738	0.268915
C1_01210W	orf19.3309	7.11792	-0.394931	0.608273	-0.649266	0.516166	NA
C3_03970W	orf19.6922	3.96967	-0.394846	1.41709	-0.278632	0.780527	NA
C5_01250W	GPR1	1013.11	-0.39459	0.295969	-1.33321	0.182462	0.616796
C1_00560W	CNS1	17.6266	-0.39431	0.51172	-0.770557	0.440969	0.85417
C7_00300W	orf19.7092	12.7706	-0.394279	0.534308	-0.737924	0.460561	NA
C4_03720C	orf19.1306	570.415	-0.394194	0.21927	-1.79776	0.0722152	0.388157
C4_01720C	orf19.4622	7665.92	-0.393618	0.295369	-1.33263	0.182653	0.616796
C6_00700C	orf19.3659	20.1175	-0.393557	0.389769	-1.00972	0.31263	0.760058
C1_14270W	orf19.7237	3.36909	-0.393303	0.936058	-0.42017	0.674361	NA
C1_00500C	GLO1	27.6988	-0.393157	0.339118	-1.15935	0.246313	0.699225
C2_07200W	orf19.2276	10.2911	-0.392797	0.587744	-0.668314	0.503933	NA
C4_00270W	ATP2	47410.4	-0.392506	0.125686	-3.1229	0.00179077	0.0413017
C5_00110C	THS1	69.3881	-0.39237	0.254148	-1.54387	0.12262	0.512923
C5_04440C	SFC1	32080.8	-0.392003	0.178603	-2.19482	0.0281763	0.242168
C6_01180C	EBP1	51.5784	-0.391884	0.389951	-1.00496	0.314917	0.761263
C4_03050C	orf19.2686	2982.68	-0.391527	0.160945	-2.43268	0.0149877	0.165321
C2_00060C	orf19.1917	22.8646	-0.391505	0.44232	-0.885115	0.376095	0.809403
C4_01960C	orf19.4596	321.879	-0.390386	0.20732	-1.88301	0.059699	0.356368
C3_04950W	ARF2	152.648	-0.389962	0.202626	-1.92454	0.0542872	0.338365
C2_05530C	orf19.3583	42.4364	-0.38946	0.293508	-1.32691	0.184538	0.618681
C7_03250C	PDI1	8612.8	-0.389324	0.105582	-3.68741	0.00022655	0.00859863
C5_04490C	CAR1	713.082	-0.388981	0.385751	-1.00837	0.313275	0.760058
C7_02500C	DPP3	1149.44	-0.386801	0.137866	-2.80563	0.0050218	0.0846276
C7_04280C	orf19.7140	11.9487	-0.38678	0.625267	-0.618584	0.536191	NA
C5_05050W	ADH1	6984.45	-0.386227	0.145539	-2.65378	0.00795957	0.111631
C5_02290W	PDE1	398.168	-0.386083	0.185769	-2.07829	0.0376825	0.279943
C6_01990W	PLB1	4.34705	-0.386034	0.952235	-0.405398	0.685185	NA
C2_08750W	orf19.3600	64.8833	-0.385646	0.37138	-1.03841	0.299078	0.748042
CR_08050C	orf19.590	1433.07	-0.385074	0.123212	-3.12529	0.00177628	0.0413017
C3_06340W	HNT2	8.90827	-0.384776	0.740411	-0.519678	0.603288	NA
C2_05500W	ATP4	160.227	-0.384691	0.199424	-1.92901	0.0537297	0.336573
C1_11290W	orf19.673	159.375	-0.38418	0.226772	-1.69413	0.0902409	0.443215
C2_06440C	orf19.22	22.2224	-0.384119	0.367601	-1.04494	0.296052	0.746079
CR_06460W	GST3	426.278	-0.383737	0.183405	-2.09229	0.0364122	0.275754
C6_03360C	orf19.5625	396.785	-0.38312	0.279747	-1.36952	0.170836	0.599461
CR_10270C	AHA1	14.2337	-0.383115	0.562559	-0.681023	0.495857	NA
C7_03090C	SSP96	66.3838	-0.382948	0.213644	-1.79246	0.0730587	0.390295
C2_10350C	ACS1	98872.4	-0.382258	0.14468	-2.64209	0.00823968	0.113609
C3_05870C	UBP1	21.9515	-0.382141	0.37863	-1.00927	0.312844	0.760058
CR_04740C	ADE6	4087.84	-0.381781	0.253933	-1.50347	0.132718	0.531795
C4_02300W	HOS3	1307.67	-0.381737	0.253614	-1.50519	0.132276	0.531795
C1_08520C	orf19.397	23.8897	-0.381292	0.527116	-0.723355	0.469462	0.866601
C3_00550C	HRK1	73.4529	-0.381168	0.302282	-1.26097	0.207321	0.652314
C1_00680W	ASM3	255.429	-0.380218	0.172742	-2.20107	0.0277311	0.240772
C5_03710C	orf19.1124	7.7815	-0.379063	0.653352	-0.580182	0.561792	NA
C4_02720C	orf19.2726	1405.47	-0.379029	0.152956	-2.47803	0.0132111	0.155891
C3_01460C	FOX3	934.91	-0.378109	0.131533	-2.87464	0.00404495	0.0733002
C4_00240C	PRO3	964.194	-0.378044	0.129667	-2.9155	0.00355115	0.0660808
C3_05050W	TRY4	22.4407	-0.378018	0.511245	-0.739407	0.45966	0.86217
C5_00640C	SAM51	1436.32	-0.377775	0.237432	-1.59109	0.11159	0.487689
C6_03370W	orf19.5626	1842.57	-0.377443	0.172665	-2.18598	0.0288172	0.243697
CR_04120C	orf19.496	189.217	-0.377015	0.281074	-1.34134	0.17981	0.612321
C4_03700W	orf19.1308	509.799	-0.376682	0.294241	-1.28018	0.200481	0.643979
C5_03470C	orf19.6654	10.8571	-0.37668	0.607785	-0.619759	0.535417	NA
CR_05440W	orf19.3515	4.48911	-0.376515	0.841297	-0.447541	0.654485	NA
C1_06560W	orf19.6255	316.404	-0.37638	0.183137	-2.05518	0.0398615	0.284881
C4_06760W	GUT2	1148.2	-0.376225	0.238269	-1.57899	0.114338	0.49249
C2_09830C	orf19.1367.1	43.9111	-0.376175	0.360242	-1.04423	0.29638	0.746079
CR_04275W	SCR1	41.3911	-0.375956	0.403271	-0.932268	0.351198	0.789142
C1_07140C	RIA1	27.9588	-0.375921	0.407789	-0.921851	0.356606	0.79196
C1_07710C	ADE4	2215.35	-0.375672	0.15042	-2.49748	0.012508	0.150381
C1_03010W	RPP1A	81.8236	-0.375506	0.278429	-1.34866	0.177447	0.609214
C2_10630W	orf19.5342	10.5413	-0.375243	0.568892	-0.659603	0.509508	NA
C1_11530C	orf19.1167	62.4815	-0.375035	0.332794	-1.12693	0.259772	0.712864
CR_07080W	orf19.1815	3141.64	-0.374747	0.177008	-2.11712	0.0342501	0.268915
C2_10760C	orf19.5358	14.3067	-0.374236	0.580799	-0.644346	0.519351	NA
C7_00240W	orf19.7098	22.1864	-0.373171	0.400562	-0.931618	0.351534	0.78924
C1_07890C	ADE5,7	5089.47	-0.372897	0.168642	-2.21117	0.0270238	0.237701
CR_02740W	INN1	1372.1	-0.372869	0.203979	-1.82798	0.067553	0.378049
C3_05160C	orf19.5991	32.5507	-0.372821	0.325685	-1.14473	0.252322	0.706168
C3_07570C	orf19.6732	7.89078	-0.372176	0.73831	-0.504092	0.614197	NA
C2_10620W	RPS4A	256.946	-0.372062	0.198947	-1.87016	0.0614617	0.362305
C3_05300C	orf19.6966	10.5335	-0.371898	0.605013	-0.614695	0.538756	NA
C7_03350C	orf19.1340	341.803	-0.371746	0.163764	-2.27001	0.023207	0.219617
CR_03730C	orf19.4372	231.598	-0.37166	0.251354	-1.47864	0.139238	0.545554
CR_06180W	ARC40	2990.07	-0.371226	0.0999488	-3.71416	0.000203878	0.00795751
CR_05160C	orf19.639	2.48835	-0.3708	1.2174	-0.304583	0.760684	NA
CR_07780W	orf19.3706	1696.95	-0.369821	0.122068	-3.02963	0.0024485	0.0515507
C4_01400W	UEC1	110.046	-0.369315	0.49602	-0.744556	0.45654	0.861546
CR_04730W	orf19.6318	13.6251	-0.368961	0.457857	-0.805843	0.420334	NA
C4_01710C	orf19.4623	1786.27	-0.368301	0.181265	-2.03184	0.0421697	0.29513
C6_01280W	EXO84	221.75	-0.368202	0.376939	-0.976821	0.328658	0.771884
C1_08740C	SEC24	7211.18	-0.36784	0.115828	-3.17575	0.00149451	0.0366335
C1_03670C	DAO1	2631.76	-0.367821	0.124713	-2.94935	0.00318442	0.0626352
C2_09230C	KIS1	71.5857	-0.367452	0.275197	-1.33523	0.1818	0.616201
CR_09950C	SIK1	112.841	-0.366715	0.221778	-1.65352	0.0982246	0.45724
C7_03260C	orf19.5129	369.816	-0.366455	0.185787	-1.97245	0.0485588	0.322584
CR_06780W	orf19.1856	11.7144	-0.365874	0.631159	-0.579686	0.562126	NA
C1_13870W	MET3	614.011	-0.365181	0.230332	-1.58545	0.112864	0.49072
CR_10140W	orf19.7590	179.772	-0.365001	0.243325	-1.50005	0.133601	0.533592
C7_00570W	RPA135	50.8248	-0.363981	0.323832	-1.12398	0.261021	0.713974
C1_10850W	orf19.2332	10.3795	-0.363681	0.778514	-0.467148	0.640394	NA
CR_05550C	orf19.5847	44.6164	-0.363413	0.30745	-1.18202	0.237196	0.689566
C4_01510W	orf19.4633	1387.22	-0.363296	0.122292	-2.97072	0.00297106	0.059822
C4_06780C	OYE32	1258.74	-0.363296	0.133001	-2.73153	0.00630418	0.0969315
CR_03520C	orf19.4395	2966.81	-0.363246	0.119268	-3.04562	0.00232203	0.0495041
C4_00500W	orf19.4191.1	212.999	-0.3631	0.326802	-1.11107	0.266538	0.719974
CR_10710C	VPS52	6.67227	-0.362893	0.772124	-0.469993	0.63836	NA
C6_01090C	orf19.115	210.057	-0.362288	0.314437	-1.15218	0.249247	0.702991
C4_04330C	orf19.1414	87.8477	-0.361955	0.268964	-1.34573	0.178388	0.610917
C2_00450C	CDH1	19.8503	-0.361561	0.426016	-0.848703	0.396047	0.824258
C2_08860W	orf19.223	2026.74	-0.361459	0.189965	-1.90276	0.0570715	0.346388
C1_14140C	SET3	31.4561	-0.360754	0.349482	-1.03225	0.301953	0.751402
C2_06820C	PRE2	24.5829	-0.359996	0.363768	-0.98963	0.322355	0.766821
CR_08490W	TSR1	84.4838	-0.359352	0.403491	-0.890606	0.373141	0.805404
CR_07180W	EMP46	779.028	-0.359268	0.123291	-2.91399	0.00356841	0.0660808
CR_09890C	BET2	6.54199	-0.358975	0.657945	-0.545599	0.585341	NA
C2_02360C	orf19.1557	251.447	-0.358498	0.156075	-2.29695	0.0216214	0.209488
C1_02190W	ABP140	8.50525	-0.358182	0.617746	-0.579822	0.562035	NA
C2_02690W	SER2	15.6921	-0.357557	0.411	-0.869968	0.384318	0.81192
CR_09960C	UGA3	38.0318	-0.357323	0.354517	-1.00791	0.313495	0.760058
C1_10410W	orf19.4911	61.7162	-0.357292	0.356283	-1.00283	0.315942	0.762186
C1_10280C	orf19.4898	19.7244	-0.356982	0.415591	-0.858975	0.390354	0.818116
C7_02890C	PMT1	978.071	-0.35679	0.151776	-2.35076	0.0187349	0.192431
C2_03050W	SHE9	743.573	-0.356414	0.122438	-2.91096	0.00360315	0.0662405
C3_06760W	orf19.6828	21.6715	-0.355878	0.373298	-0.953334	0.340421	0.782248
C4_02250C	BGL2	7712.77	-0.35566	0.0832138	-4.27405	1.91950704853771e-05	0.00123286
C3_06500W	UBA1	60.934	-0.355482	0.261874	-1.35745	0.174637	0.604852
C3_02180C	orf19.1626	1113.45	-0.35501	0.162203	-2.18868	0.0286202	0.243227
C3_00880W	KGD1	22617.2	-0.354602	0.183141	-1.93622	0.052841	0.332939
C3_06730W	orf19.6830	11.227	-0.354301	0.524218	-0.675866	0.499126	NA
C2_02850W	UGA6	10.5584	-0.354255	0.845097	-0.419189	0.675078	NA
C1_04500W	ICL1	60621.4	-0.354182	0.0937551	-3.77773	0.000158262	0.00658214
C1_01710W	orf19.3360	2999.85	-0.352577	0.194596	-1.81184	0.070011	0.38467
C1_10240C	orf19.4894	555.695	-0.352551	0.226049	-1.55962	0.118849	0.506756
C7_01020C	orf19.7012	35.6628	-0.352484	0.446369	-0.78967	0.429721	0.848697
C1_07180W	CCS1	59.4715	-0.351876	0.275654	-1.27652	0.201773	0.64455
C1_11860W	orf19.5281	8134.98	-0.351443	0.0999662	-3.51561	0.000438739	0.0142703
C7_00150W	orf19.7108	27.3126	-0.351113	0.350308	-1.0023	0.3162	0.762186
C2_05440W	PEX6	61.1589	-0.351069	0.445836	-0.78744	0.431025	0.848697
C2_03410W	orf19.880	946.665	-0.350528	0.275191	-1.27376	0.202747	0.64455
C2_06480W	orf19.25	46.3399	-0.35002	0.267562	-1.30818	0.190811	0.62787
CR_05480W	orf19.3518	76.43	-0.349986	0.249458	-1.40299	0.16062	0.584221
C7_03960C	UME1	41.2378	-0.348718	0.42743	-0.815848	0.414587	0.836952
C4_04410C	LYS4	1356.67	-0.347954	0.235278	-1.47891	0.139165	0.545554
C2_10790C	orf19.5363	5.13135	-0.347912	0.868561	-0.400561	0.688743	NA
C3_04040W	orf19.2804	1.58137	-0.347312	1.86982	-0.185746	0.852644	NA
C6_00910C	AIP5	5506.06	-0.347067	0.0942279	-3.68328	0.000230255	0.00865417
C3_03940C	orf19.2813	8.58819	-0.347035	0.699263	-0.496287	0.619692	NA
C3_00480C	DOT5	224.586	-0.346793	0.265974	-1.30386	0.192281	0.629964
C7_01970C	TOM40	95.6155	-0.345595	0.194488	-1.77695	0.0755764	0.399037
C2_01750C	orf19.1486	440.212	-0.345569	0.229912	-1.50304	0.132828	0.531795
C2_10850C	orf19.5368	47.3536	-0.345477	0.442588	-0.780584	0.435047	0.851665
C3_07920W	orf19.6187	8.14922	-0.345476	0.635229	-0.543861	0.586537	NA
C3_02840W	orf19.275	49.4829	-0.345043	0.352589	-0.978597	0.327779	0.771884
C3_04360W	orf19.5880	240.598	-0.345031	0.25341	-1.36155	0.173339	0.602911
CR_09510C	orf19.6612	38.7824	-0.345004	0.279058	-1.23631	0.216342	0.663274
CR_02220C	OPT3	304.438	-0.344968	0.238977	-1.44352	0.148874	0.5633
C7_02380C	CYP1	17484.8	-0.344456	0.192938	-1.78532	0.074209	0.39486
CR_08800W	ITS2	35.0135	-0.343949	0.313575	-1.09686	0.272701	0.723059
C4_02120W	ERV29	48.187	-0.34353	0.459771	-0.747176	0.454957	0.861546
CR_10330W	PGA11	0.807968	-0.34336	2.16341	-0.158712	0.873895	NA
C3_03520C	PRE9	50.6292	-0.343304	0.326725	-1.05075	0.293376	0.746079
CR_00070W	BNR1	8.25933	-0.342644	0.676444	-0.506537	0.612479	NA
C7_02650W	TEP1	66.9147	-0.341991	0.275671	-1.24058	0.214761	0.661225
C3_06850W	FCR1	56.5566	-0.341726	0.475545	-0.718598	0.472389	0.868757
C5_04720C	orf19.3957	1013.8	-0.341677	0.203824	-1.67633	0.0936733	0.449879
C1_14000C	DOA4	34.4797	-0.341202	0.57954	-0.588747	0.556031	0.895329
C1_07880C	GCS1	1539.01	-0.341138	0.242637	-1.40596	0.159737	0.582258
C3_05210C	DYN1	18.5097	-0.341072	0.430866	-0.791595	0.428597	0.848167
C5_02930C	GRE3	575.545	-0.340567	0.156003	-2.18308	0.0290302	0.244277
C3_04970C	orf19.5965	21.2804	-0.340564	0.430656	-0.790802	0.42906	0.848697
C3_07640C	FUM12	296.487	-0.339873	0.199354	-1.70487	0.0882183	0.440054
CR_02070C	ADH5	303.357	-0.339214	0.142422	-2.38175	0.0172305	0.182903
C4_00330C	orf19.5660.1	105.725	-0.338726	0.244916	-1.38303	0.166657	0.595925
C7_01710W	orf19.6553	85.6533	-0.338587	0.322143	-1.05105	0.293237	0.746079
C4_02230C	HQD2	130.622	-0.33845	0.263158	-1.28611	0.198405	0.639992
C3_04470W	PKC1	43.4491	-0.338378	0.343892	-0.983967	0.325132	0.769817
C4_06530C	XUT1	423.337	-0.337632	0.273054	-1.2365	0.216271	0.663274
C3_05380W	orf19.6976	16.2121	-0.337492	0.477734	-0.706443	0.479913	0.873002
CR_03330W	orf19.2391	450.158	-0.337381	0.138761	-2.43139	0.0150411	0.16555
C1_03110W	RPL6	13593.9	-0.337234	0.147661	-2.28383	0.0223815	0.215082
C2_08790W	JEM1	716.464	-0.337028	0.12956	-2.60133	0.00928622	0.12367
C6_02240C	RPL10A	490.459	-0.336739	0.140468	-2.39726	0.0165183	0.177571
C3_03870C	SAP9	5662.22	-0.336283	0.190684	-1.76356	0.0778063	0.404963
C6_00930C	orf19.94	1478.95	-0.33626	0.108704	-3.09336	0.00197903	0.0446294
C4_07150W	orf19.3088	5.96154	-0.336068	0.819548	-0.410065	0.681758	NA
CR_01800C	HST2	286.399	-0.336036	0.321529	-1.04512	0.295969	0.746079
C2_07840W	orf19.2197	4.73293	-0.33594	0.794003	-0.423097	0.672224	NA
C2_07140W	orf19.2269	1670.01	-0.335846	0.153138	-2.19309	0.0283008	0.242168
C3_01820W	orf19.1664	756.458	-0.335765	0.121811	-2.75644	0.00584344	0.0912508
C1_10790W	CDC48	6827.65	-0.335257	0.108764	-3.08241	0.00205329	0.0453135
CR_02920C	AQY1	511.185	-0.334987	0.263609	-1.27077	0.20381	0.64472
C2_10750C	AKL1	124.25	-0.33462	0.35803	-0.934615	0.349987	0.789142
C5_03040W	orf19.4332	8.85053	-0.333041	0.649411	-0.512835	0.608066	NA
C2_08760C	TIF4631	9943.17	-0.332825	0.219699	-1.51491	0.129794	0.524841
C2_03750W	YIM1	782.38	-0.332743	0.113302	-2.93677	0.0033165	0.0638311
C2_08910C	orf19.216	1970.75	-0.332247	0.193023	-1.72128	0.0852005	0.430585
CR_04480C	LAP3	1370.75	-0.33224	0.14285	-2.3258	0.020029	0.199269
C1_03400W	orf19.3041	846.417	-0.331769	0.156858	-2.11509	0.0344224	0.26921
C3_05030W	PHB2	41.6897	-0.331602	0.284661	-1.1649	0.244059	0.695462
CR_07570W	orf19.729	146.278	-0.33133	0.210371	-1.57497	0.115262	0.494789
C7_02680W	TOM22	59.6258	-0.331317	0.300666	-1.10194	0.270486	0.721371
C4_00100C	orf19.5633	816.902	-0.33111	0.239011	-1.38533	0.165951	0.593817
CR_01310W	ATP3	26868.2	-0.331036	0.125051	-2.64722	0.00811572	0.112511
CR_09550C	NUO1	315.248	-0.330906	0.214714	-1.54115	0.123281	0.513571
C7_01200C	DBP7	132.992	-0.330796	0.332048	-0.996231	0.319138	0.765629
C1_00810W	orf19.6025	61.8423	-0.330599	0.297778	-1.11022	0.266904	0.719974
CR_08150W	RPS20	9744.1	-0.329606	0.168173	-1.95992	0.0500052	0.328661
C3_01250W	PMC1	67.7576	-0.329231	0.272023	-1.21031	0.226161	0.675381
C2_00550W	orf19.2072	124.661	-0.329086	0.202354	-1.62629	0.103888	0.469811
C3_06110C	orf19.7393	30.1317	-0.329082	0.420888	-0.781875	0.434288	0.851665
C1_05770C	PRC3	2017.37	-0.329004	0.106501	-3.0892	0.00200695	0.0448602
CR_07520C	YPT31	1936.78	-0.328969	0.104756	-3.14033	0.00168756	0.0405813
C2_10860C	orf19.5369	49.0091	-0.32889	0.336261	-0.978079	0.328035	0.771884
C3_05370C	YST1	272.433	-0.328239	0.176234	-1.86252	0.0625302	0.363291
C1_08310W	OPY2	2373.02	-0.32807	0.197913	-1.65765	0.0973887	0.455019
C2_06460W	RTA3	440.011	-0.327982	0.260359	-1.25973	0.207766	0.652314
C4_05430C	GAP5	3824.1	-0.32745	0.288163	-1.13633	0.255817	0.711353
C2_06810C	RPL11	236.073	-0.327413	0.195631	-1.67363	0.0942038	0.450896
C5_02860C	GRP2	1361.96	-0.327073	0.237902	-1.37482	0.169187	0.598401
C1_13400C	AGC1	1176.48	-0.326565	0.178104	-1.83356	0.0667188	0.377404
C2_09430W	RPL3	19375.1	-0.325703	0.145059	-2.24531	0.0247483	0.227873
C1_05160C	orf19.449	1371.57	-0.325419	0.196299	-1.65777	0.0973634	0.455019
C3_07370W	orf19.6754	14.3703	-0.325072	0.510883	-0.636293	0.524585	NA
C1_06720C	orf19.6238	738.786	-0.324601	0.118567	-2.7377	0.00618714	0.0957121
C2_03300W	HEM2	1289.76	-0.324172	0.132007	-2.45573	0.01406	0.162137
C6_01430C	FRP6	71.5151	-0.323914	0.266701	-1.21452	0.224549	0.673968
C2_08290C	UCF1	3299.02	-0.323778	0.266328	-1.21571	0.224095	0.673594
C7_00400W	LEU2	107.137	-0.323696	0.204833	-1.58029	0.114041	0.492006
C1_08040W	orf19.5076.1	390.588	-0.323265	0.173725	-1.86078	0.0627747	0.363416
CR_09650W	WAL1	63.7251	-0.323101	0.418347	-0.772328	0.43992	0.85417
C7_01170C	orf19.6899	159.852	-0.322402	0.389867	-0.826955	0.408263	0.833277
C3_07740W	orf19.6712	32.2221	-0.322317	0.357963	-0.900421	0.367896	0.80115
C4_07180W	UBI3	22348.9	-0.322133	0.191863	-1.67897	0.093157	0.448089
C1_02680C	MNN44	91.3662	-0.321585	0.306894	-1.04787	0.294699	0.746079
C3_01610W	orf19.1682	10589.2	-0.321089	0.0801536	-4.00592	6.17778617785875e-05	0.00319858
C6_01100W	SEC9	2532.25	-0.319684	0.137416	-2.3264	0.0199975	0.199269
CR_01850C	#N/A	2.54881	-0.319476	1.78137	-0.179343	0.857668	NA
CR_07800W	SAP2	481.129	-0.318863	0.315503	-1.01065	0.312184	0.760058
C5_00250C	orf19.970	4.88646	-0.318824	0.815144	-0.391126	0.695704	NA
C6_04080W	orf19.1214	1404.49	-0.318659	0.179736	-1.77293	0.0762402	0.400458
C1_14130W	FTR1	691.258	-0.318142	0.241094	-1.31958	0.186976	0.621703
C3_04790W	orf19.5942	21.8923	-0.31788	0.489205	-0.649787	0.51583	0.884892
C2_03540W	RAD32	1600.51	-0.317796	0.207638	-1.53053	0.125886	0.517552
C3_06600C	orf19.7449	5.63546	-0.317281	0.72309	-0.438785	0.660817	NA
C2_03080W	IDH2	5492.78	-0.316969	0.144532	-2.19307	0.0283022	0.242168
CR_09010C	orf19.7297	70.2583	-0.316403	0.24113	-1.31217	0.189464	0.627096
C4_03160C	orf19.2674	175.472	-0.315911	0.216344	-1.46023	0.144227	0.555242
CR_04100C	RPL15A	21594.2	-0.315294	0.142353	-2.21487	0.026769	0.237501
C1_07220W	orf19.4445	77.4587	-0.315219	0.359257	-0.877419	0.380259	0.810902
C5_00220W	ROT2	11.4512	-0.314905	0.525723	-0.598995	0.549176	NA
C5_03740W	orf19.1121	534.029	-0.314868	0.162292	-1.94013	0.0523637	0.332939
C6_03550C	orf19.5722	2013.31	-0.314671	0.240354	-1.3092	0.190467	0.62787
C1_01620C	orf19.3352	1250.82	-0.313897	0.157115	-1.99789	0.0457287	0.312549
C1_07840W	orf19.5054	2232.68	-0.313881	0.140328	-2.23677	0.0253012	0.230672
C1_02890C	orf19.2978	17.4899	-0.31382	0.473009	-0.663454	0.50704	0.884892
C2_05950C	TES15	2280.67	-0.313683	0.140684	-2.2297	0.0257671	0.23232
C5_01060C	BUD23	13.6082	-0.313683	0.490872	-0.639031	0.522803	NA
C4_05230C	orf19.6862	783.132	-0.313534	0.289104	-1.0845	0.278142	0.727923
CR_05750W	orf19.6637	1801.67	-0.313349	0.112315	-2.7899	0.00527239	0.0869572
C2_07490W	HEM15	836.029	-0.313058	0.149136	-2.09914	0.0358043	0.274527
C3_04380C	orf19.5885	24.8231	-0.312532	0.346322	-0.902433	0.366827	0.801116
C1_05080W	GPT1	1519.89	-0.31242	0.310851	-1.00505	0.314874	0.761263
C2_05700W	OSM1	12.0458	-0.312314	0.497489	-0.627781	0.530147	NA
C4_04890C	RPL24A	23515.3	-0.312204	0.183224	-1.70395	0.088391	0.440133
C2_09280C	orf19.4090	31.6214	-0.312167	0.548348	-0.569285	0.569162	0.897778
C1_00830W	orf19.6023	1151.3	-0.312152	0.209586	-1.48937	0.136389	0.539391
CR_09970W	UBC4	69.2289	-0.312104	0.256153	-1.21843	0.223061	0.672895
C5_05440C	orf19.4043	2618.72	-0.311857	0.111841	-2.7884	0.00529691	0.0869572
CR_08600C	PEX19	45.2583	-0.311677	0.282422	-1.10358	0.269774	0.720818
CR_00120C	MKC1	44.5936	-0.311429	0.267867	-1.16263	0.244981	0.696976
CR_01000C	SLN1	24.1595	-0.311262	0.392907	-0.792202	0.428243	0.848128
C4_00200C	MET15	17633.8	-0.310874	0.128924	-2.41131	0.0158955	0.172706
C6_01370W	orf19.3447	1095.28	-0.310823	0.100685	-3.08708	0.00202136	0.0449842
CR_02350C	GEF2	2043.1	-0.310675	0.158481	-1.96033	0.0499578	0.328661
C7_03240W	orf19.5131	1589.82	-0.3098	0.116494	-2.65937	0.00782871	0.111269
C1_06610C	HAK1	579.98	-0.309265	0.698709	-0.442624	0.658038	0.931286
C2_05830C	orf19.5206	252.541	-0.30921	0.292224	-1.05813	0.289998	0.742632
C5_04340W	orf19.3920	492.328	-0.309125	0.134665	-2.29551	0.021704	0.209764
C3_00290W	RPT2	147.614	-0.308903	0.231891	-1.3321	0.182826	0.616796
C6_01730W	FGR37	3.12842	-0.307902	1.35461	-0.2273	0.820191	NA
C7_04290W	orf19.7139	44.4254	-0.307893	0.621555	-0.495359	0.620347	0.91508
C3_06000W	AHR1	14.9896	-0.307766	0.537626	-0.572453	0.567015	NA
C5_04910W	orf19.3978	452.573	-0.307566	0.190605	-1.61363	0.106608	0.47739
C4_00610W	orf19.4182	403.349	-0.307399	0.162818	-1.888	0.0590263	0.3536
C6_03620C	orf19.5730	644.302	-0.307211	0.132631	-2.31628	0.0205429	0.202397
C1_03270W	orf19.3021	8.49497	-0.307037	0.755187	-0.40657	0.684324	NA
C1_13820C	orf19.5020	114.838	-0.306603	0.34485	-0.88909	0.373955	0.805964
C6_02210W	orf19.3461	37.9446	-0.306126	0.347084	-0.881996	0.377779	0.810902
C3_03740W	orf19.6943	4.22128	-0.305663	0.813893	-0.375556	0.707247	NA
C2_07270W	orf19.2284	1056.94	-0.305451	0.239327	-1.27629	0.201854	0.64455
CR_10690W	POP3	5.5285	-0.304837	0.826957	-0.368626	0.712407	NA
CR_00780C	GSY1	65.0426	-0.304662	0.266296	-1.14407	0.252594	0.70654
C6_02400W	LSU-C2809	20.639	-0.303851	0.458242	-0.663079	0.50728	0.884892
C6_03280W	orf19.5616	10.0123	-0.303645	0.588709	-0.515781	0.606007	NA
C2_07420W	orf19.1889	1215.76	-0.303333	0.14033	-2.16157	0.030651	0.25044
C2_00960C	MXR1	1685.16	-0.303313	0.139947	-2.16735	0.0302085	0.248743
C2_02600C	FGR22	192.368	-0.302778	0.206809	-1.46405	0.14318	0.553732
CR_07170W	orf19.732	203.045	-0.302284	0.180546	-1.67428	0.0940763	0.450749
C2_04600C	RPL17B	12546.3	-0.301911	0.123491	-2.44479	0.0144935	0.164519
C2_02320C	CPR3	1789.68	-0.301839	0.210381	-1.43472	0.151366	0.566394
C2_02820C	orf19.5824	484.761	-0.30161	0.146521	-2.05847	0.0395446	0.284804
CR_01300W	orf19.3223.1	3825.7	-0.301415	0.122017	-2.47027	0.0135012	0.15821
C7_01760C	ISU1	56.716	-0.30115	0.292986	-1.02787	0.304013	0.752271
C6_04220C	HBR2	6594.83	-0.300482	0.127792	-2.35133	0.0187064	0.192431
C7_00340C	orf19.7086	23.158	-0.300216	0.431163	-0.696293	0.486246	0.87548
C1_03090W	RPS1	18773.7	-0.300104	0.125625	-2.38889	0.0168996	0.180904
C5_05410C	ILV3	7712.17	-0.300029	0.103798	-2.8905	0.00384625	0.0699587
C7_03620C	orf19.6694	118.953	-0.299975	0.439806	-0.682063	0.495199	0.879796
C2_04360W	orf19.4518	15.5719	-0.299873	0.452817	-0.662238	0.507819	NA
C4_04020C	orf19.5308	10.1614	-0.299355	0.785066	-0.381312	0.702972	NA
C2_07550W	orf19.1872	9957.33	-0.299308	0.138131	-2.16684	0.0302467	0.248743
C3_03560W	orf19.354	17.0691	-0.299044	0.414347	-0.721723	0.470465	0.866601
C7_01850C	CRN1	48.8677	-0.298248	0.285957	-1.04298	0.296956	0.746244
C3_06230W	CYM1	24.7478	-0.297645	0.334231	-0.890537	0.373178	0.805404
C2_02090W	orf19.1525	1293.61	-0.297478	0.118978	-2.50027	0.0124099	0.149568
C7_00720W	RTF1	101.146	-0.29729	0.307111	-0.968019	0.333035	0.77469
C2_00100C	PGA52	2136.09	-0.29724	0.141536	-2.10011	0.0357196	0.274527
C1_11130W	FGR16	11.8234	-0.297236	0.726066	-0.409379	0.682261	NA
C2_04760W	KIC1	1758.9	-0.296865	0.268136	-1.10714	0.268231	0.720818
C6_00960W	CAN1	9890.93	-0.296673	0.363621	-0.815886	0.414566	0.836952
CR_04020C	orf19.485	10.3384	-0.296597	0.646595	-0.458705	0.646446	NA
C1_11760C	orf19.1140	2648.88	-0.296526	0.106459	-2.78535	0.005347	0.0869572
C4_05850C	orf19.1272	318.922	-0.296497	0.242789	-1.22121	0.222006	0.671311
C5_04590C	RPL43A	16076.3	-0.295704	0.210383	-1.40555	0.159858	0.582282
C2_03470C	COX6	11869.3	-0.295109	0.141549	-2.08486	0.0370818	0.277103
C6_03840C	SNQ2	3110.33	-0.294988	0.259345	-1.13744	0.255356	0.711128
CR_10470C	orf19.7624	18.6557	-0.294864	0.431492	-0.683361	0.494379	0.879796
CR_02430C	orf19.3722	1569.53	-0.294301	0.1858	-1.58397	0.113202	0.491031
C1_06940C	ATC1	473.777	-0.294266	0.317553	-0.926669	0.354099	0.78993
C5_04510W	GDE1	380.543	-0.294226	0.315366	-0.932964	0.350838	0.789142
C2_04670W	orf19.149	111.662	-0.293647	0.354547	-0.828232	0.407539	0.832805
C4_03530W	orf19.1326	80.5536	-0.293443	0.275012	-1.06702	0.285964	0.736714
C4_01670C	orf19.4626	653.281	-0.293311	0.150015	-1.95521	0.050558	0.329732
C5_04670W	SRP101	1374.39	-0.293223	0.104467	-2.80685	0.00500279	0.0846139
C1_09410W	orf19.4803	0.550006	-0.293008	3.59851	-0.0814248	0.935104	NA
C3_04680W	RPP2B	113.073	-0.292881	0.256537	-1.14167	0.25359	0.707651
C6_00100C	HET1	28.3585	-0.292026	0.370898	-0.787351	0.431077	0.848697
C1_01520C	SOD2	4753.59	-0.291806	0.195579	-1.49201	0.135697	0.538387
C2_02670C	orf19.5840	4.14327	-0.291692	1.03086	-0.282958	0.777209	NA
C2_00520W	DFG5	26.7915	-0.291562	0.362421	-0.804485	0.421117	0.842234
C5_00300C	SMC4	18.4102	-0.291552	0.38835	-0.750746	0.452806	0.861546
C4_03330W	IPK1	250.128	-0.291482	0.287243	-1.01476	0.310222	0.758952
C1_00180W	RPL16A	349.239	-0.291211	0.27296	-1.06687	0.286032	0.736714
C1_02460W	RPL10	25131.8	-0.291191	0.163784	-1.7779	0.0754204	0.399037
C7_01810W	RVB2	31.405	-0.291162	0.334574	-0.870246	0.384166	0.81192
CR_08090W	SSB1	36575.5	-0.291105	0.11089	-2.62516	0.00866081	0.117283
C3_02320W	ILV2	19435.7	-0.290994	0.195935	-1.48515	0.137503	0.542106
C5_00290W	DUS4	11.8613	-0.290622	0.508296	-0.571757	0.567487	NA
C1_10870W	RPS17B	21510.6	-0.290234	0.171412	-1.6932	0.0904178	0.443215
C4_03380C	DAO2	1723.98	-0.289784	0.220995	-1.31127	0.189768	0.627694
C4_01380W	ZCF27	235.113	-0.288899	0.374415	-0.771601	0.440351	0.85417
CR_06330C	orf19.3887	15.8582	-0.288406	0.471196	-0.612072	0.54049	0.891804
C2_01640W	SLA1	53.2658	-0.288158	0.373527	-0.771452	0.440439	0.85417
C5_01080C	GDS1	2078.52	-0.287915	0.169398	-1.69964	0.0891992	0.441117
C4_01200C	AAT22	542.219	-0.287386	0.21346	-1.34633	0.178198	0.610917
CR_01400W	LYS12	2178.03	-0.287293	0.115407	-2.48938	0.0127966	0.151924
CR_08130W	orf19.6374	17.4748	-0.28727	0.445326	-0.645078	0.518876	0.884892
C2_06070W	FAA2-1	2640.47	-0.287105	0.105374	-2.72462	0.00643755	0.0986831
C3_07290W	orf19.6769	32.2491	-0.286687	0.321275	-0.892344	0.372209	0.804681
C4_02290W	LAB5	1816.21	-0.285909	0.107829	-2.65151	0.00801326	0.111985
C1_14340C	RIM101	137.134	-0.28579	0.185663	-1.53929	0.123733	0.513767
C3_02630C	orf19.254	1543.59	-0.285741	0.326646	-0.874773	0.381698	0.811047
C4_07040W	orf19.3105	595.746	-0.285666	0.234798	-1.21664	0.223739	0.673342
CR_02360W	IDP2	41851.3	-0.28566	0.168886	-1.69144	0.0907525	0.443449
C2_03270W	GPM1	16656.5	-0.284964	0.169525	-1.68096	0.0927711	0.447792
C3_04940W	orf19.5963	20.4165	-0.284318	0.404279	-0.703272	0.481886	0.873871
C7_02030W	HSP90	437.528	-0.283427	0.206085	-1.37529	0.169042	0.598401
C1_01530C	orf19.3341	2394.82	-0.283137	0.227246	-1.24595	0.212784	0.659137
C6_02520W	ISA1	96.0727	-0.283084	0.348374	-0.812586	0.416455	0.838197
CR_07630C	RPS27	6011.31	-0.282533	0.169616	-1.66572	0.0957684	0.45317
C5_05150C	orf19.4007	413.187	-0.282231	0.114542	-2.46399	0.01374	0.160269
CR_00260W	KIN2	66.1429	-0.281775	0.351466	-0.801713	0.422719	0.842841
C1_13110C	CHS3	5264.83	-0.281495	0.158124	-1.78021	0.0750416	0.397869
C4_01350W	orf19.4652	27.7035	-0.280922	0.726212	-0.386832	0.69888	0.938546
CR_08370W	GSH2	728.194	-0.28026	0.155284	-1.80482	0.0711035	0.386217
CR_00160C	orf19.7519	6.66246	-0.280171	0.687656	-0.407429	0.683693	NA
C5_03360W	RPO26	20.6446	-0.28017	0.41581	-0.673794	0.500442	0.881665
C2_00880W	orf19.2036	1029.87	-0.280148	0.117958	-2.37497	0.0175504	0.185136
C3_03080W	orf19.305	22.9089	-0.279203	0.41124	-0.678929	0.497183	0.879796
C5_04830W	SFL2	236.406	-0.279189	0.252952	-1.10372	0.269713	0.720818
C1_00020C	orf19.6114	370.745	-0.279094	0.146853	-1.90049	0.0573687	0.346947
C2_08830W	orf19.3586	2939.37	-0.278973	0.141099	-1.97714	0.0480258	0.321058
C1_05490C	orf19.415	52.3888	-0.27853	0.307903	-0.904604	0.365675	0.799412
C4_01900C	MDH1-1	28987.8	-0.278175	0.0890322	-3.12443	0.0017815	0.0413017
CR_04600W	orf19.551	1578.12	-0.277854	0.13591	-2.0444	0.0409145	0.290756
CR_06110C	RFX1	863.402	-0.277121	0.20899	-1.326	0.184839	0.618681
C7_04030C	KAP120	43.734	-0.277119	0.318048	-0.87131	0.383585	0.81192
C1_06460C	RPS22A	53.6854	-0.277009	0.319482	-0.867059	0.38591	0.813583
C6_02690C	orf19.5541	2611.75	-0.276991	0.31766	-0.871974	0.383222	0.811549
C1_10290W	GCA1	224.547	-0.276703	0.168082	-1.64624	0.0997145	0.459908
C3_04900W	NOP14	30.9418	-0.276378	0.407048	-0.678982	0.497149	0.879796
C2_03490C	orf19.872	21.9625	-0.276345	0.409242	-0.675261	0.49951	0.881665
CR_10830C	orf19.7675	6.8993	-0.275774	0.739918	-0.372709	0.709365	NA
C4_00440C	OPT7	438.121	-0.275641	0.145129	-1.89928	0.0575277	0.347495
C2_03830W	orf19.839	1055.35	-0.275431	0.166514	-1.6541	0.0981075	0.457114
C1_09490C	GUA1	6393.16	-0.275389	0.1618	-1.70203	0.0887491	0.441051
CR_03280W	IFR2	1007.89	-0.275253	0.17145	-1.60544	0.108398	0.482465
CR_05020W	LYP1	209.929	-0.274812	0.234751	-1.17065	0.241738	0.694084
C3_02640C	ZCF1	2105.67	-0.2748	0.373461	-0.73582	0.46184	0.86217
C6_03470W	orf19.5711	1859.15	-0.274696	0.121448	-2.26184	0.0237071	0.223172
CR_09160C	ERG13	61.1258	-0.274454	0.251026	-1.09333	0.274249	0.724559
C6_00460C	FET3	679.609	-0.274015	0.183886	-1.49014	0.136187	0.539013
C4_01840C	orf19.4609	913.152	-0.273886	0.132597	-2.06556	0.0388699	0.28257
C4_03400W	orf19.3366.1	3937.24	-0.273849	0.152171	-1.79961	0.0719227	0.387405
C1_10610W	FCY23	193.742	-0.273407	0.44532	-0.613955	0.539245	0.891804
C4_05900C	orf19.1277	719.368	-0.273388	0.163939	-1.66762	0.0953906	0.45317
C4_01190W	CAS5	1039.07	-0.273242	0.200754	-1.36108	0.173489	0.602934
C3_02470C	RPL9B	15077.5	-0.273223	0.154238	-1.77144	0.0764881	0.40093
C1_07600W	ATP7	8890.22	-0.273055	0.131534	-2.07592	0.0379012	0.280745
C7_02240W	FMP45	419.33	-0.272499	0.153551	-1.77465	0.0759563	0.400458
C5_00590W	PET9	56406.8	-0.272388	0.0873555	-3.11816	0.00181987	0.0417828
C2_05720C	OSH4	3015.36	-0.272385	0.0803909	-3.38825	0.000703398	0.0204243
C3_00710W	CHS8	1776.98	-0.272246	0.117396	-2.31904	0.0203928	0.20131
C2_05890C	IDP1	4436.01	-0.271863	0.163373	-1.66406	0.0960999	0.45317
C1_09850C	orf19.4850	645.888	-0.271735	0.241618	-1.12465	0.260739	0.713855
C1_02780W	orf19.2966	458.429	-0.271613	0.135345	-2.00682	0.0447687	0.309768
C1_06110C	NPL4	179.979	-0.271573	0.177054	-1.53384	0.12507	0.517053
CR_07370W	orf19.6132	1886.11	-0.271364	0.169527	-1.60072	0.10944	0.482748
C3_03800W	PTR22	227.045	-0.271247	0.326222	-0.831481	0.405702	0.831127
C1_13060C	orf19.4932	9181.16	-0.271203	0.118853	-2.28182	0.0224998	0.215404
C4_03820C	HRQ2	2986.7	-0.271176	0.143904	-1.88442	0.0595076	0.355644
C2_07540W	orf19.1873	5151.17	-0.271061	0.114584	-2.36561	0.0180005	0.188708
C1_10620W	orf19.1833	631.249	-0.270519	0.25046	-1.08009	0.280104	0.730491
C3_03010C	DTD2	2304.6	-0.270512	0.216922	-1.24705	0.21238	0.658688
C3_02170C	LAP41	2997.23	-0.270402	0.105526	-2.56243	0.0103942	0.134886
C1_13150W	orf19.4942	29.7629	-0.269622	0.571038	-0.472161	0.636812	0.922199
C7_01280C	orf19.6908	26.5599	-0.268875	0.545345	-0.493036	0.621987	0.915568
C6_03390W	orf19.5628	1144.01	-0.26854	0.170593	-1.57415	0.115452	0.495186
C6_02860W	STE23	1586.29	-0.268383	0.152646	-1.7582	0.0787127	0.408372
C1_04390C	NOP4	2136.12	-0.268128	0.311226	-0.861522	0.388951	0.816186
C3_01500C	BZZ1	2215.3	-0.267803	0.139966	-1.91334	0.055704	0.341355
C2_04090W	orf19.812	11.2482	-0.267752	0.638716	-0.419204	0.675067	NA
C2_08300C	orf19.1353	240.896	-0.267718	0.289129	-0.925948	0.354473	0.790094
C1_12320C	ATP19	7578.43	-0.267191	0.160543	-1.66429	0.0960535	0.45317
C1_09240C	orf19.4783	124.394	-0.267129	0.262287	-1.01846	0.308458	0.756826
C7_03630C	TIM9	233.178	-0.267069	0.842454	-0.317013	0.751234	0.949785
C6_00210W	orf19.1180	2675.74	-0.266917	0.120801	-2.20956	0.0271357	0.23807
C4_04320W	FRE10	1481.94	-0.266917	0.385667	-0.692091	0.48888	0.875789
C2_02980C	DLD1	2153.42	-0.266833	0.120077	-2.22218	0.0262714	0.235223
CR_08790W	RDN58	17.5332	-0.266694	0.403522	-0.660915	0.508667	0.884892
C1_10500W	orf19.993	301.226	-0.266294	0.176506	-1.5087	0.131376	0.529471
C2_08780W	RPT6	4499.51	-0.266037	0.0904958	-2.93977	0.00328457	0.0638311
C5_03010W	orf19.4326	1019.1	-0.26603	0.228854	-1.16245	0.245054	0.696976
C2_01550W	SMP2	18.1576	-0.265543	0.44651	-0.594708	0.552039	0.894616
C3_03750C	ORC3	11.7013	-0.265344	0.556095	-0.477155	0.633252	NA
C3_03130C	orf19.310	9.59889	-0.264977	0.672711	-0.393894	0.693659	NA
C3_00520W	orf19.5411	37.8837	-0.264601	0.432746	-0.611446	0.540904	0.891804
C1_03020C	RPL13	366.441	-0.264518	0.236602	-1.11799	0.263572	0.715353
C3_01730C	UTR2	122.305	-0.264179	0.200769	-1.31584	0.188229	0.624641
C2_04550C	NDH51	2376.57	-0.263963	0.157165	-1.67953	0.0930493	0.448089
C4_06100W	CWH41	1241.65	-0.263634	0.108154	-2.43757	0.0147862	0.165045
CR_00560W	NTH1	27.8362	-0.263477	0.412178	-0.63923	0.522673	0.884892
C2_03150C	orf19.5780	709.207	-0.263064	0.143927	-1.82777	0.0675848	0.378049
C1_09680W	MTS1	1339.97	-0.262756	0.150122	-1.75028	0.0800698	0.413147
CR_01290C	CWH43	387.744	-0.26274	0.39009	-0.673536	0.500606	0.881665
CR_04150W	orf19.499	463.428	-0.262398	0.181529	-1.44549	0.148321	0.562917
C5_02890W	YNK1	15353.5	-0.262216	0.141686	-1.85069	0.0642148	0.367335
C6_02580W	orf19.5527	232.15	-0.262197	0.142927	-1.83449	0.0665819	0.377323
C7_03760W	orf19.5502	13.3174	-0.261699	0.636294	-0.411286	0.680863	NA
C1_00650C	SNF7	435.582	-0.261293	0.151688	-1.72256	0.0849677	0.429837
C1_04960C	orf19.50	949.115	-0.261192	0.141817	-1.84176	0.0655103	0.373063
C7_02450W	orf19.6464	1054.04	-0.261054	0.170442	-1.53163	0.125613	0.517472
C1_07350C	GPX3	31.1294	-0.260802	0.361344	-0.721755	0.470445	0.866601
C6_04400W	orf19.2123	314.12	-0.260187	0.167731	-1.55121	0.12085	0.509954
C2_05860C	orf19.5210	38.8937	-0.259627	0.336954	-0.770513	0.440996	0.85417
C3_05100C	RPL18	201.002	-0.25943	0.233931	-1.109	0.267429	0.720294
C3_00090W	RPS24	156.65	-0.259419	0.336082	-0.771892	0.440178	0.85417
C4_02740W	orf19.2724	33054.5	-0.259301	0.208247	-1.24516	0.213072	0.659174
CR_10240W	UTP5	27.3084	-0.25923	0.429536	-0.603512	0.546168	0.893985
C1_10560C	orf19.1002	316.574	-0.259076	0.162821	-1.59117	0.111572	0.487689
C6_02010C	GPD2	4334.25	-0.25862	0.247139	-1.04646	0.29535	0.746079
C5_03390C	FUR1	13.7222	-0.258428	0.491799	-0.525475	0.599253	NA
C1_14380C	orf19.7254	6.88901	-0.258422	0.7913	-0.32658	0.743986	NA
C6_03070C	orf19.5589	125.992	-0.258419	0.298648	-0.865297	0.386876	0.814865
C1_11310C	PSP1	1873.37	-0.258381	0.135112	-1.91234	0.0558325	0.34173
C6_02940C	orf19.5572	1074.19	-0.258282	0.134831	-1.9156	0.0554162	0.340827
CR_00020W	TLO1	26.5667	-0.25809	0.349792	-0.737841	0.460611	0.86217
C4_03110W	DNF3	2198.67	-0.257616	0.0744038	-3.46241	0.000535362	0.0166652
C4_06700W	orf19.3140	7.95246	-0.25704	1.00552	-0.255629	0.798238	NA
C7_04330C	SYS1	3.67917	-0.256768	0.987059	-0.260134	0.79476	NA
CR_02630C	orf19.2822	295.046	-0.256664	0.158047	-1.62397	0.104382	0.470786
C3_01790C	orf19.1667	76.5045	-0.256338	0.427009	-0.600311	0.548299	0.894352
C6_00940C	orf19.95	292.053	-0.255874	0.206082	-1.24161	0.21438	0.660982
C1_12770W	RPG1A	4787.18	-0.255587	0.254943	-1.00253	0.31609	0.762186
C1_01250W	orf19.3312	1218	-0.255378	0.0961809	-2.65518	0.00792652	0.111631
C4_01050C	RPL40B	8820.29	-0.255334	0.121756	-2.0971	0.0359847	0.275062
C2_05000C	MRPL10	23.2195	-0.255215	0.362005	-0.705003	0.480808	0.873002
C4_04770C	MNN22	1012.73	-0.254898	0.130994	-1.94588	0.0516693	0.332275
CR_04340W	PIM1	3161.39	-0.254871	0.0785727	-3.24376	0.00117961	0.0297779
CR_08940W	orf19.7291	8.27124	-0.254721	0.625698	-0.407099	0.683935	NA
C3_04760C	SEN1	37.1707	-0.254631	0.406674	-0.626132	0.531229	0.887481
C1_07700C	VRG4	2721.44	-0.25452	0.171329	-1.48556	0.137394	0.542099
C3_01510W	orf19.1698	782.926	-0.254487	0.172645	-1.47404	0.140469	0.54782
C1_00530C	orf19.6055	9.71339	-0.25429	0.577457	-0.440361	0.659675	NA
C7_03330C	SHM1	8242.18	-0.253835	0.104225	-2.43545	0.0148733	0.165045
C1_06780W	NPR1	1997.79	-0.253765	0.136203	-1.86314	0.0624429	0.363291
C6_00760W	orf19.3649	880.848	-0.253611	0.100262	-2.52947	0.0114234	0.14394
C1_01690C	LSC1	3567.61	-0.253525	0.199294	-1.27212	0.203332	0.64455
C2_08370C	TEF1	41396.7	-0.253419	0.118657	-2.13572	0.0327024	0.261722
C3_02310W	MEP1	3031.77	-0.253323	0.28926	-0.875763	0.381159	0.810902
C3_01480C	RKI1	1193.07	-0.253273	0.100667	-2.51594	0.0118714	0.146177
C3_01440C	orf19.1707	145.608	-0.253172	0.408847	-0.619235	0.535762	0.890712
CR_08480C	orf19.6415.1	60.332	-0.253055	0.24948	-1.01433	0.310425	0.759016
C4_05800C	orf19.1266	420.283	-0.253007	0.165417	-1.52951	0.126138	0.517552
CR_08360C	RPP2A	11224.3	-0.252912	0.179002	-1.4129	0.157685	0.579051
C2_06100W	PMT4	3079.49	-0.252671	0.11574	-2.1831	0.0290286	0.244277
C1_13630W	CYB2	416.622	-0.25212	0.21989	-1.14658	0.251557	0.705319
C1_10740C	ASR1	908.317	-0.251561	0.183519	-1.37076	0.170449	0.59878
C1_04750W	IFE1	361.119	-0.2513	0.13741	-1.82883	0.0674243	0.378049
C4_06620C	orf19.2870	372.188	-0.25125	0.244044	-1.02953	0.303231	0.752271
CR_02410W	orf19.3726	1192.15	-0.251008	0.249036	-1.00792	0.313494	0.760058
C2_09260C	GLO2	546.732	-0.250968	0.117187	-2.1416	0.0322258	0.259887
C5_03070W	RPS5	12671.7	-0.250913	0.199204	-1.25958	0.207822	0.652314
C2_05580W	orf19.6871	631.206	-0.250577	0.126075	-1.98752	0.0468646	0.315791
C3_05000W	RDI1	68.7485	-0.250528	0.243559	-1.02862	0.30366	0.752271
C1_04400C	APE2	5433.11	-0.250301	0.0832715	-3.00585	0.0026484	0.0546259
C4_01520C	RPL20B	3753.73	-0.250207	0.281272	-0.889554	0.373705	0.805857
C3_01780C	orf19.1667.1	172.63	-0.24996	0.191318	-1.30652	0.191377	0.628954
C3_00770C	SCL1	1433.15	-0.249467	0.112372	-2.22001	0.0264181	0.235931
CR_07200W	orf19.6152	2081.54	-0.249374	0.128054	-1.94741	0.0514853	0.332275
C6_02230W	orf19.3463	121.469	-0.249341	0.343875	-0.725091	0.468396	0.866456
C2_02760W	LHS1	5056.23	-0.24926	0.11073	-2.25105	0.0243823	0.226693
CR_10860C	CTA26	195.082	-0.248883	0.208329	-1.19466	0.232219	0.681876
C1_12360C	RIB3	1670.12	-0.248358	0.105995	-2.34312	0.0191231	0.195232
C3_02960C	KRE5	1012.45	-0.24806	0.129584	-1.91428	0.0555846	0.341035
C1_13300C	RPN1	4892.83	-0.247913	0.115423	-2.14788	0.0317236	0.257957
C2_02830C	SGT2	3957.74	-0.24776	0.120464	-2.05671	0.0397142	0.284881
C5_01190W	orf19.1953	1714.89	-0.247638	0.0840327	-2.94692	0.00320953	0.0626352
C1_13860C	GND1	1062.08	-0.247096	0.32186	-0.767711	0.442659	0.854336
CR_02970C	orf19.2857	1375.29	-0.246977	0.296625	-0.832624	0.405057	0.831015
CR_10360C	CTM1	42.6295	-0.246916	0.295366	-0.835964	0.403175	0.829566
C5_02190C	orf19.4225.1	1899.52	-0.246894	0.188666	-1.30863	0.19066	0.62787
C2_02310W	orf19.1549	3804.2	-0.24689	0.10958	-2.25305	0.0242559	0.22624
C1_13260W	orf19.4952.1	579.078	-0.24687	0.191885	-1.28655	0.198251	0.639902
C1_13180W	orf19.4946	37.6094	-0.246671	0.450672	-0.547341	0.584145	0.906973
C6_04160C	SPB1	2642.78	-0.246589	0.28434	-0.867233	0.385814	0.813583
C2_07320W	ARP3	2605.15	-0.246474	0.0976989	-2.52279	0.0116426	0.145504
C3_07500W	VAN1	43.2974	-0.246436	0.312765	-0.787926	0.43074	0.848697
CR_00980C	CAB3	35.7451	-0.246381	0.33961	-0.725482	0.468156	0.866456
C3_05730C	LAC1	25.8315	-0.246303	0.372395	-0.661403	0.508354	0.884892
C4_01730C	orf19.4621	1355.93	-0.246281	0.162406	-1.51645	0.129406	0.524469
C1_12590W	ATP20	4767.28	-0.246164	0.114799	-2.1443	0.0320092	0.259035
C1_12730W	RVS162	499.509	-0.246147	0.14064	-1.75019	0.0800862	0.413147
C2_03210W	orf19.909.1	1106.52	-0.245806	0.17539	-1.40148	0.161071	0.585022
CR_01050C	orf19.3250	19.2837	-0.245501	0.454185	-0.54053	0.588832	0.908853
C4_05960W	NIF3	1877.75	-0.245412	0.130379	-1.8823	0.0597953	0.356523
C7_03920C	RPP1B	66.0866	-0.245322	0.331697	-0.739599	0.459543	0.86217
C5_04970C	PPR1	540.415	-0.245272	0.235377	-1.04204	0.297392	0.746244
C3_01110C	MNE1	106.019	-0.245009	0.218526	-1.12119	0.262207	0.715353
C5_05360C	orf19.4031	526.096	-0.244797	0.273916	-0.893691	0.371487	0.804149
C5_00930C	TFS1	3926.59	-0.244734	0.148486	-1.64819	0.0993135	0.459778
CR_06520C	orf19.714	777.755	-0.244478	0.138947	-1.75951	0.0784916	0.407642
C6_03710W	ALS9	568.24	-0.244451	0.133277	-1.83416	0.0666301	0.377323
C2_04380C	orf19.4516	382.745	-0.244351	0.260735	-0.937162	0.348675	0.78777
C1_12190W	BUL4	4.5538	-0.244298	0.835537	-0.292385	0.769992	NA
C2_03810C	RPL21A	11729.7	-0.244226	0.172064	-1.41939	0.155786	0.576136
C1_08560W	TCP1	644.003	-0.243713	0.250991	-0.971001	0.331548	0.773346
C3_07630C	orf19.6726	27.6857	-0.243417	0.39072	-0.622994	0.533288	0.888511
C3_06940W	orf19.6807	38.3917	-0.243232	0.327691	-0.74226	0.45793	0.861546
C1_13050W	RPL14	9696.4	-0.243222	0.211638	-1.14923	0.250459	0.704452
CR_00570W	orf19.7478	39.0704	-0.24293	0.264659	-0.917898	0.358672	0.79406
C1_12780W	RBK1	1857.34	-0.242617	0.0991907	-2.44597	0.0144463	0.164519
CR_08760C	RDN5	0.850442	-0.242387	1.98498	-0.122111	0.902811	NA
C2_04220C	TAF14	97.9826	-0.24214	0.414585	-0.584054	0.559184	0.895329
CR_07470W	orf19.6118	4.16304	-0.241933	0.941222	-0.257041	0.797147	NA
CR_09600C	YKE2	24.3255	-0.241925	0.376057	-0.643322	0.520015	0.884892
C5_02030W	RPN8	2262.39	-0.241689	0.0922826	-2.61901	0.00881848	0.118687
C1_08070W	CDR4	449.014	-0.241468	0.169457	-1.42495	0.154171	0.571414
C3_05320W	orf19.6968	13.9499	-0.241463	0.607974	-0.397161	0.691249	NA
C1_07540C	BBC1	2741.77	-0.241438	0.130187	-1.85454	0.0636613	0.365404
C7_01910C	orf19.6530	4.98904	-0.241363	0.921482	-0.261929	0.793376	NA
C2_03870W	GNA1	705.214	-0.240278	0.130774	-1.83736	0.0661571	0.376324
C1_09160W	AOX1	519.408	-0.240083	0.127331	-1.88551	0.0593617	0.35519
C2_06300W	orf19.5492	11.4412	-0.23988	0.521789	-0.459726	0.645713	NA
C2_06520C	orf19.28	7.47269	-0.239015	0.656933	-0.363834	0.715982	NA
C3_02810C	FAA21	4466.55	-0.238579	0.168187	-1.41853	0.156035	0.57627
C1_13270W	orf19.4953	583.02	-0.238489	0.118079	-2.01973	0.043411	0.301324
C4_02140C	TIM10	32.7933	-0.238027	0.308647	-0.771195	0.440591	0.85417
CR_04170W	orf19.501	4079.94	-0.237644	0.220115	-1.07964	0.280305	0.730491
C2_01160W	orf19.2008	1190.96	-0.237391	0.140349	-1.69143	0.0907546	0.443449
C2_10770W	RPC11	3.21517	-0.23706	1.07493	-0.220535	0.825454	NA
CR_03230W	orf19.2400	429.33	-0.236508	0.231979	-1.01952	0.307955	0.756812
C1_04610W	ATP1	64947.7	-0.23648	0.155837	-1.51749	0.129144	0.524469
C5_02400W	orf19.4248	3478.67	-0.23635	0.137534	-1.71849	0.0857077	0.432287
C4_06830C	CCT6	2831.7	-0.236338	0.124333	-1.90084	0.0573229	0.346947
C2_09180W	orf19.4080	283.479	-0.236302	0.22305	-1.05941	0.289413	0.742031
C5_03140C	orf19.4346	3442.72	-0.235532	0.171855	-1.37052	0.170524	0.59878
C1_00070W	MVD	25.7733	-0.235529	0.357957	-0.657982	0.51055	0.884892
C6_04310W	PEX11	1664.3	-0.235233	0.140933	-1.66912	0.0950943	0.45317
C1_09640W	ADE12	4259.68	-0.235014	0.154275	-1.52334	0.127673	0.521168
CR_03150W	SYS3	2149.63	-0.234648	0.191252	-1.22691	0.219857	0.668283
C2_00070C	MPP10	90.6496	-0.234519	0.286187	-0.819459	0.412524	0.835255
C6_03080C	ADO1	6314.27	-0.234162	0.170526	-1.37317	0.169699	0.598401
C2_01610C	RPS26A	18039.4	-0.233914	0.182225	-1.28366	0.199262	0.641534
C2_03170W	orf19.5777	57.0187	-0.233818	0.365588	-0.639565	0.522455	0.884892
C3_02620C	orf19.252	565.008	-0.23377	0.15883	-1.47182	0.141068	0.548639
C2_04260W	SSN3	477.203	-0.233493	0.274808	-0.849659	0.395515	0.823489
C5_03570W	orf19.6668	53.9995	-0.233467	0.350605	-0.665897	0.505477	0.884892
C7_00820W	RFC2	14.9341	-0.233226	0.487437	-0.478474	0.632313	NA
C1_10300W	MNN12	157.807	-0.233214	0.513061	-0.454554	0.64943	0.927556
C1_10730W	orf19.2346	1141.77	-0.232996	0.127654	-1.82522	0.0679677	0.378976
C2_02920W	orf19.5813	1827.4	-0.232943	0.198705	-1.17231	0.241074	0.693966
C6_03480W	YMX6	88.2383	-0.232833	0.3144	-0.740562	0.458959	0.861546
C2_07880W	APM4	426.406	-0.232619	0.147527	-1.57679	0.114844	0.49383
C2_00460W	SAP30	39.9232	-0.232154	0.344204	-0.674464	0.500016	0.881665
CR_03530W	orf19.4396	12992	-0.231997	0.107055	-2.16709	0.0302278	0.248743
C1_13570W	MPT5	140.753	-0.231926	0.339166	-0.683813	0.494093	0.87966
C1_08930C	orf19.4751.1	2244.98	-0.231863	0.144877	-1.60041	0.109508	0.482748
C5_02940C	MIG1	2161.4	-0.231805	0.265552	-0.872917	0.382709	0.811047
C4_06870W	RPT5	1523.65	-0.231692	0.126149	-1.83665	0.0662622	0.3765
C6_00920W	orf19.93	11609.4	-0.231656	0.202179	-1.1458	0.25188	0.705319
C6_00950C	TOP1	4069.97	-0.231611	0.257863	-0.898195	0.369082	0.802065
C2_02170W	orf19.1533	1151.08	-0.231549	0.195369	-1.18519	0.235943	0.687636
C2_06850W	orf19.2237.1	313.145	-0.231547	0.299234	-0.773799	0.439049	0.85417
C1_13670W	OSM2	335.721	-0.23129	0.249633	-0.926519	0.354176	0.78993
C1_12390C	RPL27A	18370.2	-0.231166	0.209238	-1.1048	0.269245	0.720818
CR_03770C	RPS30	80.5551	-0.231151	0.269531	-0.857604	0.391111	0.819363
C1_02730W	orf19.2962	4.63171	-0.231067	0.824212	-0.280349	0.77921	NA
C5_00710W	IFF8	78.0068	-0.23098	0.353335	-0.653714	0.513296	0.884892
C7_00550C	GLN4	64.4194	-0.230951	0.27858	-0.82903	0.407088	0.832529
C4_04310W	COX11	30.5863	-0.230803	0.354063	-0.651872	0.514484	0.884892
C2_04030C	ACP12	478.647	-0.230592	0.25816	-0.893213	0.371743	0.80436
C1_14250C	orf19.7235	22.8898	-0.230533	0.502171	-0.459074	0.646181	0.926666
C3_05740C	SSN8	15.4236	-0.230507	0.474258	-0.486037	0.626941	NA
CR_04590C	PDX3	2318.92	-0.230468	0.118564	-1.94383	0.0519158	0.332275
C3_06140W	orf19.7396	5.15942	-0.230438	0.775155	-0.29728	0.766253	NA
C1_08770W	orf19.4735	1942.2	-0.230252	0.127748	-1.8024	0.0714828	0.386875
C1_01400C	orf19.3329	1278.31	-0.230074	0.11873	-1.9378	0.052648	0.332939
C2_02260W	orf19.1544	132.393	-0.229936	0.322833	-0.712243	0.476314	0.870612
C1_07670W	ZCF4	161.3	-0.229876	0.235877	-0.974556	0.329781	0.771884
C4_06720W	NOP1	2102.13	-0.229782	0.195064	-1.17798	0.238805	0.69058
C3_07710W	ABD1	11.7064	-0.229678	0.555398	-0.413538	0.679213	NA
C4_01440W	NMT1	1676.89	-0.229181	0.0907056	-2.52665	0.0115157	0.14463
CR_05730C	orf19.6639	2210.59	-0.228478	0.0965569	-2.36625	0.0179694	0.188708
C4_07030W	MET16	1305.84	-0.228393	0.174526	-1.30865	0.190653	0.62787
C3_06880W	orf19.6813	3.68393	-0.228306	1.2288	-0.185795	0.852605	NA
C1_13140C	TYE7	738.918	-0.228114	0.156903	-1.45385	0.145987	0.557783
C3_01150C	orf19.158	677.581	-0.228012	0.117173	-1.94595	0.0516612	0.332275
C5_00950C	orf19.1972	1039.71	-0.227942	0.159951	-1.42507	0.154136	0.571414
C2_04660C	YAK1	602.33	-0.227574	0.278134	-0.818218	0.413233	0.836022
CR_02530W	DBP2	2161.81	-0.227503	0.273632	-0.831422	0.405735	0.831127
C5_00680W	RMT2	343.741	-0.227316	0.216335	-1.05076	0.29337	0.746079
C4_01820C	orf19.4611	29.5428	-0.226952	0.348373	-0.651464	0.514747	0.884892
CR_08860W	PDK2	115.242	-0.22682	0.221483	-1.0241	0.305788	0.753555
C6_01830W	CTA1	707.503	-0.226681	0.137698	-1.64622	0.0997183	0.459908
CR_01130W	orf19.3241	17.6197	-0.226585	0.422361	-0.536472	0.591632	0.908853
C4_03040W	orf19.2687.1	18.1048	-0.226484	0.43558	-0.519961	0.603091	0.914123
CR_04360C	NHP2	1568.77	-0.226165	0.142983	-1.58176	0.113704	0.491519
C3_06920W	orf19.6809	11.5781	-0.225853	0.535114	-0.422065	0.672977	NA
C2_10460C	orf19.5321	29.1603	-0.2258	0.437786	-0.515776	0.606011	0.914332
C2_07450C	RCL1	1524.54	-0.225711	0.17692	-1.27578	0.202034	0.64455
C4_05840W	FRE3	201.496	-0.22562	0.2584	-0.87314	0.382587	0.811047
C5_01765C	PIKALPHA	506.288	-0.225605	0.127164	-1.77412	0.0760426	0.400458
C4_06690C	orf19.3140.1	292.278	-0.22532	0.175485	-1.28398	0.199148	0.641534
CR_04420C	RBR2	614.257	-0.225278	0.205461	-1.09645	0.27288	0.723059
C7_01780W	LPI9	78.9608	-0.22525	0.342338	-0.657974	0.510555	0.884892
C4_04500C	orf19.3836	10.429	-0.225153	0.590484	-0.381302	0.702979	NA
C3_07150C	RPS12	196.244	-0.225086	0.192739	-1.16783	0.242877	0.694652
C2_03060W	PR26	4972.11	-0.224344	0.0896326	-2.50293	0.012317	0.149157
C4_03440C	DOT4	818.903	-0.224265	0.202962	-1.10496	0.269177	0.720818
C3_06540C	orf19.7443	23.1187	-0.224209	0.434253	-0.51631	0.605638	0.914313
C1_02790W	TIF34	1538.89	-0.224165	0.112678	-1.98942	0.0466544	0.315228
C1_03990W	orf19.4474	367.516	-0.224061	0.207822	-1.07813	0.280974	0.730733
CR_08870W	PEX13	13.8174	-0.22342	0.441828	-0.505671	0.613087	NA
C4_07130W	orf19.3091	1252.94	-0.223275	0.208635	-1.07017	0.284542	0.735373
C2_04180C	orf19.804	1398.7	-0.223208	0.149495	-1.49307	0.135418	0.538387
C4_02610C	SUL2	8291.97	-0.222957	0.223129	-0.999229	0.317684	0.764309
C3_04080W	QCR6	14062.8	-0.222894	0.120168	-1.85485	0.0636181	0.365404
C7_02360W	orf19.6475	12.7247	-0.222875	0.627271	-0.355309	0.722358	NA
C6_01900C	DOG1	830.099	-0.222857	0.160095	-1.39203	0.163915	0.589583
C1_06930W	PGA63	1315.82	-0.222372	0.138005	-1.61133	0.107107	0.478711
C6_03960W	orf19.5773	2507.81	-0.221926	0.090116	-2.46267	0.0137907	0.160491
C6_02460C	orf19.5515	1994.58	-0.221796	0.100456	-2.20789	0.0272522	0.23841
C3_00010C	orf19.5474	1.40183	-0.221752	1.46648	-0.151213	0.879808	NA
C1_03060C	TSR2	592.736	-0.221636	0.209128	-1.05981	0.28923	0.741939
C5_00500W	NAM7	107.246	-0.221575	0.379016	-0.584606	0.558813	0.895329
C3_01350C	URA3	1345.07	-0.221424	0.11521	-1.92192	0.0546159	0.338365
C2_07610C	orf19.1864	2091.87	-0.221173	0.138348	-1.59867	0.109895	0.483613
C5_01760C	PIKA	1706.64	-0.221074	0.157037	-1.40778	0.159197	0.581368
C4_00340W	PTC7	39.1066	-0.220524	0.342687	-0.643516	0.51989	0.884892
C5_01380W	CFL5	169.091	-0.21991	0.675727	-0.325442	0.744846	0.9496
C1_06060C	ACP1	3933.06	-0.219884	0.186684	-1.17784	0.238858	0.69058
C2_06390C	IMH3	5979.48	-0.219862	0.158433	-1.38773	0.16522	0.591619
C1_01010W	orf19.3290	2105.04	-0.21967	0.146154	-1.50301	0.132837	0.531795
C1_02350W	TIM21	30.5632	-0.219663	0.363549	-0.604218	0.545699	0.893762
CR_09460C	orf19.7341.1	55.4981	-0.219608	0.262455	-0.836745	0.402736	0.829383
C1_08990C	KEX2	564.295	-0.219601	0.30753	-0.714081	0.475177	0.869786
C1_14390W	RPC10	12.9915	-0.219272	0.681187	-0.321897	0.747531	NA
C1_11070W	PET127	1025.1	-0.219091	0.29748	-0.736488	0.461434	0.86217
C5_02330W	orf19.4241	162.884	-0.219035	0.355652	-0.61587	0.537981	0.891169
C2_02630W	orf19.1589	6.84216	-0.218912	0.664591	-0.329394	0.741858	NA
C2_00650W	orf19.2063	466.113	-0.218613	0.230832	-0.947067	0.343604	0.783573
C2_03880C	orf19.836.1	215.075	-0.218473	0.270634	-0.807263	0.419515	0.841189
C5_04860C	orf19.3972	63.778	-0.218111	0.276989	-0.787438	0.431025	0.848697
C1_10390C	RPL42	15520.7	-0.217619	0.184271	-1.18098	0.237612	0.689935
C7_00510W	MAC1	8.60022	-0.217566	0.766949	-0.283677	0.776658	NA
CR_04190W	SRV2	3275.22	-0.217509	0.0984596	-2.20912	0.0271664	0.23807
CR_06030C	orf19.3852	393.398	-0.217265	0.369629	-0.587793	0.556672	0.895329
C4_00680W	orf19.4174	920.575	-0.217109	0.129885	-1.67155	0.0946126	0.451825
C1_13130C	orf19.4940	91.7322	-0.217103	0.450242	-0.482193	0.629669	0.918347
CR_04660C	UGP1	2327.65	-0.217052	0.167965	-1.29225	0.196272	0.635941
C3_04350C	orf19.5879	92.9238	-0.216943	0.365371	-0.59376	0.552673	0.894786
C3_03380W	orf19.335	387.232	-0.216883	0.333362	-0.650594	0.515309	0.884892
C3_06450W	GLG2	17.4971	-0.216722	0.42443	-0.510618	0.609618	0.91508
C3_01990W	RNA1	2845.69	-0.216619	0.0925229	-2.34125	0.0192195	0.19543
C7_00210C	orf19.7101	8.8281	-0.216541	0.629685	-0.343888	0.730931	NA
C7_02090C	orf19.6508	501.494	-0.216293	0.151477	-1.42789	0.153324	0.571414
C3_06430W	APN1	21.3509	-0.216049	0.448332	-0.481895	0.62988	0.918347
C2_01650W	orf19.1476	45.55	-0.215961	0.290223	-0.744122	0.456803	0.861546
C3_04140C	EGD2	67.448	-0.215816	0.343769	-0.627794	0.530139	0.887481
C2_00930C	VPS24	409.69	-0.215811	0.193119	-1.11751	0.263777	0.715353
C3_02780W	SES1	5523.11	-0.21546	0.0754718	-2.85484	0.00430581	0.0766586
C5_02440C	orf19.4252	120.496	-0.215456	0.496174	-0.434236	0.664117	0.931286
C5_01940W	RIB2	1509.13	-0.215446	0.110016	-1.95831	0.0501937	0.32869
C6_04050W	orf19.1219	52.3871	-0.215103	1.00243	-0.214581	0.830094	0.972875
C1_01790W	SWI4	1529.46	-0.215088	0.231388	-0.929559	0.3526	0.78993
CR_04810W	RPS3	15428.9	-0.21502	0.174978	-1.22884	0.219132	0.667392
CR_08980C	orf19.7295	6.4664	-0.214935	0.70421	-0.305214	0.760203	NA
C7_03400C	orf19.1335	1541.66	-0.214852	0.268631	-0.799802	0.423825	0.844523
C3_00490W	ESA1	18.0141	-0.214798	0.427979	-0.501888	0.615746	0.91508
C7_04040C	NPT1	14.5243	-0.214635	0.510567	-0.420386	0.674203	NA
C1_11360W	RPL37B	15302.7	-0.214599	0.161817	-1.32618	0.184778	0.618681
C1_02950W	orf19.2986	62.1332	-0.214365	0.295452	-0.725549	0.468115	0.866456
C5_02700W	CTA7	1688.59	-0.214337	0.199513	-1.0743	0.282688	0.733686
C1_00990C	NMA111	36.4421	-0.2141	0.287717	-0.744133	0.456796	0.861546
C1_02710W	FRS2	1227.44	-0.213766	0.16392	-1.30409	0.192204	0.629964
C2_05610C	RPS8A	515.038	-0.213646	0.180775	-1.18184	0.237271	0.689566
C2_00610C	ATP18	45.8277	-0.213587	0.276408	-0.772724	0.439686	0.85417
C2_10330C	orf19.1745	236.66	-0.213393	0.182381	-1.17004	0.241986	0.694084
C2_01620W	COX4	177.15	-0.213147	0.23134	-0.921359	0.356863	0.79196
C2_02420C	orf19.1565	1681.42	-0.21307	0.197509	-1.07878	0.280684	0.730652
C5_01350W	orf19.1933	790.11	-0.2129	0.232202	-0.916877	0.359207	0.794169
CR_06790C	orf19.1855	71.4902	-0.212875	0.439582	-0.484266	0.628197	0.918347
C3_05900W	orf19.7370	20.5016	-0.212647	0.360431	-0.589979	0.555205	0.895329
C5_00410W	orf19.948	2.92094	-0.212526	1.35147	-0.157256	0.875043	NA
CR_09150W	orf19.7311	2.89299	-0.212366	1.01669	-0.208879	0.834542	NA
C4_05640C	orf19.1249	1079.21	-0.212277	0.116169	-1.82731	0.0676524	0.378049
C6_03930W	OPT8	1937.15	-0.212198	0.233479	-0.908853	0.363428	0.798628
C7_04180W	FAA2-3	21.7538	-0.21211	0.417771	-0.507719	0.61165	0.91508
C3_03170W	SEC13	786.136	-0.212012	0.186574	-1.13634	0.255813	0.711353
C3_03490W	RSN1	7.33173	-0.211856	0.614359	-0.344841	0.730214	NA
C1_05720W	orf19.2478.1	13350.5	-0.211811	0.186563	-1.13533	0.256238	0.711458
C7_01600W	orf19.6565	289.815	-0.21172	0.279028	-0.758774	0.447988	0.857446
C5_01330W	orf19.1935	107.125	-0.211434	0.726213	-0.291145	0.77094	0.957764
C4_02170C	orf19.4574	210.755	-0.211247	0.256157	-0.824679	0.409554	0.833565
CR_10260W	orf19.7601	4.85461	-0.211153	0.742497	-0.284382	0.776118	NA
C1_07980C	orf19.5069	405.266	-0.211081	0.199412	-1.05852	0.289818	0.742632
C6_00430C	orf19.1204	654.826	-0.211081	0.161074	-1.31046	0.190039	0.62787
C1_11160C	orf19.2299	741.717	-0.211081	0.201933	-1.0453	0.295883	0.746079
CR_08400C	orf19.6406	35.4714	-0.211002	0.447507	-0.471505	0.63728	0.922199
C2_07440C	orf19.1887	187.112	-0.210728	0.169616	-1.24238	0.214095	0.660982
C5_01050C	orf19.1967	22.1562	-0.210683	0.38375	-0.549011	0.582998	0.906973
C3_01410C	ALI1	5130.39	-0.210174	0.0818884	-2.56659	0.0102703	0.133945
C2_04750W	orf19.192	946.366	-0.210146	0.151045	-1.39128	0.164141	0.589836
CR_09500C	orf19.7345	9.90967	-0.210059	0.565455	-0.371487	0.710275	NA
CR_01340W	orf19.2517	65.4088	-0.209831	0.352232	-0.595718	0.551363	0.894352
C6_02260C	SEC27	4019	-0.209534	0.0982483	-2.1327	0.0329496	0.262499
C1_11890W	orf19.5278	25.2835	-0.209524	0.419993	-0.498874	0.617868	0.91508
C7_01790C	RPL5	200.627	-0.20906	0.186606	-1.12033	0.262575	0.715353
C2_03100W	EFT2	43470.4	-0.208926	0.10735	-1.94622	0.0516282	0.332275
C2_03420C	orf19.879	816.043	-0.208892	0.156614	-1.3338	0.182269	0.616796
C3_04200W	AGT1	37.7567	-0.208736	0.361579	-0.577289	0.563744	0.897453
C1_11040W	RPL29	3942.27	-0.208685	0.21302	-0.97965	0.327259	0.771884
C2_02340C	ENT3	8170.03	-0.208548	0.0873315	-2.38801	0.01694	0.180955
C1_03030W	RPS16A	7508.35	-0.208151	0.20935	-0.994274	0.32009	0.76574
C4_01100C	AGP2	5411.56	-0.208123	0.256042	-0.81285	0.416304	0.838197
C1_10160W	MIR1	7614.93	-0.207968	0.127483	-1.63134	0.102818	0.467052
C7_00990W	RPP0	139.553	-0.207863	0.296291	-0.70155	0.48296	0.874322
C3_04090W	SBP1	366.946	-0.207704	0.133766	-1.55275	0.120484	0.50987
C5_02450W	orf19.4253	741.094	-0.207665	0.133229	-1.55871	0.119065	0.506897
C6_03410C	APA2	471.612	-0.207495	0.155226	-1.33673	0.181311	0.615779
C5_02210W	orf19.4228	1734.63	-0.207456	0.113786	-1.82321	0.0682722	0.379438
C7_02490W	PEX1	1277.98	-0.207146	0.185726	-1.11533	0.264709	0.716699
C1_10810W	orf19.2336	1.00193	-0.207138	1.71364	-0.120876	0.903789	NA
C7_02220C	orf19.6492	881.033	-0.207045	0.256525	-0.807116	0.4196	0.841189
C1_04970W	orf19.51	559.946	-0.207	0.326203	-0.634575	0.525706	0.884892
C3_03190C	orf19.318	3099.39	-0.206827	0.0859829	-2.40544	0.0161529	0.174754
CR_10490W	EIF4E	183.096	-0.206728	0.165345	-1.25028	0.211196	0.656964
C3_06890W	PMT2	65.6895	-0.206559	0.24212	-0.853129	0.393588	0.820528
C5_04750C	HAS1	2034.25	-0.206186	0.223393	-0.922973	0.356021	0.79196
C6_02750C	LYS14	36.1388	-0.206116	0.288956	-0.713314	0.475652	0.870027
CR_00050W	INO2	18.6439	-0.206022	0.613362	-0.335889	0.736954	0.948027
C6_01870C	orf19.3395	38.8787	-0.205975	0.336682	-0.611778	0.540685	0.891804
CR_01100C	orf19.3244	10.5148	-0.205535	0.556665	-0.369226	0.71196	NA
C3_00660W	orf19.5391	8.34996	-0.205419	0.634022	-0.323994	0.745943	NA
C6_01670W	MAE1	1123.57	-0.205227	0.185091	-1.10879	0.267521	0.720294
C6_03690W	ALS5	1570.51	-0.205222	0.234587	-0.874824	0.38167	0.811047
C6_00870C	ILV5	24734.4	-0.205193	0.135929	-1.50956	0.131156	0.529424
CR_05780W	VMA2	1964.53	-0.205093	0.132765	-1.54479	0.122398	0.512838
C6_01600W	orf19.3427	59.7814	-0.204971	0.366171	-0.55977	0.575637	0.902991
C2_02570W	orf19.1582	141.119	-0.204762	0.264204	-0.775015	0.438331	0.85417
CR_10720W	HMI1	10.9024	-0.204754	0.556835	-0.367711	0.713089	NA
C1_09250W	CRP1	3111.44	-0.20439	0.200476	-1.01953	0.307953	0.756812
C1_05840W	PRN1	122.968	-0.204292	0.327958	-0.62292	0.533337	0.888511
C1_05460W	KOG1	1205.76	-0.204255	0.247571	-0.825037	0.409351	0.833565
CR_08410W	orf19.6407	180.717	-0.204226	0.314368	-0.649639	0.515925	0.884892
C7_01800C	PFK2	40.8368	-0.203985	0.319742	-0.637968	0.523494	0.884892
C7_01150W	orf19.6898	32.5263	-0.203931	0.57297	-0.35592	0.721901	0.94399
C2_07810W	orf19.2200	1415.55	-0.203931	0.0908517	-2.24466	0.0247902	0.227873
C3_02650W	orf19.257	69.0897	-0.203925	0.309691	-0.658478	0.510231	0.884892
C1_03680W	ENG1	2236.72	-0.203878	0.169882	-1.20011	0.230096	0.67839
C3_01640C	orf19.1679	25.7066	-0.203422	0.46092	-0.441338	0.658968	0.931286
CR_09690C	PLB3	31.0127	-0.203389	0.309411	-0.657343	0.51096	0.884892
C2_07900W	GDH2	7471.18	-0.203388	0.227056	-0.895764	0.370379	0.803808
C4_06240W	orf19.2914	262.213	-0.203244	0.248016	-0.819479	0.412513	0.835255
C6_04530C	orf19.2143	2801.45	-0.203227	0.199479	-1.01879	0.308303	0.756812
CR_00420W	orf19.7490	5.23045	-0.203172	0.866524	-0.234468	0.814622	NA
C1_04380W	SIT4	1056.79	-0.202846	0.147611	-1.3742	0.16938	0.598401
C6_01840C	COQ3	9.81166	-0.20275	0.521473	-0.388802	0.697423	NA
CR_02950C	orf19.2852	145.904	-0.20273	0.275373	-0.7362	0.461609	0.86217
CR_06040W	orf19.3854	3050.42	-0.202574	0.198462	-1.02072	0.307386	0.75639
C2_01460C	orf19.1450	1.16231	-0.202284	2.54357	-0.0795274	0.936613	NA
CR_09480W	orf19.7343	21.56	-0.202146	0.390794	-0.517268	0.604969	0.914313
C1_13470W	KNS1	209.351	-0.201966	0.229692	-0.879291	0.379243	0.810902
C6_01030W	HAL22	557.172	-0.201814	0.154137	-1.30931	0.190428	0.62787
C4_04900W	RPL30	11491	-0.201814	0.166538	-1.21182	0.22558	0.674879
C2_02450C	UTP22	906.294	-0.201803	0.348764	-0.578624	0.562843	0.896943
C6_03780C	orf19.5752	605.492	-0.201734	0.140385	-1.437	0.150717	0.566036
CR_04750W	orf19.6316.4	995.221	-0.201591	0.193426	-1.04222	0.297311	0.746244
CR_09710W	PCD1	41.8633	-0.201479	0.326131	-0.617787	0.536716	0.891136
C7_04050W	HLJ1	67.2857	-0.201479	0.465086	-0.433207	0.664864	0.931286
C2_05270W	orf19.3556	2374.08	-0.201264	0.249947	-0.805224	0.42069	0.842044
CR_07190W	orf19.730	852.876	-0.201197	0.0916955	-2.19419	0.0282218	0.242168
C6_02740W	orf19.5547	3608.82	-0.200934	0.142301	-1.41204	0.157938	0.579448
CR_08430W	orf19.6411	30.8395	-0.200796	0.399912	-0.502101	0.615596	0.91508
C1_14520W	orf19.7270	1772.91	-0.200788	0.136551	-1.47042	0.141447	0.549122
CR_02960W	orf19.2853	38.5275	-0.200628	0.714863	-0.280652	0.778977	0.959967
C1_05410C	TRP99	1501.29	-0.200564	0.163983	-1.22308	0.221299	0.67077
C3_07240W	orf19.6777	1.39329	-0.200436	2.28901	-0.0875645	0.930223	NA
C2_06340W	EFH1	0.774725	-0.200434	2.68873	-0.074546	0.940576	NA
C2_06160W	orf19.4101	0.66796	-0.200433	2.75196	-0.0728327	0.941939	NA
C6_04150W	orf19.77.1	0.94515	-0.200431	2.20526	-0.0908878	0.927582	NA
C7_01050W	orf19.7009	0.688128	-0.20043	2.40685	-0.0832747	0.933633	NA
C2_09850C	orf19.1366	1.19207	-0.20043	2.0543	-0.0975662	0.922277	NA
CR_09220C	LIP7	0.39121	-0.200427	3.31888	-0.0603899	0.951845	NA
C7_00480W	FGR2	0.398903	-0.200427	3.30185	-0.0607014	0.951597	NA
C7_01860W	orf19.6534	0.476835	-0.200426	2.50706	-0.0799446	0.936281	NA
C4_01800W	orf19.4612	0.492268	-0.200426	2.49239	-0.0804152	0.935907	NA
C1_02690C	orf19.2959	0.334699	-0.200422	4.06534	-0.0493002	0.96068	NA
CR_09390C	orf19.7336	0.343516	-0.200422	3.36402	-0.059578	0.952492	NA
C3_04700W	orf19.5930	130.572	-0.200353	0.528769	-0.378905	0.704759	0.939376
C1_01910W	orf19.4532	1804.07	-0.200304	0.140464	-1.42601	0.153866	0.571414
C6_02080W	orf19.3503	4.06098	-0.200073	0.908006	-0.220343	0.825604	NA
C3_07020W	SSN6	170.211	-0.199845	0.233466	-0.855992	0.392002	0.81984
C2_02720W	orf19.5834	742.612	-0.199726	0.244515	-0.816825	0.414029	0.836952
C4_06610C	SDH12	30749.5	-0.19946	0.117257	-1.70106	0.0889323	0.441097
C4_06470W	orf19.2887	3497.41	-0.19923	0.0997664	-1.99697	0.045829	0.312549
C5_05120W	CCT3	863.698	-0.199099	0.107299	-1.85555	0.0635177	0.365404
C1_13390W	orf19.4965	265.433	-0.199069	0.206994	-0.961716	0.336192	0.777373
CM_00340W	CaalfMp11.1	9.45885	-0.198886	0.598411	-0.332356	0.73962	NA
CR_01170W	orf19.3237	25.5328	-0.198885	0.379731	-0.523751	0.600451	0.91191
C1_02650W	orf19.2954	5168.76	-0.19881	0.135878	-1.46315	0.143427	0.553841
C3_01720C	orf19.1672	5417.81	-0.1988	0.0914658	-2.17349	0.0297436	0.248222
C4_01870C	ERG8	2559.83	-0.198664	0.113725	-1.74687	0.0806594	0.415077
C4_04400C	orf19.1409.3	44.6443	-0.198653	0.481985	-0.412157	0.680225	0.93332
C3_04400C	NUP85	21.1611	-0.198476	0.395134	-0.502301	0.615456	0.91508
C3_04340W	ATF1	872.042	-0.198404	0.182886	-1.08485	0.277989	0.727923
C1_05180C	orf19.446.2	1069.13	-0.19818	0.195851	-1.01189	0.311589	0.760058
CR_09210W	SUC1	5.76389	-0.198109	0.762153	-0.259934	0.794915	NA
CR_01520W	PTC2	4889.46	-0.197892	0.15713	-1.25941	0.207882	0.652314
C1_01480C	RPS21	6145.4	-0.197729	0.178702	-1.10647	0.268523	0.720818
C4_05580C	orf19.1239	4739.34	-0.197631	0.256519	-0.770434	0.441043	0.85417
C1_07260C	orf19.4441	13.2633	-0.197587	0.483511	-0.40865	0.682797	NA
C2_06370C	SCP1	512.239	-0.19744	0.125937	-1.56778	0.116933	0.50027
CR_00900W	TRM1	11.1406	-0.197362	0.506322	-0.389796	0.696687	NA
C3_02860W	THI6	79.0226	-0.197361	0.224635	-0.878583	0.379628	0.810902
CR_03030C	RPL28	24304.8	-0.197283	0.182687	-1.0799	0.280188	0.730491
C1_08610C	orf19.409	5911.45	-0.196901	0.0931137	-2.11463	0.0344619	0.26921
C5_04450C	#N/A	66.2473	-0.196806	0.361464	-0.544469	0.586119	0.906973
C5_03350W	QCR2	771.152	-0.196792	0.222163	-0.885801	0.375725	0.80918
C1_08820C	orf19.4740	132.469	-0.196756	0.199818	-0.98468	0.324781	0.769817
CR_09900C	DPB2	7.36866	-0.196661	0.753321	-0.261059	0.794047	NA
C2_01010W	HGT8	4190.2	-0.19665	0.296792	-0.662583	0.507598	0.884892
C7_02390W	AHP2	1831.12	-0.196644	0.116114	-1.69354	0.0903519	0.443215
C1_11100W	orf19.2306	1185.97	-0.196434	0.136798	-1.43595	0.151017	0.566036
C7_00520W	orf19.7067	75.478	-0.196412	0.264185	-0.743464	0.457201	0.861546
C2_05090W	MAK5	1077	-0.196327	0.243465	-0.806388	0.420019	0.841697
C5_01890W	orf19.3183	1299.99	-0.196266	0.117642	-1.66834	0.0952489	0.45317
C2_03380W	PAN1	4481.46	-0.19621	0.0934536	-2.09955	0.0357686	0.274527
CR_06680C	orf19.702	243.26	-0.196151	0.312863	-0.626955	0.530689	0.887481
C1_07500C	LHP1	2599.94	-0.195817	0.156592	-1.2505	0.211118	0.656964
C3_04070C	CDR11	75.7003	-0.195486	0.363153	-0.538302	0.590368	0.908853
C2_08180C	orf19.2167	670.252	-0.195455	0.278754	-0.701173	0.483195	0.874322
C2_02020W	orf19.1516	1679.4	-0.195381	0.108457	-1.80145	0.0716315	0.387047
C7_00020C	RVS161	27.41	-0.195313	0.354168	-0.551471	0.581311	0.906445
C3_04610W	MEA1	12.5663	-0.195289	0.48712	-0.400905	0.68849	NA
C1_02640C	TOM20	3260.6	-0.194944	0.12715	-1.53318	0.12523	0.517053
C1_12620W	SPA2	3020.06	-0.194941	0.242241	-0.80474	0.42097	0.842234
C1_07630W	orf19.2782	611.679	-0.194856	0.241899	-0.805526	0.420516	0.842028
C1_09380W	RIM20	461.067	-0.194677	0.281251	-0.692182	0.488823	0.875789
C3_02710W	orf19.263.1	3664.6	-0.194638	0.184819	-1.05313	0.292282	0.745621
C2_09150W	MIT1	2453.27	-0.194271	0.155056	-1.25291	0.210239	0.656964
C4_01160W	CRD2	10291.4	-0.194244	0.209181	-0.928592	0.3531	0.78993
C1_03940W	orf19.4468	5836.69	-0.194069	0.170536	-1.13799	0.255125	0.710874
C6_02150C	orf19.3455	606.511	-0.193831	0.244009	-0.794361	0.426985	0.847291
CR_02300C	orf19.3737	1195.66	-0.193793	0.155037	-1.24998	0.211306	0.656964
CR_09370W	ELF1	44.1169	-0.19377	0.329801	-0.587538	0.556843	0.895329
C1_00060W	TUP1	80.098	-0.193637	0.312093	-0.620447	0.534964	0.890033
C1_12130C	ZCF30	11.5623	-0.193561	0.528388	-0.366323	0.714124	NA
CR_04010C	MRPL40	50.8566	-0.193505	0.2849	-0.679205	0.497008	0.879796
C2_08120W	MAF1	607.242	-0.193359	0.197253	-0.980256	0.32696	0.771625
C2_06540C	SPF1	944.682	-0.193089	0.339216	-0.569221	0.569206	0.897778
CR_09060W	orf19.7303	1.53387	-0.192964	1.36405	-0.141465	0.887503	NA
C3_03720W	GTT11	72.8137	-0.192763	0.296159	-0.650877	0.515126	0.884892
C2_10270W	PUS7	1928.79	-0.192455	0.266138	-0.723137	0.469596	0.866601
C3_01000W	BMS1	1825.24	-0.192338	0.483133	-0.398106	0.690552	0.93586
C2_09000C	orf19.204	379.695	-0.192192	0.169461	-1.13414	0.256737	0.711458
C5_00600C	orf19.929	28.0982	-0.192016	0.4397	-0.436698	0.662331	0.931286
C1_09320C	orf19.4792	2991.3	-0.191985	0.302196	-0.6353	0.525233	0.884892
CR_02620C	orf19.2821	3515.22	-0.191867	0.174849	-1.09733	0.272498	0.723059
C2_07960C	NSA1	943.885	-0.191862	0.235804	-0.813648	0.415847	0.837895
C1_01510W	orf19.3337	266.997	-0.191814	0.756881	-0.253426	0.799939	0.965483
C1_11850W	orf19.5282	2448.8	-0.191401	0.141923	-1.34863	0.177457	0.609214
C5_00790C	orf19.581	1431.6	-0.191305	0.160815	-1.1896	0.234204	0.68563
C1_07130C	orf19.4455	333.49	-0.191287	0.267291	-0.715651	0.474207	0.869454
C1_08510W	EAF6	554.703	-0.191203	0.146673	-1.3036	0.192369	0.629964
C5_02530W	UAP1	2111.25	-0.191169	0.13388	-1.42792	0.153315	0.571414
C1_02050C	PHO91	1987.65	-0.1908	0.154282	-1.23669	0.216201	0.663274
C1_01110C	ZPR1	118.049	-0.190754	0.192387	-0.991515	0.321434	0.765923
CR_02120C	orf19.2612	326.779	-0.190407	0.158421	-1.20191	0.229399	0.678091
C1_13780W	MYO2	358.535	-0.190404	0.202334	-0.941037	0.346686	0.786265
C2_00340C	ARO8	142.055	-0.190392	0.254445	-0.748263	0.454301	0.861546
C4_03560W	orf19.1323	584.73	-0.190241	0.152797	-1.24505	0.213112	0.659174
C6_00970C	HAL21	755.824	-0.190096	0.112649	-1.68751	0.0915056	0.445158
C1_01320W	MRS7	1969.57	-0.189986	0.184235	-1.03122	0.302439	0.751864
C3_04960W	RPL35	140.968	-0.189883	0.21176	-0.89669	0.369884	0.803078
C5_04300C	orf19.3915	3402.37	-0.189879	0.0946722	-2.00564	0.0448943	0.309768
C1_08380W	TEF2	18792.3	-0.18964	0.138218	-1.37204	0.170052	0.59878
C5_04250W	MRV8	216.954	-0.189513	0.215824	-0.878091	0.379894	0.810902
CR_00410W	RTT109	3.23885	-0.18946	0.903662	-0.209658	0.833934	NA
C5_04920C	orf19.3980	858.258	-0.189337	0.0967755	-1.95646	0.0504116	0.3292
C1_02320C	orf19.3689	1855.52	-0.188952	0.154366	-1.22405	0.220934	0.670066
C6_04410C	orf19.2124	1048.73	-0.188883	0.196489	-0.961292	0.336405	0.777373
C1_03900W	SEN15	127.027	-0.188715	0.228696	-0.82518	0.409269	0.833565
C1_07200W	YMC1	1626.67	-0.188666	0.139806	-1.34949	0.17718	0.609214
C1_08860C	orf19.4744	1364.21	-0.188626	0.140181	-1.34559	0.178435	0.610917
C1_04030W	orf19.4478	1384.84	-0.188289	0.173536	-1.08501	0.277915	0.727923
C2_04330C	orf19.4521	77.449	-0.187564	0.267309	-0.701676	0.482881	0.874322
C1_00940W	RPB11	130.953	-0.187209	0.260903	-0.717543	0.473039	0.869454
C1_01770W	MAK32	498.457	-0.18702	0.128188	-1.45895	0.144579	0.555647
CR_05670C	HMO1	327.102	-0.186956	0.159229	-1.17413	0.240343	0.693326
C4_01080W	RAT1	972.828	-0.186751	0.315327	-0.592245	0.553687	0.895329
CR_02020C	OPT1	340.676	-0.186736	0.214665	-0.869895	0.384358	0.81192
C7_00840C	orf19.7033	22.7772	-0.186453	0.499736	-0.373103	0.709072	0.939627
C5_00650C	THR1	2093.65	-0.18644	0.152481	-1.22271	0.22144	0.670799
C1_06960W	SUI2	3345.37	-0.186273	0.114674	-1.62437	0.104297	0.470786
CR_04000W	RPT4	39.0788	-0.186204	0.306921	-0.606685	0.54406	0.893232
C2_00640W	orf19.2064	377.533	-0.186174	0.168339	-1.10594	0.26875	0.720818
C5_01320W	SNF1	1770.81	-0.186151	0.119247	-1.56106	0.11851	0.505736
C2_01970C	ROD1	839.407	-0.186053	0.313499	-0.593471	0.552866	0.894814
CR_01610C	SHP1	1884.55	-0.185929	0.140095	-1.32717	0.184454	0.618681
C2_09720W	SUP35	4019.54	-0.185813	0.179332	-1.03614	0.300136	0.748349
C2_02040W	orf19.1519	1333.02	-0.185492	0.165742	-1.11916	0.263072	0.715353
C3_04170W	orf19.5860	115.701	-0.185219	0.232176	-0.797753	0.425014	0.845363
C7_03030W	orf19.5158	594.22	-0.184542	0.243861	-0.756751	0.449199	0.858469
C4_05690W	SEC23	6206.03	-0.184506	0.0757674	-2.43517	0.014885	0.165045
C3_02080W	orf19.1638	750.829	-0.184481	0.138128	-1.33558	0.181688	0.616201
C6_00740W	FAT1	1723.47	-0.184442	0.102411	-1.80099	0.0717037	0.387047
C5_05380W	RPN5	2515.56	-0.184246	0.0842052	-2.18805	0.0286657	0.243227
CR_05660W	SDA1	1685.06	-0.184224	0.235686	-0.78165	0.43442	0.851665
CR_10350C	TRX1	102.807	-0.18393	0.226793	-0.811005	0.417363	0.839612
C2_05100C	ERF1	1558.21	-0.183916	0.181563	-1.01295	0.311082	0.759591
CR_04380C	SEC26	1546.82	-0.183599	0.141975	-1.29318	0.195948	0.635894
C1_03520W	RPN3	2574.7	-0.183404	0.0934172	-1.96328	0.049614	0.328216
C7_00070C	orf19.7116	22.5761	-0.182887	0.414724	-0.440985	0.659224	0.931286
CR_01260W	orf19.3228	28.8107	-0.182434	0.423537	-0.430739	0.666658	0.931286
C1_05930C	orf19.2455	2936.17	-0.18186	0.206088	-0.882439	0.377539	0.810902
C1_13420C	KEM1	3341.43	-0.181851	0.0801311	-2.26942	0.0232428	0.219617
C6_04250W	orf19.1082.1	10323.7	-0.181831	0.174074	-1.04456	0.296227	0.746079
C6_00370C	NOP5	8792.92	-0.181631	0.164269	-1.10569	0.268861	0.720818
C1_04040C	orf19.4479	1934.14	-0.181612	0.300567	-0.604232	0.545689	0.893762
C1_05290W	GRS1	2732.98	-0.181492	0.209335	-0.866991	0.385947	0.813583
C3_02930W	orf19.286	28.7468	-0.181296	0.447989	-0.40469	0.685706	0.934434
CR_10030W	FGR34	29.1771	-0.181238	0.369317	-0.490739	0.623611	0.91574
C2_09870W	orf19.1364	710.472	-0.181125	0.214612	-0.843963	0.39869	0.826707
C5_00460C	FET33	47.1904	-0.180429	0.415586	-0.434156	0.664175	0.931286
CR_10750C	orf19.7664	6.89216	-0.18029	0.771778	-0.233603	0.815293	NA
C3_05450C	orf19.6983	12.5601	-0.180168	0.936419	-0.192401	0.847428	NA
C7_03440W	SNG4	342.539	-0.18002	0.387334	-0.464765	0.6421	0.925309
C1_05400C	orf19.425	536.16	-0.179857	0.218695	-0.822409	0.410844	0.834222
C1_01370C	RPS21B	7486.01	-0.1797	0.172497	-1.04175	0.297527	0.746244
C4_06510C	CSO99	3193.62	-0.179601	0.125994	-1.42547	0.154021	0.571414
C3_00980W	FLC1	2954.56	-0.179356	0.203927	-0.879512	0.379124	0.810902
C7_00420C	orf19.7078	2.74879	-0.17931	1.09562	-0.163662	0.869998	NA
C3_04330C	orf19.5876	601.388	-0.179044	0.167465	-1.06914	0.285005	0.735373
C6_00170C	orf19.6319	531.004	-0.178808	0.204668	-0.873645	0.382312	0.811047
C7_01830W	NSL1	12.9244	-0.178789	1.0148	-0.176182	0.860151	NA
C6_01520W	orf19.3432	341.341	-0.17844	0.212597	-0.839335	0.401281	0.827722
C3_02770C	orf19.268	622.754	-0.178425	0.149004	-1.19745	0.231132	0.680617
C5_04700C	MES1	2039.61	-0.178412	0.172931	-1.03169	0.302217	0.75169
C7_01430C	orf19.6586	140.7	-0.17824	0.32969	-0.540628	0.588764	0.908853
C3_06720W	PRP5	46.0162	-0.178079	0.414941	-0.429167	0.667802	0.931286
CR_00590W	PHO81	44.1091	-0.177831	0.666427	-0.266843	0.78959	0.96418
C1_08290C	DIP2	1415.14	-0.177711	0.345276	-0.514693	0.606768	0.914504
CR_03070W	DOM34	1282.37	-0.177636	0.120476	-1.47445	0.140361	0.54782
C3_01860C	DBP5	3042.47	-0.177586	0.164656	-1.07853	0.280799	0.730652
C6_01170W	CIC1	2215.86	-0.17745	0.237242	-0.747971	0.454478	0.861546
CR_04960C	CRG1	323.723	-0.177317	0.172962	-1.02518	0.305277	0.753028
C7_03200C	orf19.5136	440.338	-0.176859	0.156276	-1.13171	0.257755	0.711458
C1_03960C	orf19.4471	582.183	-0.176758	0.247737	-0.713491	0.475542	0.870027
C7_01450C	PRT1	94.0236	-0.176652	0.236747	-0.746162	0.45557	0.861546
C1_12910W	orf19.4921.1	1363.17	-0.176624	0.595687	-0.296505	0.766844	0.956012
C6_00780W	SEC8	901.084	-0.176458	0.381415	-0.462642	0.643621	0.926043
C5_03280W	CAM1-1	5451.4	-0.176425	0.0749813	-2.35292	0.0186269	0.192395
C2_04950C	CYT1	29137.4	-0.176354	0.122856	-1.43545	0.151159	0.566036
CR_09770C	PMT5	29.1654	-0.17606	0.358588	-0.490982	0.623439	0.91574
C6_00880W	PEX7	1469.19	-0.17603	0.113821	-1.54655	0.121972	0.51245
CR_02150W	MDL1	789.366	-0.176004	0.147606	-1.19239	0.233108	0.6833
CR_05720W	TPS1	394.808	-0.175991	0.208722	-0.843186	0.399124	0.827219
C1_12650C	MMS2	702.044	-0.175979	0.147	-1.19713	0.231254	0.680617
C2_05760C	orf19.6887	1045.37	-0.175786	0.14323	-1.2273	0.219712	0.668283
C1_08000W	NRP1	383.198	-0.175642	0.168172	-1.04442	0.296293	0.746079
C6_02830W	MNN45	115.202	-0.175459	0.226046	-0.776209	0.437626	0.85417
C2_08810C	IPP1	18351.9	-0.175446	0.125448	-1.39856	0.161944	0.58693
C1_10060C	orf19.4873	670.919	-0.175396	0.250221	-0.700962	0.483327	0.874322
C1_12280C	orf19.5235	1318.71	-0.175062	0.13995	-1.25088	0.210977	0.656964
C4_00940W	orf19.4701	292.528	-0.174847	0.220281	-0.793742	0.427346	0.84759
C6_04560W	orf19.2150	5371.41	-0.174787	0.154566	-1.13083	0.258128	0.711458
C2_00410C	orf19.2090	500.286	-0.174517	0.382297	-0.456495	0.648034	0.926829
C5_04960W	orf19.3984	1869.22	-0.174429	0.170019	-1.02594	0.30492	0.752806
C7_03360W	CPY1	9273.17	-0.174157	0.0870776	-2.00002	0.0454986	0.312327
C1_08430W	CAF16	650.557	-0.174081	0.116084	-1.49961	0.133716	0.533592
C5_05210W	orf19.4014	297.241	-0.173554	0.266925	-0.650199	0.515564	0.884892
C7_00950W	YML6	30.6409	-0.17347	0.356611	-0.486439	0.626656	0.917914
C2_02950W	BNA31	1715.23	-0.17323	0.134127	-1.29153	0.19652	0.636338
C1_00440W	UBP6	47.3801	-0.173099	0.302328	-0.572554	0.566946	0.897778
C2_06170C	ECM17	342.286	-0.173031	0.185655	-0.932004	0.351335	0.789142
C4_04480C	EFB1	8190.42	-0.17294	0.142087	-1.21714	0.223551	0.673342
C4_03790W	RPN6	2092.33	-0.17288	0.125948	-1.37263	0.169868	0.598547
CR_09270C	CBP1	24.6791	-0.172829	0.347932	-0.496733	0.619377	0.91508
C5_03300C	orf19.2650	332.645	-0.172802	0.29434	-0.587082	0.557149	0.895329
C3_02460C	PHA2	528.737	-0.172625	0.189552	-0.910702	0.362453	0.797522
C1_03130C	GGA2	2030.65	-0.172507	0.106889	-1.6139	0.106549	0.47739
C2_09520C	CCT2	408.323	-0.172334	0.265159	-0.649927	0.51574	0.884892
C1_13590W	orf19.4995	4.23361	-0.171788	0.918947	-0.186941	0.851707	NA
C3_00830C	orf19.6155	1047.15	-0.171284	0.236585	-0.723986	0.469074	0.866601
C5_01840C	TAC1	2176.34	-0.170952	0.178234	-0.959143	0.337487	0.778721
CR_05120W	SAP155	720.934	-0.170809	0.120417	-1.41848	0.15605	0.57627
C3_02350W	orf19.1609	1383.83	-0.17071	0.277734	-0.614652	0.538784	0.891648
C3_04650W	orf19.5925	3.6567	-0.170581	0.899921	-0.189552	0.84966	NA
C7_03660C	orf19.6701	92.8029	-0.170548	0.28436	-0.59976	0.548666	0.894352
C6_01700W	RPL32	7865.04	-0.170451	0.251062	-0.678918	0.49719	0.879796
C1_09980C	orf19.4864	1581.88	-0.170447	0.139068	-1.22563	0.220337	0.668653
C5_02410C	orf19.4250	392.523	-0.170337	0.148663	-1.1458	0.251879	0.705319
C1_02810W	RAD16	1706.89	-0.170183	0.182793	-0.931015	0.351846	0.789591
CR_08700C	ARF1	8.00345	-0.17008	0.693481	-0.245255	0.806259	NA
CR_06830C	SIW14	11.2043	-0.169929	0.553331	-0.307102	0.758766	NA
C1_14480W	orf19.7266	0.693904	-0.169836	2.13212	-0.0796562	0.936511	NA
C2_03280W	NSP1	515.037	-0.169774	0.295121	-0.57527	0.565109	0.897453
C4_01270W	RPS6A	1276.68	-0.169449	0.220664	-0.767906	0.442543	0.854336
C2_09070C	orf19.4066	2088.78	-0.16866	0.221663	-0.760884	0.446726	0.856984
C7_01660C	orf19.6558	28.2747	-0.168614	0.412755	-0.408508	0.682901	0.933506
CR_06340C	PGI1	3271.06	-0.168531	0.155129	-1.08639	0.277305	0.727923
C3_01180C	orf19.3156	436.914	-0.168189	0.160017	-1.05107	0.293226	0.746079
C7_03890C	orf19.7193	232.57	-0.168133	0.280933	-0.598481	0.549519	0.894352
C1_08870C	JIP5	2782.59	-0.168086	0.240438	-0.699083	0.4845	0.874548
C2_10240W	GPD1	3910.77	-0.168026	0.230655	-0.728474	0.466324	0.866325
C3_02210C	orf19.1624	1020.16	-0.16795	0.161932	-1.03716	0.299659	0.748349
C2_01580W	REX2	621.161	-0.1679	0.182389	-0.92056	0.35728	0.792326
C2_03820C	RPS9B	304.422	-0.167594	0.163397	-1.02569	0.305039	0.752806
C2_00850W	MSF1	1831.46	-0.167486	0.0904087	-1.85254	0.0639479	0.366221
C1_04000C	KTR4	806.267	-0.167471	0.11898	-1.40755	0.159263	0.581368
C2_06600W	SKY2	3176.75	-0.167408	0.165929	-1.00892	0.313015	0.760058
C2_09710C	orf19.1381	812.445	-0.167206	0.12306	-1.35874	0.174228	0.603849
C5_04470C	orf19.3932	991.481	-0.166976	0.140476	-1.18865	0.234578	0.686023
C1_02620C	HOM6	2778.47	-0.166961	0.181901	-0.917867	0.358688	0.79406
C5_05110C	TIP20	685.226	-0.166906	0.136066	-1.22666	0.219951	0.668283
C3_02530W	YSY6	704.786	-0.166901	0.195141	-0.855284	0.392394	0.81984
C5_03700C	orf19.1124.2	9.15254	-0.166702	0.666412	-0.250149	0.802472	NA
CR_10230W	orf19.7598	14.7497	-0.166639	0.461597	-0.361006	0.718095	NA
C6_02720C	orf19.5543	715.399	-0.166573	0.285122	-0.584217	0.559075	0.895329
C1_05170C	CUE5	3620.54	-0.166494	0.0822472	-2.02431	0.0429384	0.298861
C1_04360C	orf19.5201.1	8172.01	-0.166429	0.147669	-1.12704	0.259727	0.712864
C3_06190C	ALS6	202.242	-0.166161	0.204274	-0.813424	0.415975	0.837895
C1_05520W	orf19.413	374.818	-0.166116	0.197921	-0.839302	0.4013	0.827722
C1_02430C	orf19.2930	1386.01	-0.165793	0.140505	-1.17998	0.238009	0.689935
C1_14110C	RPL4B	211.013	-0.16578	0.218137	-0.759982	0.447265	0.857003
C3_04190W	orf19.5861.1	129.466	-0.165772	0.208917	-0.793482	0.427497	0.84759
C4_06650W	orf19.2867	2122.33	-0.165766	0.193845	-0.855147	0.39247	0.81984
C2_01680C	orf19.1479	2064.12	-0.165563	0.229351	-0.721877	0.47037	0.866601
C4_04570W	RCE1	712.082	-0.165494	0.13939	-1.18727	0.23512	0.686339
C3_02590W	APL5	1076.71	-0.165388	0.30179	-0.548023	0.583676	0.906973
C6_03120W	POL5	1544.93	-0.165354	0.218659	-0.756221	0.449517	0.858753
C1_05620C	STE3	87.9007	-0.165209	0.220818	-0.748169	0.454358	0.861546
CR_06240C	ZCF19	191.871	-0.165207	0.20974	-0.787675	0.430887	0.848697
CR_06660W	SEO1	162.379	-0.165157	0.257113	-0.642352	0.520644	0.884892
C1_06080C	ARC35	1069.83	-0.16504	0.141576	-1.16574	0.24372	0.69513
CR_00510C	ADE1	12.4462	-0.164685	0.498304	-0.330491	0.741029	NA
C1_08780W	orf19.4736	1916.32	-0.164679	0.0954277	-1.72569	0.0844026	0.427831
C7_03540C	ENP2	811.522	-0.164669	0.350795	-0.469416	0.638773	0.922611
C6_00410C	SRO77	975.161	-0.164668	0.145157	-1.13442	0.256619	0.711458
C2_00400C	orf19.2091	4525.74	-0.164238	0.119769	-1.37128	0.170287	0.59878
C4_00760W	ZCF21	1554.63	-0.163916	0.281297	-0.582714	0.560086	0.895361
C3_04220C	URK1	955.374	-0.163858	0.219238	-0.7474	0.454822	0.861546
C7_00860W	SSR1	121.123	-0.163682	0.238504	-0.686285	0.492533	0.878115
CR_05050W	GLN1	64903.7	-0.163537	0.167467	-0.97653	0.328802	0.771884
CR_03940W	orf19.475	1433.22	-0.163372	0.193052	-0.84626	0.397408	0.825398
C3_02060W	orf19.1641	50.6597	-0.163277	0.2497	-0.653895	0.513179	0.884892
C1_04820C	orf19.760	9.54056	-0.163247	0.542656	-0.300829	0.763545	NA
C1_14430C	orf19.7260	8.23721	-0.16324	0.677784	-0.240844	0.809676	NA
C1_07590C	orf19.2786	1890.96	-0.16305	0.164456	-0.991449	0.321466	0.765923
C3_02190C	orf19.1625	5839.5	-0.162955	0.144272	-1.1295	0.258688	0.711458
C4_04150C	PDB1	6837.79	-0.162603	0.0840139	-1.93542	0.0529382	0.332939
C1_11980W	MED10	10.0192	-0.162553	0.553428	-0.29372	0.768972	NA
C5_04690C	orf19.3954.1	1280.07	-0.162518	0.292573	-0.555477	0.578569	0.904392
CR_00280C	orf19.7506	7.76388	-0.162375	0.689753	-0.235411	0.81389	NA
C3_01140W	orf19.2516	509.021	-0.161814	0.114799	-1.40954	0.158675	0.580474
C7_04190C	UTP18	42.6768	-0.161724	0.376915	-0.429074	0.667869	0.931286
C2_08850C	orf19.225	1828.44	-0.161306	0.074417	-2.1676	0.0301892	0.248743
C6_03750C	SBA1	2320.44	-0.161144	0.251767	-0.640052	0.522139	0.884892
C2_04120C	orf19.809	1122.56	-0.161086	0.313936	-0.513117	0.607869	0.91508
CR_05150W	orf19.639.1	52.5909	-0.161046	0.295753	-0.544529	0.586078	0.906973
C7_03780C	orf19.7204	46.7991	-0.161033	0.412189	-0.390678	0.696035	0.938528
C5_01110W	orf19.1959	811.222	-0.161018	0.117918	-1.36551	0.172092	0.601797
C2_03530W	orf19.867	2564.72	-0.16051	0.0998942	-1.6068	0.108098	0.481553
C2_08280W	EAF3	133.853	-0.160213	0.456204	-0.351188	0.725447	0.944552
C3_01490W	RPS7A	202.514	-0.160102	0.185735	-0.861992	0.388692	0.816186
C2_02540W	orf19.1578	1484.11	-0.159834	0.202631	-0.788793	0.430233	0.848697
C1_00040W	CTA2	2056.88	-0.159768	0.221004	-0.722916	0.469731	0.866601
C1_03370W	orf19.3037	5283.94	-0.159551	0.229617	-0.694854	0.487147	0.875789
C2_03040W	PLC2	923.731	-0.159491	0.127459	-1.25131	0.21082	0.656964
C5_01090C	orf19.1961	1633.63	-0.159439	0.12851	-1.24067	0.214729	0.661225
CR_00850C	GSL2	22.3776	-0.159416	0.431011	-0.369866	0.711482	0.940566
C1_07790C	orf19.5049	15.4456	-0.15923	0.463825	-0.343297	0.731375	NA
C5_04640C	orf19.3949	2246.73	-0.159057	0.264657	-0.600992	0.547845	0.894352
CR_10550W	DRS1	49.2451	-0.159017	0.377086	-0.4217	0.673244	0.931754
CR_09330C	orf19.7328	49.7403	-0.15893	0.269579	-0.589548	0.555494	0.895329
C4_00880W	orf19.4705	1501.41	-0.158917	0.11051	-1.43803	0.150426	0.565797
C5_04560C	CUP1	28405.1	-0.158803	0.244326	-0.649965	0.515715	0.884892
C2_04590C	QCR8	6196.12	-0.158769	0.208562	-0.761254	0.446505	0.856984
C5_00750C	orf19.577	1450.19	-0.158769	0.116753	-1.35987	0.173872	0.60344
C7_03790W	MRP7	41.8342	-0.158743	0.278468	-0.570059	0.568637	0.897778
C4_02870C	ZUO1	4454.84	-0.158675	0.137905	-1.15061	0.249893	0.703638
C2_08500W	RSP5	2201.8	-0.158594	0.0857732	-1.84899	0.064459	0.368316
C1_10970W	orf19.2319	1902.59	-0.158467	0.271853	-0.582917	0.55995	0.895361
C3_07400W	orf19.6751	10.3884	-0.158457	0.543531	-0.291534	0.770643	NA
C1_12640W	orf19.6359	171.779	-0.158137	0.198499	-0.796663	0.425647	0.84629
CR_02890C	orf19.2847	1356.21	-0.158068	0.153946	-1.02678	0.304526	0.752271
C5_03650C	orf19.6678	0.485342	-0.158036	2.38087	-0.0663774	0.947077	NA
C1_06660W	orf19.6245	3049.79	-0.157524	0.194887	-0.808283	0.418927	0.840838
C5_02540C	SPR28	241.201	-0.157224	0.204442	-0.769038	0.441871	0.854213
C2_09620W	orf19.1392	638.196	-0.157148	0.134353	-1.16967	0.242135	0.694122
C1_14260C	TIF35	59.6155	-0.156901	0.275499	-0.569517	0.569006	0.897778
CR_01350C	orf19.2518	1098.23	-0.156671	0.0865064	-1.8111	0.070126	0.38467
C2_09220W	DDR48	649.223	-0.156421	0.166475	-0.939607	0.347419	0.786265
C2_04140W	CHS5	3915.8	-0.156037	0.110835	-1.40783	0.15918	0.581368
C4_00230W	orf19.5648	1064.3	-0.155917	0.194368	-0.802175	0.422452	0.842841
CR_05530C	CWT1	483.716	-0.155845	0.146757	-1.06193	0.28827	0.740245
C2_05410W	orf19.3572.3	148.329	-0.155284	0.232577	-0.667667	0.504346	0.884567
C6_04200C	#N/A	2393.13	-0.155173	0.172364	-0.900268	0.367978	0.80115
C2_01390W	ENT2	457.762	-0.15506	0.164783	-0.940994	0.346708	0.786265
C2_08390W	orf19.1433	1661.25	-0.154995	0.164659	-0.94131	0.346546	0.786265
C4_05390W	orf19.1796	122.119	-0.154862	0.256131	-0.604619	0.545432	0.893762
C6_03180C	orf19.5605	1757.95	-0.154535	0.154761	-0.998543	0.318016	0.764383
CR_01760C	FRS1	7421.72	-0.154399	0.121217	-1.27374	0.202755	0.64455
C6_03720W	ALA1	5310.26	-0.153852	0.176294	-0.872701	0.382826	0.811047
CR_03270W	VHT1	444.409	-0.153634	0.162012	-0.94829	0.342982	0.783573
C7_04300W	SPT6	67.4996	-0.153361	0.242704	-0.631884	0.527463	0.886123
C1_09830W	SKI3	33.8384	-0.153342	0.36476	-0.420392	0.674199	0.931754
C7_02910W	ENA21	1843.28	-0.153309	0.327481	-0.468145	0.639681	0.923605
CR_08310C	orf19.6398	553.54	-0.153139	0.433322	-0.353406	0.723784	0.94399
CR_10060W	orf19.7581	21.9635	-0.152889	0.39914	-0.383046	0.701686	0.939376
C1_11390W	orf19.664	12.2136	-0.152826	0.501091	-0.304987	0.760376	NA
C6_00190W	orf19.1177	1078.59	-0.152735	0.167507	-0.911812	0.361868	0.797031
C6_04330W	NOP8	1405.85	-0.152605	0.269912	-0.565389	0.571809	0.899617
C6_04170C	SEC5	775.94	-0.152307	0.269495	-0.565156	0.571968	0.899617
C7_03390C	PUP3	1891.12	-0.152244	0.129051	-1.17972	0.23811	0.689935
C3_03040W	AIP2	1091.33	-0.152151	0.173054	-0.879214	0.379285	0.810902
C2_07110C	orf19.2266	862.429	-0.152098	0.252691	-0.601913	0.547232	0.894352
C5_00430W	MET14	39.4086	-0.151797	0.296707	-0.511606	0.608927	0.91508
C6_00980C	orf19.100	541.555	-0.151652	0.156848	-0.966872	0.333608	0.77469
C4_01370W	ILV6	2656.49	-0.151627	0.128492	-1.18005	0.237981	0.689935
C1_08730W	orf19.4731	1041.93	-0.15155	0.158944	-0.95348	0.340347	0.782248
C2_09900C	TIM23	1428.66	-0.151532	0.102215	-1.48247	0.138214	0.543643
CR_08350W	orf19.6403	537.238	-0.151351	0.116203	-1.30248	0.192754	0.630176
C3_01390C	GEA2	23.87	-0.151343	0.403241	-0.375316	0.707425	0.939376
C5_02830W	orf19.4307	359.347	-0.151305	0.167203	-0.904918	0.365509	0.799393
C2_07980W	orf19.2184	847.307	-0.151216	0.153844	-0.982921	0.325646	0.770317
C4_01930C	orf19.4600	902.334	-0.151216	0.122809	-1.23131	0.218207	0.666576
C2_07670C	GLE1	600.262	-0.151199	0.234112	-0.645839	0.518384	0.884892
C2_01110C	BCY1	5862.24	-0.15089	0.0905809	-1.6658	0.0957526	0.45317
C1_00090W	orf19.6103	0.404458	-0.150703	2.73358	-0.0551301	0.956035	NA
CR_09920W	GNP2	31.3997	-0.150535	0.351732	-0.427981	0.668665	0.931286
C2_06960W	SPE3	44.771	-0.15048	0.31541	-0.477092	0.633297	0.920466
C3_02610C	GLX3	3186.26	-0.150186	0.165626	-0.906779	0.364524	0.799064
C1_06100C	MSI3	4213.92	-0.149942	0.235129	-0.637701	0.523668	0.884892
C1_10490W	LKH1	1670.55	-0.14987	0.10743	-1.39505	0.163	0.588824
C1_02010C	ZCF24	842.554	-0.149704	0.103918	-1.4406	0.149698	0.565154
CR_06750C	PUP2	2430.19	-0.149602	0.107416	-1.39273	0.163701	0.58951
C3_07050W	orf19.6795	33.192	-0.14953	0.302573	-0.494195	0.621169	0.91508
CR_05690W	MCT1	915.575	-0.149373	0.134815	-1.10798	0.267869	0.720294
C1_06900C	MMD1	436.67	-0.149348	1.55106	-0.0962874	NA	NA
CR_09040W	orf19.7300	5.51195	-0.149307	0.783127	-0.190654	0.848796	NA
C6_02730W	SAC6	2176.52	-0.148674	0.112667	-1.31959	0.186973	0.621703
C3_05190C	MCA1	24.1807	-0.1483	0.357053	-0.415343	0.677891	0.931947
CR_01980C	CRC1	209.391	-0.148225	0.211541	-0.700693	0.483495	0.874322
C4_03410W	orf19.3367	5441.72	-0.148049	0.0968045	-1.52936	0.126175	0.517552
C7_00960W	RPS18	199.065	-0.147981	0.179311	-0.825272	0.409217	0.833565
C5_00180W	VIP1	38.117	-0.14796	0.29552	-0.500676	0.616599	0.91508
CR_06860C	ARO10	182.327	-0.147426	0.196295	-0.751041	0.452628	0.861546
C5_02920W	orf19.4316	723.831	-0.147356	0.216251	-0.681412	0.495611	0.879796
C1_10670C	RPA190	4126.57	-0.147349	0.201259	-0.732134	0.464087	0.864456
C5_02660C	orf19.4283	1212.2	-0.1473	0.135726	-1.08527	0.277802	0.727923
CR_03990C	GCD1	23.1773	-0.147169	0.377448	-0.389905	0.696607	0.938528
CR_03510W	orf19.4394	62.5117	-0.147064	0.433386	-0.339337	0.734356	0.94762
C1_13530W	orf19.4984	1679.75	-0.147006	0.130411	-1.12725	0.259635	0.712864
C2_01230W	orf19.2001	369.298	-0.146951	0.17875	-0.822105	0.411017	0.834222
C1_11220C	TIM50	4620.86	-0.146942	0.103047	-1.42597	0.153877	0.571414
C5_02120C	RIX7	1257.56	-0.146926	0.187992	-0.781554	0.434477	0.851665
CR_01590C	TRP2	2177.11	-0.146729	0.106351	-1.37967	0.167689	0.597091
C2_02520W	orf19.1576	592.566	-0.146619	0.235374	-0.62292	0.533337	0.888511
C6_02870W	RNH1	1112.97	-0.146553	0.142647	-1.02738	0.304243	0.752271
C3_06700C	orf19.7459	68.8423	-0.146528	0.232733	-0.629596	0.528959	0.887481
CR_03240C	orf19.2399	646.633	-0.14615	0.118617	-1.23211	0.217906	0.666195
C1_11550W	GAR1	3112.91	-0.146109	0.127071	-1.14982	0.250217	0.704161
CR_06700C	SOL3	10.8001	-0.145926	0.540226	-0.27012	0.787068	NA
C1_04290C	ACS2	101665	-0.145735	0.116691	-1.2489	0.211702	0.65739
C1_08300W	NOT5	804.212	-0.145676	0.219846	-0.662628	0.507569	0.884892
C4_04550C	OMA1	1007.47	-0.145453	0.111154	-1.30858	0.190678	0.62787
C3_00450C	orf19.5420	112.728	-0.145378	0.219404	-0.662603	0.507585	0.884892
C1_05940W	PHO87	4931.18	-0.14537	0.274163	-0.530232	0.595951	0.910003
C1_10030W	DBP3	2347.78	-0.145292	0.241007	-0.602855	0.546605	0.894352
C1_11060C	RPL2	405.148	-0.145207	0.172843	-0.840112	0.400846	0.827722
C2_06210C	SER1	68.7414	-0.145155	0.256467	-0.56598	0.571408	0.89958
C2_10080W	RAP1	814.07	-0.145128	0.138351	-1.04899	0.294185	0.746079
C3_00560C	SOF1	19.1136	-0.145009	0.388109	-0.373629	0.70868	0.939627
C3_02400C	COX7	4245.45	-0.144742	0.236188	-0.612825	0.539992	0.891804
CR_10010C	MSS51	51.6105	-0.14435	0.230546	-0.626122	0.531235	0.887481
C1_01150C	orf19.3303	108.889	-0.144064	0.289494	-0.497638	0.618739	0.91508
CR_09790W	ALO1	63.9093	-0.14402	0.243204	-0.59218	0.55373	0.895329
C4_02690W	orf19.2730	686.773	-0.143825	0.149737	-0.960522	0.336792	0.777473
C2_06080C	orf19.4112	1368.38	-0.143818	0.120589	-1.19263	0.233015	0.6833
CR_09730C	SSF1	25.3578	-0.143621	0.391824	-0.366544	0.713959	0.941187
C2_00490W	orf19.2078	810.402	-0.14359	0.156367	-0.91829	0.358467	0.79406
C2_08700C	orf19.3606	584.4	-0.143523	0.140053	-1.02478	0.305468	0.753132
C2_05230C	RPF2	732.983	-0.143394	0.178595	-0.802901	0.422032	0.842841
CR_08160W	PTC5	1407.23	-0.143385	0.119437	-1.2005	0.229943	0.67839
CR_04880W	orf19.6305	288.166	-0.143197	0.283527	-0.505058	0.613518	0.91508
C7_03290C	RBR3	1039.71	-0.143186	0.227954	-0.628138	0.529914	0.887481
CR_08200C	orf19.6382	1330.38	-0.142942	0.129658	-1.10246	0.270263	0.721364
C4_05830W	orf19.1268	45.5849	-0.142918	0.333994	-0.427906	0.668719	0.931286
C1_00740C	SPE1	2109.71	-0.142789	0.137521	-1.0383	0.299128	0.748042
C3_03340C	orf19.332.1	2837.93	-0.142606	0.17872	-0.797933	0.42491	0.845363
C1_05340C	ZCF2	980.032	-0.142466	0.111921	-1.27291	0.203049	0.64455
C1_07090C	orf19.6195	1087.14	-0.142393	0.238052	-0.598158	0.549734	0.894352
C6_01760W	SEC12	2581.87	-0.142356	0.0914118	-1.55731	0.119397	0.507388
C6_01470W	orf19.3437	284.53	-0.142275	0.571181	-0.249089	0.803292	0.967459
C2_01150W	PEX12	1398.11	-0.14219	0.146418	-0.971121	0.331488	0.773346
C2_07000W	orf19.2256	1564.31	-0.142025	0.142228	-0.99857	0.318003	0.764383
C7_01420W	GIR2	69.6544	-0.141919	0.266653	-0.532224	0.594571	0.909787
C2_01690W	orf19.1480	10139.6	-0.141914	0.125406	-1.13164	0.257787	0.711458
C3_00340W	orf19.5433	8.92575	-0.141776	0.586314	-0.241808	0.808929	NA
C1_11150W	orf19.2301	498.094	-0.141753	0.144797	-0.97898	0.32759	0.771884
C5_01210W	VPS1	4979.42	-0.141688	0.150088	-0.944036	0.345151	0.785688
C3_02300W	FGR23	331.04	-0.141635	0.184756	-0.766604	0.443317	0.854632
C3_07700W	orf19.6717	5.90769	-0.141439	0.67569	-0.209326	0.834194	NA
C4_02660W	orf19.2734	800.179	-0.141332	0.171717	-0.823052	0.410478	0.834222
C1_06690W	CYK3	448.529	-0.141314	0.376987	-0.37485	0.707772	0.939376
CR_08120C	DCP2	2482.48	-0.141153	0.0980164	-1.44009	0.149841	0.565274
CR_01820W	orf19.2582	1922.3	-0.141013	0.182426	-0.772985	0.439532	0.85417
C7_03860W	orf19.7196	219.771	-0.140981	0.175862	-0.80166	0.42275	0.842841
C3_05360C	orf19.6973	47.5338	-0.140794	0.336985	-0.417807	0.676089	0.931947
C1_11870W	MUP1	3643.81	-0.140689	0.169146	-0.831759	0.405545	0.831127
C5_00850C	orf19.588	16.7714	-0.140596	0.509065	-0.276185	0.782406	0.960652
C5_02740W	orf19.4294	1465.82	-0.140259	0.141492	-0.991288	0.321545	0.765923
C1_09190C	DAK2	1526.9	-0.140131	0.10596	-1.32249	0.186005	0.620398
C3_04060C	HEM13	314.08	-0.140107	0.28014	-0.500132	0.616982	0.91508
C2_10190C	OCA1	978.9	-0.14007	0.128452	-1.09044	0.275518	0.725979
C3_05980C	FAA2	10.0617	-0.140054	0.58213	-0.240588	0.809874	NA
C4_04700W	SSZ1	3883.6	-0.139781	0.199533	-0.700541	0.483589	0.874322
C1_06480C	orf19.6264.3	87.6425	-0.139745	0.323306	-0.432238	0.665568	0.931286
CR_03060W	ARC1	4309.23	-0.139505	0.132079	-1.05623	0.290863	0.743496
C7_00850W	orf19.7032	97.0809	-0.139106	0.364205	-0.381943	0.702504	0.939376
C1_00910W	TRI1	40.2037	-0.138493	1.15828	-0.119568	0.904826	0.989068
C6_04290W	orf19.1086	2030.06	-0.138486	0.133124	-1.04028	0.29821	0.746851
C5_02220C	orf19.4229	316.774	-0.138366	0.126243	-1.09603	0.273066	0.723059
C7_04310C	orf19.7131	43.3133	-0.138248	0.321017	-0.430656	0.666718	0.931286
C7_01750W	MCP1	10.0138	-0.138094	0.637865	-0.216494	0.828603	NA
CR_06530W	orf19.713	1235.64	-0.13772	0.212928	-0.646792	0.517767	0.884892
C3_06970W	orf19.6804	18.1468	-0.137717	0.439314	-0.313483	0.753914	0.951581
C3_01060W	orf19.2509.1	163.711	-0.137639	0.278104	-0.494921	0.620656	0.91508
C5_03550W	orf19.6665	38.0069	-0.137542	0.339524	-0.405101	0.685403	0.934434
C2_03900C	orf19.835	1693.63	-0.13744	0.121816	-1.12826	0.259211	0.712479
C2_07930C	VRP1	830.08	-0.137401	0.139896	-0.982165	0.326019	0.770755
C1_11330C	SMT3	51.4589	-0.137396	0.285032	-0.482037	0.62978	0.918347
C3_02390W	orf19.1606	327.266	-0.137253	0.177381	-0.773774	0.439064	0.85417
C7_00710W	RPS28B	154.81	-0.137247	0.249587	-0.549896	0.582391	0.906973
CR_07640C	orf19.6286	870.51	-0.137203	0.152426	-0.900134	0.368049	0.80115
C1_01650W	ISN1	899.772	-0.137074	0.120724	-1.13543	0.256197	0.711458
CR_04110W	orf19.494	645.044	-0.136939	0.387011	-0.353839	0.72346	0.94399
C4_04390W	orf19.1409.1	4673.2	-0.136631	0.161438	-0.846342	0.397362	0.825398
C1_00160C	orf19.6090	73.4658	-0.136627	0.319778	-0.427256	0.669193	0.931286
CR_04300W	orf19.518	60.1236	-0.136577	0.271575	-0.502909	0.615028	0.91508
CR_07100W	FLC2	4055.59	-0.136567	0.15579	-0.87661	0.380699	0.810902
C2_00540W	orf19.2073	1098.92	-0.136363	0.147995	-0.921401	0.356841	0.79196
C1_03780C	HMG1	4393.17	-0.136319	0.123306	-1.10554	0.268927	0.720818
C3_05750C	orf19.7356	12.356	-0.13627	0.546628	-0.249291	0.803136	NA
CR_01740W	MCI4	4889.81	-0.136207	0.183448	-0.742484	0.457794	0.861546
C6_01120C	orf19.119	224.228	-0.136092	0.210152	-0.647589	0.517251	0.884892
CR_04860C	orf19.6307	341.691	-0.135936	0.237326	-0.572781	0.566793	0.897778
CR_04550W	PRE6	1658.82	-0.135717	0.155438	-0.873127	0.382594	0.811047
CR_07390C	MRPL8	2116.29	-0.135638	0.102094	-1.32856	0.183995	0.61837
C1_03950C	orf19.4470	122.315	-0.135502	0.195675	-0.692489	0.48863	0.875789
C1_01350C	TIF	246.532	-0.135492	0.209716	-0.646074	0.518231	0.884892
C5_02690W	orf19.4287	1609.51	-0.13505	0.171679	-0.786642	0.431491	0.848697
C1_05070C	GPI7	1998.01	-0.13496	0.202539	-0.66634	0.505194	0.884892
C1_12520W	GSG1	457.437	-0.134953	0.277939	-0.485551	0.627286	0.918347
C6_00200C	NUO3	5190.67	-0.134939	0.155341	-0.868665	0.38503	0.813002
C2_03220C	STP4	3643.02	-0.134666	0.179828	-0.748862	0.453941	0.861546
C1_14450C	orf19.7263	26.7373	-0.134404	0.347483	-0.386794	0.698908	0.938546
C4_04860W	orf19.3793	2216.01	-0.134302	0.233381	-0.575464	0.564978	0.897453
C3_01680C	orf19.1676	441.501	-0.134176	0.135125	-0.992973	0.320723	0.765812
CR_04220C	orf19.510	490.259	-0.13406	0.179921	-0.745107	0.456207	0.861546
CR_08340W	CYS3	9346.23	-0.13406	0.180484	-0.74278	0.457615	0.861546
C6_00150W	ARD	2242.71	-0.133947	0.132127	-1.01378	0.310688	0.759016
C5_01780W	PAP1	1872.84	-0.133674	0.109619	-1.21944	0.222676	0.672136
C3_02670W	orf19.259	6.1802	-0.133674	0.831363	-0.160789	0.87226	NA
C5_02300C	RET2	4488.27	-0.133618	0.0641674	-2.08234	0.0373117	0.277595
C2_06680W	FRP3	25448.7	-0.133548	0.15855	-0.842305	0.399617	0.827219
C5_01580C	CEF3	37241.1	-0.133252	0.0985718	-1.35183	0.176431	0.608158
C5_00830C	ERV46	2417.07	-0.133079	0.0788304	-1.68817	0.091378	0.444964
C1_00800C	ERG2	1239.49	-0.132982	0.198696	-0.669276	0.50332	0.883377
C3_03320W	RUB1	90.43	-0.132953	0.248908	-0.534148	0.593239	0.909655
C7_02270W	LDG3	2.8762	-0.132943	1.60469	-0.0828462	0.933974	NA
CR_02040W	PRK1	2466.04	-0.132598	0.0826958	-1.60344	0.108838	0.482748
CR_02720C	RPC31	647.489	-0.132565	0.194442	-0.681774	0.495382	0.879796
C2_08480W	RRP8	1853.49	-0.131993	0.194258	-0.679469	0.496841	0.879796
C6_02120W	CHC1	3502.27	-0.131946	0.0858091	-1.53767	0.12413	0.514572
C1_01810C	UGA2	35.2607	-0.131665	0.362729	-0.362984	0.716617	0.94275
C5_02230W	PRE4	2938.27	-0.131608	0.132332	-0.994531	0.319964	0.76574
C3_01090W	orf19.2511.2	1553.52	-0.131544	0.133216	-0.987452	0.323421	0.768277
C5_04430C	YUH2	629.418	-0.131512	0.116417	-1.12966	0.258619	0.711458
C4_03320W	orf19.1440	1489.99	-0.131508	0.116957	-1.12441	0.260837	0.713855
C1_08810C	MSS116	5121.56	-0.131401	0.224014	-0.586575	0.557489	0.895329
C6_04420W	orf19.2125	74.427	-0.13112	0.275449	-0.47602	0.63406	0.920949
CR_07480W	orf19.6117	2111.58	-0.131088	0.223973	-0.585288	0.558354	0.895329
CR_03400W	orf19.2382	3302.33	-0.130827	0.102294	-1.27893	0.20092	0.64455
C1_03510C	orf19.3053	7628.02	-0.130775	0.203483	-0.642686	0.520428	0.884892
C1_11950W	orf19.5270	9.59717	-0.130693	0.637472	-0.205018	0.837558	NA
C6_01890C	orf19.3393	1428.83	-0.130687	0.288447	-0.453072	0.650497	0.927556
C3_01880W	ALG8	621.885	-0.130631	0.184715	-0.707205	0.479439	0.872699
C1_12560C	DLH1	24.5117	-0.130606	0.423879	-0.308121	0.75799	0.952716
C5_01550C	orf19.4149	1767.49	-0.130358	0.247016	-0.52773	0.597687	0.910436
C4_02070W	PHO114	8.97011	-0.130326	0.726403	-0.179413	0.857613	NA
C5_04420W	orf19.3929	615.526	-0.130305	0.114269	-1.14034	0.254145	0.708535
C6_04650W	orf19.2163	44.7231	-0.130243	0.313073	-0.416015	0.677399	0.931947
C6_00300C	STV1	3266.8	-0.130237	0.104364	-1.24792	0.212061	0.658101
C2_02460W	ERG7	1230.49	-0.13023	0.112805	-1.15446	0.248311	0.702301
C3_00110C	SEC6	37.1121	-0.130148	0.349986	-0.371868	0.709991	0.940187
C7_00390W	SPL1	59.4314	-0.130113	0.266561	-0.488117	0.625467	0.917088
[truncated: 4,243 more rows]

## Sheet: 3. citrate WT vs acetate WT
gene id	gene name	baseMean	log2FoldChange	lfcSE	stat	pvalue	padj
C5_04380C	orf19.3924	1331.86	-9.89565	0.495539	-19.9695	1.02e-88	4.08e-87
C4_03570W	HWP1	5019.42	-9.81223	0.380057	-25.8178	5.6e-147	5.35e-145
C4_03470C	ECE1	64.7987	-8.59699	1.19822	-7.17481	7.24e-13	4.14e-12
C1_01740W	CTN1	41149.9	-8.47829	0.144905	-58.5092	0	0
C4_03520C	RBT1	3365.71	-7.7285	0.189549	-40.773	0	0
CR_03500W	CIT1	50655	-7.44879	0.09542	-78.0632	0	0
C1_04450C	FMA1	2309.75	-6.69934	0.15183	-44.1239	0	0
C6_03700W	ALS1	5385.85	-6.45422	0.384674	-16.7784	3.51e-63	8.93e-62
C4_05900C	orf19.1277	693.867	-5.85201	0.221318	-26.4416	4.56e-154	4.65e-152
C1_06280C	UME6	441.807	-5.80796	0.247974	-23.4216	2.57e-121	1.78e-119
C1_13100W	orf19.4936.1	1932.13	-5.65688	0.162757	-34.7565	1.1e-264	3.7e-262
C6_00810C	orf19.3643	172.718	-5.56758	0.339375	-16.4054	1.75e-60	4.17e-59
C1_06140C	orf19.2431	212.597	-5.53546	0.328142	-16.8691	7.6e-64	1.97e-62
C2_08890W	IRF1	49.5984	-5.48602	0.623238	-8.80244	1.34e-18	1.06e-17
CR_02750C	PGA34	373.959	-5.44812	0.22909	-23.7816	5.18e-125	3.72e-123
C2_09800C	orf19.1370	270.563	-5.37505	0.27493	-19.5506	4.07e-85	1.52e-83
CR_07790C	YHB1	16272	-5.34933	0.132997	-40.2213	0	0
C4_01350W	orf19.4652	27.2298	-5.09193	0.724234	-7.03078	2.05e-12	1.15e-11
C1_13450W	HYR1	876.138	-4.90817	0.180898	-27.1323	4.1e-162	4.75e-160
C1_06330W	orf19.6280	2.48993	-4.8633	3.4439	-1.41215	0.157906	0.213254
C3_00920W	ATO1	19387.1	-4.85002	0.297897	-16.2809	1.35e-59	3.15e-58
CR_07070C	ALS3	14056.7	-4.83811	0.137971	-35.0661	2.22e-269	7.86e-267
C5_04440C	SFC1	25129.3	-4.76035	0.106698	-44.6152	0	0
C1_04500W	ICL1	35402.2	-4.6979	0.0980341	-47.9211	0	0
CR_06670W	CFL11	11.6469	-4.58431	0.960115	-4.77475	1.8e-06	5.99e-06
C2_03350W	PGA17	2313.65	-4.57363	0.125537	-36.4325	1.3e-290	5.61e-288
C1_05920W	orf19.2457	278.185	-4.51953	0.22316	-20.2524	3.38e-91	1.45e-89
C4_06120W	GDH3	8499.55	-4.42681	0.0989912	-44.7193	0	0
C4_05580C	orf19.1239	1688.79	-4.4197	0.134309	-32.907	1.75e-237	4.21e-235
C1_05890W	orf19.2460	1326.14	-4.35113	0.127306	-34.1786	5.03e-256	1.52e-253
C5_03430W	orf19.2638	31.5473	-4.26239	0.563205	-7.56809	3.79e-14	2.35e-13
C1_08790W	TPO3	4279.31	-4.25638	0.14104	-30.1786	4.52e-200	7.57e-198
C4_04030W	JEN2	59434.4	-4.23046	0.126885	-33.3409	9.87e-244	2.7e-241
C1_00450C	orf19.6062.3	362.855	-4.22145	1.59842	-2.64102	NA	NA
C1_01510W	orf19.3337	233.44	-4.04974	0.612945	-6.60703	3.92e-11	2.01e-10
C6_03850C	IHD1	10533.1	-4.01297	0.085737	-46.8056	0	0
C1_13210C	orf19.4949	2.80747	-4.01088	1.67263	-2.39795	0.016487	0.0291864
C1_09150W	AOX2	1158.88	-3.96585	0.317946	-12.4733	1.04e-35	1.44e-34
C1_07030C	RBT4	1128.55	-3.95087	0.12208	-32.363	9.12e-230	1.9e-227
C3_03990C	AAP1	1411.17	-3.85802	0.159466	-24.1934	2.61e-129	1.97e-127
C4_05130C	ALD6	5370.75	-3.81479	0.100685	-37.8882	0	0
C5_04500W	orf19.3935	1.19513	-3.81084	2.17745	-1.75014	0.0800947	NA
CR_02490W	OPT4	1492.57	-3.75763	0.124685	-30.1369	1.59e-199	2.59e-197
C1_07580C	PRY1	299.029	-3.72914	0.193875	-19.2348	1.89e-82	6.83e-81
C6_03480W	YMX6	90.9943	-3.65865	0.300801	-12.163	4.89e-34	6.46e-33
C1_09580C	LIP1	259.59	-3.65111	0.196684	-18.5633	6.37e-77	2.16e-75
C5_04130C	CHT2	6537.91	-3.58037	0.108227	-33.082	5.39e-240	1.41e-237
CR_07810W	YHB5	893.677	-3.57677	0.135537	-26.3896	1.8e-153	1.78e-151
C3_02810C	FAA21	3322.07	-3.57675	0.0990073	-36.1261	8.82e-286	3.32e-283
C1_02520W	SCW4	22.0014	-3.56291	0.598718	-5.9509	2.67e-09	1.17e-08
C6_03030W	SAP5	2.13275	-3.56047	1.62274	-2.19411	0.0282274	0.0471578
C2_02230C	orf19.1541	1432.91	-3.52556	0.104058	-33.8807	1.28e-251	3.68e-249
C3_05630W	GTT1	2.05375	-3.52073	1.65164	-2.13165	0.0330356	0.0541399
C5_03930C	orf19.3219	1491.87	-3.47754	0.130044	-26.7412	1.56e-157	1.71e-155
C4_05110C	HAP41	6449.15	-3.44535	0.110137	-31.2825	8.08e-215	1.52e-212
C1_02560W	orf19.2943.5	29.265	-3.43974	0.485057	-7.09141	1.33e-12	7.51e-12
CR_08510W	PGA13	3.59916	-3.43179	1.37953	-2.48765	0.0128591	0.0233823
C1_05140W	BRG1	3397.83	-3.43159	0.16197	-21.1866	1.27e-99	6.38e-98
C1_14630C	orf19.7278	0.908937	-3.39919	2.3095	-1.47183	0.141066	NA
C7_01380W	orf19.6919	0.904079	-3.39272	2.31257	-1.46708	0.142355	NA
C6_00840W	GPX2	1391.28	-3.37839	0.121966	-27.6994	7.1e-169	8.92e-167
C1_08350C	orf19.5114.1	2947.68	-3.37712	0.134053	-25.1925	4.85e-140	4.36e-138
C4_03480C	orf19.3375	0.864868	-3.34125	2.37891	-1.40453	0.16016	NA
C2_10350C	ACS1	79795.3	-3.33977	0.106787	-31.2751	1.02e-214	1.86e-212
C2_06460W	RTA3	421.054	-3.33486	0.179763	-18.5515	7.94e-77	2.66e-75
C2_02060C	FMO1	1470.63	-3.33296	0.154821	-21.5278	8.54E-103	4.56e-101
C5_04940W	orf19.3982	17.7503	-3.23298	0.590646	-5.47362	4.41E-08	1.74e-07
C6_00330C	GNP1	265.714	-3.21745	0.249428	-12.8993	4.54E-38	6.64e-37
C3_02310W	MEP1	2588.89	-3.17751	0.131242	-24.211	1.70E-129	1.3e-127
C5_04490C	CAR1	640.882	-3.13666	0.195032	-16.0828	3.37E-58	7.6e-57
C5_03750W	FAV2	268.537	-3.12858	0.178742	-17.5034	1.35E-68	3.82e-67
C1_04650W	DUR3	266.793	-3.1097	0.185892	-16.7285	8.12E-63	2.04e-61
C1_09690W	MLS1	15646	-3.04369	0.0952362	-31.9594	4.00E-224	7.78e-222
C7_01560C	NUP	0.702975	-3.03857	2.32088	-1.30923	0.190456	NA
C1_02130C	GAL1	683.455	-3.01896	0.132888	-22.718	2.97E-114	1.87e-112
CR_02360W	IDP2	35723.1	-3.00106	0.0915657	-32.775	1.34E-235	2.99e-233
C4_05120C	orf19.741	4.13514	-2.99173	1.15777	-2.58405	0.00976468	0.0182173
CR_05170C	FDH1	7747.06	-2.95649	0.105088	-28.1335	3.82E-174	4.89e-172
C2_10160W	orf19.1765	362.352	-2.94881	0.162285	-18.1705	8.83E-74	2.82e-72
C4_06760W	GUT2	939.942	-2.93392	0.161469	-18.1701	8.90E-74	2.82e-72
C2_08330W	orf19.1350	2181.58	-2.92618	0.0957938	-30.5467	6.26E-205	1.08e-202
C6_00080C	orf19.6329	17.4087	-2.91951	0.584008	-4.99909	5.76E-07	2.03e-06
C6_01060C	CAN2	13.0835	-2.90531	0.663201	-4.38073	1.18E-05	3.6e-05
C3_04530C	TEC1	118.665	-2.90152	0.230206	-12.604	2.01E-36	2.82e-35
C1_05900W	orf19.2459	225.604	-2.8955	0.197334	-14.6731	9.58E-49	1.8e-47
C1_00780C	HGC1	390.06	-2.89027	0.163869	-17.6377	1.27E-69	3.68e-68
C7_01130C	orf19.6897	35.0059	-2.87638	0.421774	-6.81971	9.12E-12	4.89e-11
C5_04370C	PGA37	104.178	-2.87505	0.301092	-9.54874	1.31E-21	1.18e-20
C1_05190C	orf19.446.1	484.907	-2.84415	0.167235	-17.0069	7.30E-65	1.91e-63
C4_02030W	RFX2	85.8697	-2.8413	0.277724	-10.2307	1.45E-24	1.45e-23
C6_01440C	FRP5	162.898	-2.83626	0.236941	-11.9703	5.08E-33	6.45e-32
C4_01000C	PGA57	174.482	-2.82079	0.237816	-11.8612	1.88E-32	2.35e-31
CR_08210C	ACO1	18322	-2.80929	0.0709991	-39.568	0	0
C4_02610C	SUL2	3820.31	-2.80156	0.10266	-27.2896	5.63E-164	6.93e-162
C7_00630C	orf19.7056	7.28397	-2.79521	0.878892	-3.18038	0.00147082	0.00326212
C2_05760C	orf19.6887	672.029	-2.79046	0.119323	-23.3857	5.97E-121	4.09e-119
C1_05760C	PGA26	34.2283	-2.78571	0.397892	-7.00117	2.54E-12	1.41e-11
C5_02460C	ECM331	115.341	-2.78375	0.278518	-9.99486	1.61E-23	1.55e-22
C4_01900C	MDH1-1	17302.4	-2.77616	0.0765439	-36.2689	5.01E-288	2.01e-285
C4_04380C	orf19.1409.2	339.299	-2.76578	0.152084	-18.1858	6.68E-74	2.14e-72
C5_01790C	orf19.3196	6.04473	-2.76115	0.977138	-2.82575	0.00471697	0.00947166
CR_06580W	orf19.693	8.40932	-2.75445	0.781618	-3.52404	0.000425024	0.00103149
C6_00440C	FET34	2626.03	-2.75335	0.127804	-21.5435	6.10E-103	3.34e-101
C6_03400C	QCR7	3112.27	-2.74995	0.0974561	-28.2173	3.59E-175	4.7e-173
C4_03940C	PYC2	3299.36	-2.7483	0.0919022	-29.9046	1.72E-196	2.72e-194
C2_08400C	orf19.1433.1	14.2664	-2.743	0.607579	-4.51464	6.34E-06	1.99e-05
C2_04970W	ABP2	186.288	-2.74175	0.206707	-13.2639	3.75E-40	5.77e-39
C2_00680C	SOD5	59.4312	-2.73033	0.310913	-8.78164	1.61E-18	1.28e-17
CR_04220C	orf19.510	235.061	-2.72815	0.18764	-14.5393	6.83E-48	1.27e-46
C6_02890C	HPD1	5785.43	-2.72715	0.095887	-28.4413	6.24E-178	8.35e-176
C5_01670W	DAL52	50.79	-2.72431	0.421501	-6.46335	1.02E-10	5.09e-10
C7_02270W	LDG3	1.23029	-2.68365	2.02109	-1.32782	0.184237	NA
C2_06060C	orf19.4115	5.80682	-2.66454	0.977081	-2.72704	0.00639049	0.0124948
CR_10320W	orf19.7608	7.90468	-2.65612	0.82191	-3.23164	0.00123082	0.00277165
C6_01900C	DOG1	646.771	-2.65605	0.132945	-19.9785	8.47E-89	3.43e-87
C6_00070C	PGA25	65.3234	-2.64502	0.716808	-3.69	0.000224253	0.000570431
C1_08080C	orf19.5079.1	1558.8	-2.6435	0.09866	-26.794	3.79E-158	4.31e-156
CR_05090C	HGT9	24.5492	-2.64309	0.512464	-5.15762	2.50E-07	9.13e-07
CR_08800W	ITS2	31.1832	-2.63458	0.421105	-6.25636	3.94E-10	1.86e-09
C2_06590C	GIT1	11.0901	-2.63183	0.679962	-3.87055	0.00010859	0.000288646
C4_01850C	PDC12	98.0012	-2.62241	0.2489	-10.536	5.90E-26	6.18e-25
C1_00700W	orf19.6035	736.875	-2.61993	0.173019	-15.1425	8.50E-52	1.7e-50
C3_03360W	FCY2	68.977	-2.61361	0.312074	-8.375	5.52E-17	4.03e-16
C6_03500C	SAP4	4.29203	-2.60704	1.17132	-2.22573	0.0260321	0.0438305
C1_00290W	POL93	155.699	-2.60049	0.197835	-13.1447	1.82E-39	2.76e-38
CR_00040C	orf19.7539.1	130.951	-2.58267	0.232202	-11.1225	9.75E-29	1.12e-27
C4_00990W	orf19.4690	4.33845	-2.5819	1.05238	-2.4534	0.0141512	0.0253946
C1_09030C	COX5	4425.59	-2.57562	0.0962172	-26.7688	7.46E-158	8.33e-156
C2_08650W	orf19.3611	547.998	-2.57399	0.124894	-20.6094	2.26E-94	1.04e-92
C2_06990W	orf19.2253	932.761	-2.56205	0.121802	-21.0346	3.16E-98	1.55e-96
C4_04040W	orf19.5306	12.8969	-2.55774	0.650254	-3.93345	8.37E-05	0.000225464
C2_05920C	COX8	5025.04	-2.52569	0.0764958	-33.0174	4.57E-239	1.15e-236
CR_05000C	orf19.653	2.03779	-2.51431	1.58784	-1.58348	0.113312	0.160739
C3_04080W	QCR6	9762.51	-2.5142	0.0779623	-32.2489	3.64E-228	7.32e-226
CM_00440W	NAD4	4.24381	-2.5044	1.1991	-2.08856	0.036747	0.0594145
C1_12320C	ATP19	5451.8	-2.4875	0.0913172	-27.2402	2.17E-163	2.62e-161
C1_07920W	orf19.5064.1	2886.42	-2.4849	0.083957	-29.5972	1.62E-192	2.51e-190
CM_00330W	COB	3.09178	-2.47558	1.36542	-1.81305	0.0698238	0.105214
C5_05230C	COR1	6285.23	-2.46662	0.0750957	-32.8463	1.28E-236	2.98e-234
C1_03870C	orf19.4459	686.332	-2.46538	0.151784	-16.2427	2.52E-59	5.83e-58
C3_01410C	ALI1	4174.48	-2.46399	0.0849178	-29.0161	4.12E-185	5.77e-183
C1_07370C	CPH1	664.673	-2.45442	0.115863	-21.1838	1.35E-99	6.7e-98
CR_02620C	orf19.2821	2523.2	-2.44861	0.108802	-22.5053	3.69E-112	2.22e-110
C5_03060C	TNA1	6764.72	-2.4434	0.138359	-17.6599	8.54E-70	2.5e-68
C4_02020W	CAT2	332.041	-2.44309	0.233359	-10.4692	1.20E-25	1.24e-24
C6_02000W	PLB2	160.808	-2.44003	0.186391	-13.091	3.71E-39	5.56e-38
C1_07900W	COI1	3072.34	-2.43742	0.0968869	-25.1574	1.17E-139	1.04e-137
C3_02250C	orf19.1620	7.8303	-2.42558	0.808648	-2.99955	0.00270375	0.00569877
CR_02220C	OPT3	261.553	-2.41759	0.206016	-11.735	8.44E-32	1.04e-30
C4_02890C	QCR9	3368.36	-2.41601	0.103383	-23.3695	8.72E-121	5.91e-119
C1_10600C	orf19.1831	1.99932	-2.40608	1.65123	-1.45715	0.145075	0.198687
C1_10060C	orf19.4873	435.357	-2.39047	0.172711	-13.8409	1.44E-43	2.43e-42
CR_08850W	orf19.7280	8.75999	-2.38741	0.777728	-3.06972	0.00214258	0.00462436
C4_01180W	orf19.4672	1.01728	-2.38701	1.98405	-1.2031	0.228937	NA
C1_05180C	orf19.446.2	766.773	-2.38627	0.120544	-19.7957	3.24E-87	1.26e-85
C1_06050C	QCR10	1522.28	-2.38083	0.13394	-17.7753	1.10E-70	3.34e-69
CR_02000C	HEM1	4066.07	-2.3553	0.0951958	-24.7416	3.81E-135	3.15e-133
C3_00880W	KGD1	19275.4	-2.34621	0.0823586	-28.4877	1.66E-178	2.28e-176
C5_01700W	MPRL36	1450.8	-2.342	0.10323	-22.6872	6.00E-114	3.69e-112
C2_02280W	orf19.1546	2459.62	-2.3391	0.094243	-24.8199	5.47E-136	4.58e-134
C2_03210W	orf19.909.1	671.913	-2.33023	0.125599	-18.553	7.72E-77	2.6e-75
C5_00540C	AGA1	250.152	-2.32899	0.24323	-9.57526	1.02E-21	9.17e-21
C3_01420C	orf19.1709	659.272	-2.32577	0.138888	-16.7456	6.10E-63	1.54e-61
C3_03190C	orf19.318	2191.24	-2.31523	0.0877027	-26.3986	1.42E-153	1.43e-151
C5_01100C	CLN3	1500.81	-2.29964	0.114295	-20.1201	4.92E-90	2.06e-88
C4_01140C	orf19.4676	1228.07	-2.29849	0.096849	-23.7327	1.66E-124	1.18e-122
C6_01990W	PLB1	4.53429	-2.29781	1.06201	-2.16364	0.0304922	0.0504658
C1_09210C	orf19.4779	4324.3	-2.29599	0.107357	-21.3865	1.78E-101	9.43e-100
C2_05950C	TES15	1530.58	-2.28912	0.107058	-21.3821	1.96E-101	1.03e-99
C1_10240C	orf19.4894	373.692	-2.28903	0.165895	-13.7981	2.62E-43	4.36e-42
C2_04950C	CYT1	19903.9	-2.28035	0.0776427	-29.3697	1.34E-189	2.02e-187
C4_02500C	ADR1	2551.06	-2.27924	0.115614	-19.7142	1.63E-86	6.25e-85
C5_04830W	SFL2	268.941	-2.27562	0.154939	-14.6871	7.79E-49	1.47e-47
CR_09050C	orf19.7301	33.3489	-2.26229	0.379874	-5.95536	2.60E-09	1.14e-08
C2_03110W	orf19.5785	44.7982	-2.25512	0.332879	-6.7746	1.25E-11	6.62e-11
C2_06680W	FRP3	19597.5	-2.25235	0.138228	-16.2945	1.08E-59	2.54e-58
C3_02290W	orf19.1617	1181.11	-2.25169	0.115632	-19.4729	1.87E-84	6.9e-83
C1_02270C	orf19.3684	2532.99	-2.24852	0.0938283	-23.9642	6.57E-127	4.77e-125
CR_09920W	GNP2	28.3253	-2.24837	0.42802	-5.25297	1.50E-07	5.61e-07
C1_06570W	ANT1	332.967	-2.24651	0.16333	-13.7544	4.79E-43	7.89e-42
C4_02480C	TIM13	344.189	-2.23868	0.157688	-14.1969	9.58E-46	1.7e-44
C2_04440W	orf19.4508	70.389	-2.23757	0.272017	-8.22582	1.94E-16	1.37e-15
C6_02710C	SAP6	195.751	-2.23532	0.221589	-10.0877	6.26E-24	6.16e-23
C1_07630W	orf19.2782	434.323	-2.23275	0.138617	-16.1073	2.27E-58	5.16e-57
C4_03820C	HRQ2	1964.48	-2.22812	0.104596	-21.3021	1.09E-100	5.64e-99
C5_02040W	orf19.3167	1681.46	-2.22211	0.0983382	-22.5966	4.68E-113	2.85e-111
C7_03190C	orf19.5137	2.60108	-2.21651	1.33187	-1.66421	0.0960705	0.138597
C2_02390W	orf19.1562	465.018	-2.21571	0.133966	-16.5393	1.91E-61	4.68e-60
C1_11260C	orf19.675.1	9.64968	-2.21531	0.681379	-3.25121	0.00114914	0.00259936
C1_09320C	orf19.4792	2273.81	-2.21346	0.408081	-5.42406	5.83E-08	2.27e-07
C6_02760W	orf19.5549	17.5023	-2.19735	0.528878	-4.15475	3.26E-05	9.32e-05
C3_07330W	orf19.6758	1.70648	-2.1914	1.59135	-1.37707	0.168491	NA
C1_08930C	orf19.4751.1	1623.57	-2.18986	0.111614	-19.62	1.04E-85	3.93e-84
CR_04680C	orf19.1736	22.5306	-2.18712	0.506878	-4.31489	1.60E-05	4.77e-05
C5_00890C	GIT2	4410.04	-2.18103	0.0899896	-24.2364	9.20E-130	7.11e-128
C5_00640C	SAM51	1094.21	-2.17844	0.110926	-19.6388	7.21E-86	2.75e-84
CR_05150W	orf19.639.1	41.4187	-2.17613	0.352944	-6.16564	7.02E-10	3.25e-09
C1_11270W	orf19.675	2811.84	-2.16553	0.122794	-17.6355	1.32E-69	3.81e-68
C2_04000C	orf19.823	4.2905	-2.1482	1.07421	-1.9998	0.0455221	0.0721885
CR_02020C	OPT1	283.37	-2.14612	0.162535	-13.204	8.32E-40	1.27e-38
CR_07540C	orf19.2624	21.1875	-2.14602	0.478679	-4.4832	7.35E-06	2.29e-05
C2_03710W	MNN41	22.8038	-2.13793	0.458135	-4.6666	3.06E-06	9.96e-06
C3_04000C	CTN3	6724.82	-2.13303	0.105405	-20.2366	4.67E-91	1.97e-89
C4_00430W	MEP2	890.856	-2.13054	0.114136	-18.6667	9.24E-78	3.16e-76
C6_03130W	orf19.5597.1	3353.31	-2.12748	0.0879756	-24.1827	3.39E-129	2.52e-127
C7_00430W	orf19.7077	1.69494	-2.12429	1.72524	-1.2313	0.21821	NA
C2_01180W	COX17	1020.53	-2.1162	0.0993637	-21.2975	1.20E-100	6.16e-99
CR_04820W	orf19.6311	2014.41	-2.10821	0.105075	-20.0639	1.53E-89	6.3e-88
C6_04610C	NAG3	579.621	-2.10794	0.130988	-16.0926	2.87E-58	6.51e-57
C2_00400C	orf19.2091	3244.81	-2.10359	0.0923489	-22.7787	7.46E-115	4.73e-113
C2_02310W	orf19.1549	2523.02	-2.10066	0.0925807	-22.69	5.62E-114	3.49e-112
CR_07760W	orf19.3704.1	350.221	-2.09993	0.138353	-15.178	4.94E-52	1.01e-50
C7_00290C	HGT13	0.371093	-2.09985	3.1928	-0.657683	0.510742	NA
C1_09700W	orf19.4834	0.369474	-2.09464	3.19752	-0.655081	0.512416	NA
C3_04480C	RAS2	0.369474	-2.09464	3.19752	-0.655081	0.512416	NA
C3_05580C	GAP2	1232.79	-2.09225	0.291025	-7.18925	6.51E-13	3.74e-12
C1_00270W	orf19.6079	70.7388	-2.09103	0.281124	-7.43812	1.02E-13	6.16e-13
C1_04270C	orf19.1062	27.9633	-2.09089	0.433677	-4.8213	1.43E-06	4.8e-06
C4_03780C	orf19.1300	1518.15	-2.0887	0.0997736	-20.9343	2.61E-97	1.24e-95
C7_03480W	orf19.6705	1949.59	-2.0848	0.0992585	-21.0038	6.06E-98	2.92e-96
C2_00670C	orf19.2061	1.64925	-2.0825	1.8167	-1.14631	0.251667	NA
C2_07540W	orf19.1873	3607.31	-2.08094	0.0854527	-24.352	5.53E-131	4.38e-129
C3_01090W	orf19.2511.2	1043.39	-2.07722	0.110029	-18.8788	1.70E-79	6.04e-78
C2_05870W	orf19.5210.1	0.854338	-2.0718	2.25788	-0.917587	0.358835	NA
C3_02400C	COX7	3692.27	-2.07133	0.111221	-18.6237	2.07E-77	7.03e-76
C3_07640C	FUM12	236.64	-2.06024	0.158179	-13.0247	8.85E-39	1.31e-37
C1_13090W	orf19.4936	3.19003	-2.05976	1.18966	-1.73139	0.0833815	0.122431
C4_03540C	ECM38	969.671	-2.05746	0.106358	-19.3446	2.26E-83	8.22e-82
C3_07470W	EVP1	7.19721	-2.05025	0.781178	-2.62456	0.00867611	0.0164107
CR_02350C	GEF2	1638.97	-2.04804	0.0974684	-21.0124	5.05E-98	2.46e-96
C4_00200C	MET15	11909.8	-2.03768	0.087521	-23.2822	6.72E-120	4.5e-118
C6_02090C	orf19.3501	618.023	-2.0371	0.111646	-18.246	2.23E-74	7.18e-73
C2_04590C	QCR8	3658.56	-2.02969	0.0924863	-21.9458	9.49E-107	5.45e-105
C6_02740W	orf19.5547	2787.28	-2.02725	0.0957575	-21.1706	1.78E-99	8.8e-98
CR_08830W	orf19.7279.1	30.857	-2.02403	0.419332	-4.8268	1.39E-06	4.68e-06
C4_03070W	PGA54	1584.98	-2.02303	0.113006	-17.902	1.14E-71	3.5e-70
C5_05240C	orf19.4017	70.0442	-2.02282	0.257491	-7.8559	3.97E-15	2.61e-14
CR_01300W	orf19.3223.1	2835.67	-2.01994	0.0874149	-23.1075	3.89E-118	2.52e-116
C4_05250W	orf19.6864	0.826246	-2.01756	2.24763	-0.89764	0.369378	NA
C1_03820W	PDR16	953.823	-2.01206	0.112212	-17.9308	6.77E-72	2.1e-70
C1_02150W	GAL10	525.259	-2.00951	0.115994	-17.3242	3.09E-67	8.47e-66
C2_10110W	CYC1	1683.41	-2.00675	0.113517	-17.6779	6.20E-70	1.85e-68
C6_00960W	CAN1	9343.68	-2.00545	0.327044	-6.13207	8.67E-10	4e-09
C4_02900C	CRH11	964.139	-2.00453	0.115088	-17.4173	6.10E-68	1.68e-66
C6_00720C	COX15	1887.13	-2.00338	0.100409	-19.9523	1.43E-88	5.68e-87
C1_04660W	DUR1,2	893.694	-2.00227	0.127457	-15.7093	1.31E-55	2.82e-54
C6_03070C	orf19.5589	100.024	-2.00185	0.244153	-8.19917	2.42E-16	1.7e-15
CR_02530W	DBP2	1772.73	-1.99878	0.162105	-12.3302	6.23E-35	8.49e-34
CR_04150W	orf19.499	350.709	-1.99304	0.150582	-13.2356	5.46E-40	8.38e-39
C3_03340C	orf19.332.1	1857.95	-1.98771	0.0936789	-21.2183	6.47E-100	3.3e-98
CR_00010C	orf19.7545	32.4471	-1.98752	0.386623	-5.14071	2.74E-07	9.95e-07
C2_00900W	orf19.2034	3.09904	-1.98539	1.22455	-1.62132	0.104948	0.149969
C2_08520C	orf19.3626.1	23.9334	-1.98328	0.431734	-4.59376	4.35E-06	1.39e-05
C1_02110C	HGT2	2306.09	-1.97626	0.0896211	-22.0512	9.30E-108	5.39e-106
C4_06630C	orf19.2869	0.333501	-1.97575	3.70133	-0.533794	0.593484	NA
C1_09410W	orf19.4803	0.333501	-1.97575	3.70133	-0.533794	0.593484	NA
C7_01770W	orf19.6547	0.333501	-1.97575	3.70133	-0.533794	0.593484	NA
CM_00170C	ATP8	2.27082	-1.97517	1.50658	-1.31103	0.189849	0.249951
C2_00530W	orf19.2074	0.331882	-1.97393	3.3177	-0.594972	0.551862	NA
C1_08770W	orf19.4735	1384.65	-1.96969	0.0970043	-20.3052	1.16E-91	5.02e-90
C4_01860C	orf19.4607	237.065	-1.96857	0.156097	-12.6112	1.83E-36	2.59e-35
C3_01610W	orf19.1682	7434.37	-1.96111	0.0745207	-26.3164	1.25E-152	1.21e-150
C5_02470W	INT1	1768.64	-1.94513	0.117457	-16.5604	1.35E-61	3.32e-60
C3_01550C	TOS1	15278.6	-1.94315	0.0842211	-23.0721	8.84E-118	5.66e-116
C3_02940C	NUO2	397.637	-1.94118	0.160349	-12.106	9.81E-34	1.27e-32
C2_07800W	orf19.2201	446.93	-1.94018	0.134561	-14.4186	3.95E-47	7.17e-46
C3_01100W	orf19.2512	251.521	-1.93953	0.159171	-12.1852	3.73E-34	4.94e-33
C3_03460C	orf19.344	72.2063	-1.93703	0.285454	-6.78579	1.15E-11	6.15e-11
C1_03000W	HOL1	266.383	-1.93689	0.143803	-13.4691	2.38E-41	3.77e-40
C2_07550W	orf19.1872	7248.12	-1.93626	0.0807723	-23.9718	5.48E-127	4.02e-125
C2_09880C	orf19.1363	2901.01	-1.9361	0.1597	-12.1234	7.94E-34	1.04e-32
C2_06630C	orf19.36.1	342.047	-1.93606	0.133483	-14.5042	1.14E-47	2.09e-46
C3_04430W	RIP1	813.362	-1.93432	0.177484	-10.8986	1.17E-27	1.3e-26
C1_01010W	orf19.3290	1636.64	-1.93322	0.0966487	-20.0025	5.23E-89	2.13e-87
C2_01590W	COX13	6066.27	-1.93308	0.0751547	-25.7214	6.74E-146	6.35e-144
C1_06610C	HAK1	513.016	-1.92613	0.156744	-12.2884	1.05E-34	1.41e-33
C3_04190W	orf19.5861.1	84.2143	-1.92478	0.240867	-7.99105	1.34E-15	9.04e-15
C1_04610W	ATP1	46562.6	-1.922	0.0723414	-26.5684	1.57E-155	1.66e-153
C6_00820W	SUN41	8902.6	-1.91763	0.0935554	-20.4972	2.28E-93	1.03e-91
C5_00590W	PET9	45958.1	-1.91456	0.0705387	-27.142	3.15E-162	3.72e-160
C2_04550C	NDH51	1544.75	-1.90476	0.0927718	-20.5317	1.12E-93	5.12e-92
C2_02610C	HGT20	98.6342	-1.90426	0.218992	-8.69558	3.45E-18	2.68e-17
C5_05510C	orf19.4055	17.9688	-1.9027	0.557141	-3.41511	0.000637571	0.00150726
C4_00080C	orf19.376	2115.53	-1.90252	0.085098	-22.3569	1.04E-110	6.18e-109
C2_07750W	RHO2	87.448	-1.90082	0.228669	-8.31252	9.37E-17	6.79e-16
C1_02250W	CWH8	1764.43	-1.90018	0.134256	-14.1534	1.78E-45	3.13e-44
C4_07040W	orf19.3105	235.623	-1.89505	0.214276	-8.84397	9.24E-19	7.4e-18
C1_13060C	orf19.4932	7635.11	-1.89287	0.0775771	-24.3998	1.72E-131	1.38e-129
C5_04880C	PUT2	1336.03	-1.89008	0.101002	-18.7134	3.85E-78	1.34e-76
C3_02190C	orf19.1625	4301.87	-1.88528	0.0925834	-20.363	3.56E-92	1.57e-90
C7_02070W	GRX1	14.3803	-1.88199	0.582058	-3.23333	0.00122357	0.00275635
C6_02870W	RNH1	835.917	-1.88032	0.119404	-15.7475	7.14E-56	1.55e-54
C3_02630C	orf19.254	1208.99	-1.8776	0.299869	-6.2614	3.82E-10	1.8e-09
C1_03190C	ECM33	9159.8	-1.87641	0.091749	-20.4515	5.82E-93	2.6e-91
C1_12590W	ATP20	3839.19	-1.87545	0.0915535	-20.4847	2.95E-93	1.33e-91
C1_11760C	orf19.1140	2076.5	-1.87182	0.084014	-22.2799	5.79E-110	3.42e-108
C2_03540W	RAD32	1074.05	-1.8705	0.11798	-15.8544	1.31E-56	2.88e-55
C2_01780W	MSB2	1388.96	-1.86396	0.101951	-18.2829	1.13E-74	3.69e-73
C5_01755C	MTLALPHA1	57.6889	-1.85888	0.288032	-6.45372	1.09E-10	5.41e-10
C1_01320W	MRS7	1491.97	-1.85806	0.0988558	-18.7957	8.20E-79	2.87e-77
C4_00270W	ATP2	31357.9	-1.85726	0.0735658	-25.2462	1.25E-140	1.14e-138
CR_04140W	orf19.498	267.648	-1.85366	0.15059	-12.3093	8.07E-35	1.1e-33
C4_01250W	NAT4	232.043	-1.85192	0.164926	-11.2288	2.95E-29	3.43e-28
C1_02490C	orf19.2938	225.488	-1.84727	0.178415	-10.3538	4.02E-25	4.09e-24
C2_03470C	COX6	9291.18	-1.83789	0.0749335	-24.5269	7.62E-133	6.21e-131
C5_04930C	MAL31	76.8982	-1.83646	0.270086	-6.79953	1.05E-11	5.6e-11
C1_12280C	orf19.5235	1015.04	-1.82969	0.103568	-17.6665	7.60E-70	2.23e-68
C1_13070C	FAD3	2386.48	-1.82835	0.136896	-13.3557	1.10E-40	1.71e-39
CR_02340W	orf19.3735	4.30725	-1.82809	1.02373	-1.7857	0.0741475	0.111037
CR_08160W	PTC5	822.402	-1.8266	0.104063	-17.5528	5.66E-69	1.62e-67
C4_00240C	PRO3	624.793	-1.82535	0.122448	-14.9072	2.96E-50	5.77e-49
C6_00200C	NUO3	3688.05	-1.8222	0.0900395	-20.2378	4.55E-91	1.93e-89
C2_07830W	FLC3	1201.27	-1.82183	0.120241	-15.1514	7.41E-52	1.49e-50
C1_06900C	MMD1	531.396	-1.81826	1.5674	-1.16004	NA	NA
CR_02210W	orf19.3751	1770.63	-1.81814	0.131393	-13.8375	1.51E-43	2.54e-42
C2_03480C	orf19.873	1.42007	-1.81628	1.79084	-1.0142	0.310485	NA
C1_08170C	BUL1	985.516	-1.81546	0.107375	-16.9076	3.95E-64	1.03e-62
C7_02290W	orf19.6482	41.2738	-1.80977	0.333994	-5.41858	6.01E-08	2.34e-07
CR_09560C	orf19.6606	4.97731	-1.8082	0.984056	-1.8375	0.0661359	0.100361
C2_03120W	AMO1	1531.21	-1.8031	0.121214	-14.8754	4.76E-50	9.23e-49
C2_04470W	ADH3	180.176	-1.80188	0.183493	-9.81989	9.24E-23	8.58e-22
C6_01910W	ADK1	10093.3	-1.80092	0.0768378	-23.4379	1.75E-121	1.23e-119
C1_02070W	HSP31	25.0947	-1.80068	0.463052	-3.88871	0.000100779	0.000268967
C7_03410C	orf19.1334	546.59	-1.79921	0.140874	-12.7718	2.36E-37	3.37e-36
C1_04290C	ACS2	80920.3	-1.78943	0.116824	-15.3174	5.85E-53	1.22e-51
C2_08640C	PST2	340.825	-1.78744	0.167015	-10.7023	9.93E-27	1.08e-25
C5_04110W	SCW11	1072.02	-1.78648	0.30772	-5.80555	6.42E-09	2.72e-08
C2_01210C	HNM1	2875.64	-1.78182	0.106831	-16.679	1.86E-62	4.66e-61
C2_06470W	RTA2	18.5214	-1.78175	0.476449	-3.73963	0.000184288	0.000475801
CR_03400W	orf19.2382	2551.17	-1.77883	0.0918194	-19.3731	1.30E-83	4.75e-82
CR_04870C	orf19.6306	419.008	-1.7782	0.129449	-13.7367	6.12E-43	9.97e-42
C5_00550C	orf19.934	640.353	-1.77247	0.120804	-14.6723	9.70E-49	1.82e-47
C4_03400W	orf19.3366.1	2255.19	-1.76347	0.102737	-17.1649	4.86E-66	1.3e-64
C1_07000W	MEF2	1522.13	-1.7619	0.111605	-15.7869	3.83E-56	8.36e-55
C2_03080W	IDH2	4447.47	-1.7618	0.0845568	-20.8357	2.06E-96	9.68e-95
CR_07060C	CRZ2	150.495	-1.76006	0.207793	-8.47022	2.45E-17	1.82e-16
C1_06840C	orf19.6225.1	435.301	-1.7541	0.128323	-13.6694	1.55E-42	2.49e-41
C5_01140C	orf19.1956	3539.39	-1.74821	0.0811584	-21.5407	6.47E-103	3.51e-101
CR_07800W	SAP2	363.282	-1.74605	0.187955	-9.28971	1.55E-20	1.32e-19
C5_02990W	orf19.4324	322.041	-1.74409	0.153782	-11.3413	8.19E-30	9.69e-29
C2_07580W	orf19.1867	977.387	-1.74338	0.114446	-15.2332	2.13E-52	4.36e-51
C1_04360C	orf19.5201.1	6258.05	-1.7411	0.0878094	-19.8282	1.70E-87	6.66e-86
C4_04770C	MNN22	524.3	-1.73667	0.126341	-13.7459	5.39E-43	8.82e-42
C5_04460C	orf19.3931.2	12.1734	-1.73306	0.584086	-2.96713	0.0030059	0.00627417
C5_02740W	orf19.4294	1129.66	-1.73254	0.107426	-16.1278	1.63E-58	3.73e-57
C1_08920W	orf19.4751	1439.89	-1.73046	0.0973646	-17.773	1.14E-70	3.47e-69
C2_03560C	orf19.863	2910.72	-1.72848	0.0956016	-18.08	4.58E-73	1.45e-71
C5_02890W	YNK1	12677.7	-1.72698	0.0852495	-20.2579	3.03E-91	1.3e-89
C2_08430C	PGA46	46.4609	-1.7149	0.329611	-5.2028	1.96E-07	7.27e-07
C6_03170C	MDR1	320.989	-1.71128	0.683049	-2.50536	0.0122328	0.0223581
C4_00330C	orf19.5660.1	72.3858	-1.70954	0.255826	-6.68242	2.35E-11	1.23e-10
C1_06070W	orf19.2438	1578.23	-1.70946	0.0946831	-18.0545	7.27E-73	2.28e-71
C2_07680W	orf19.2214	1879.96	-1.69991	0.098627	-17.2358	1.43E-66	3.87e-65
CR_04770C	orf19.6315	221.908	-1.69883	0.175302	-9.69088	3.30E-22	3.01e-21
C6_04250W	orf19.1082.1	7891.41	-1.69874	0.0943696	-18.0009	1.92E-72	5.98e-71
C1_00830W	orf19.6023	951.673	-1.69704	0.111926	-15.1622	6.29E-52	1.27e-50
C2_05930W	COX9	5357.85	-1.69351	0.077824	-21.7607	5.47E-105	3.02e-103
C2_07190C	orf19.2275	2752.51	-1.68189	0.0920958	-18.2625	1.65E-74	5.34e-73
C2_02330W	orf19.1551	5.82277	-1.67913	0.860197	-1.95203	0.0509344	0.0795982
C5_03350W	QCR2	543.899	-1.67385	0.118715	-14.0998	3.81E-45	6.65e-44
CR_03110W	orf19.2415	1142.91	-1.67238	0.109187	-15.3167	5.91E-53	1.23e-51
C1_08230C	PLB5	1952.87	-1.67203	0.09926	-16.8449	1.14E-63	2.96e-62
C1_08690W	orf19.4727	1424.79	-1.66962	0.0950368	-17.5681	4.32E-69	1.24e-67
C2_09950W	FCY21	622.824	-1.66703	0.150097	-11.1063	1.17E-28	1.34e-27
C3_03630W	ECM18	16.1349	-1.66474	0.511117	-3.25706	0.00112572	0.00255406
C1_08050W	NUO4	3222.58	-1.66447	0.0842581	-19.7545	7.34E-87	2.84e-85
C1_02650W	orf19.2954	3969.68	-1.66225	0.0962832	-17.2642	8.75E-67	2.38e-65
C2_00660C	SOD4	8.47467	-1.66215	0.696859	-2.3852	0.01707	0.0301466
C4_03950C	orf19.787	169.81	-1.66101	0.183197	-9.06678	1.23E-19	1.01e-18
C2_00850W	MSF1	1397.49	-1.6574	0.0963937	-17.194	2.94E-66	7.92e-65
C4_04820C	orf19.3797	2141.01	-1.65696	0.0947962	-17.4792	2.06E-68	5.76e-67
C1_14220C	FTR2	66.9391	-1.65537	0.258276	-6.40932	1.46E-10	7.17e-10
C3_05750C	orf19.7356	10.163	-1.65499	0.662452	-2.49828	0.0124798	0.0227474
C2_03220C	STP4	2552.48	-1.65279	0.0935449	-17.6684	7.34E-70	2.17e-68
C4_00520W	PAM18	1370.26	-1.65218	0.117525	-14.0581	6.87E-45	1.19e-43
C4_00860C	orf19.4706	717.144	-1.65153	0.153501	-10.7591	5.37E-27	5.87e-26
C2_01970C	ROD1	658.384	-1.6505	0.160411	-10.2892	7.88E-25	7.97e-24
C2_00600C	orf19.2067	922.325	-1.64841	0.109874	-15.0028	7.04E-51	1.4e-49
C6_01510W	OYE23	5.07135	-1.64749	0.909222	-1.81198	0.0699897	0.105387
C1_12610W	orf19.3755	1394.74	-1.64307	0.102788	-15.985	1.63E-57	3.63e-56
C6_03840C	SNQ2	3017.08	-1.63927	0.148764	-11.0193	3.09E-28	3.49e-27
CR_08920W	orf19.7288	75.2882	-1.63862	0.25353	-6.46325	1.02E-10	5.09e-10
C7_03050W	orf19.5156	215.573	-1.63802	0.155342	-10.5446	5.38E-26	5.66e-25
C4_00660W	orf19.4176	873.076	-1.63696	0.107091	-15.2857	9.52E-53	1.97e-51
C4_02720C	orf19.2726	894.255	-1.63568	0.142682	-11.4638	2.00E-30	2.42e-29
C3_06850W	FCR1	17.6252	-1.63075	0.499485	-3.26486	0.00109518	0.00249133
C4_04320W	FRE10	482.779	-1.62871	0.149423	-10.9	1.15E-27	1.28e-26
C1_12330W	orf19.5231	10.1451	-1.62837	0.669398	-2.43259	0.0149914	0.0267906
C2_07820C	PHO86	1352.58	-1.62526	0.0987885	-16.4519	8.12E-61	1.95e-59
C6_03450C	NAM2	3796.2	-1.62373	0.0869577	-18.6726	8.27E-78	2.85e-76
C1_07530W	orf19.2800	63.67	-1.62155	0.272963	-5.94055	2.84E-09	1.24e-08
C1_12910W	orf19.4921.1	1624.34	-1.61243	0.281918	-5.7195	1.07E-08	4.47e-08
C2_03950W	orf19.828	2539.36	-1.61031	0.0938675	-17.1552	5.75E-66	1.53e-64
C5_02190C	orf19.4225.1	1601.65	-1.61001	0.0942836	-17.0763	2.23E-65	5.89e-64
C1_10160W	MIR1	5741.45	-1.60809	0.0819258	-19.6286	8.82E-86	3.34e-84
C1_06230C	MDM34	2548.82	-1.60788	0.0827433	-19.4321	4.13E-84	1.52e-82
C3_04500C	RPL19A	1466.59	-1.60648	1.22585	-1.31051	NA	NA
C1_09430W	orf19.4805	733.689	-1.60629	0.113264	-14.1819	1.19E-45	2.1e-44
C4_01080W	RAT1	685.808	-1.60617	0.172657	-9.30268	1.37E-20	1.18e-19
C1_04970W	orf19.51	491.89	-1.60483	0.125567	-12.7806	2.10E-37	3.02e-36
C6_01980C	orf19.688	1179.56	-1.60247	0.0914442	-17.524	9.40E-69	2.67e-67
C4_01930C	orf19.4600	509.162	-1.60247	0.122766	-13.053	6.11E-39	9.07e-38
CR_10310W	orf19.7606	0.651615	-1.60224	2.44362	-0.655684	0.512027	NA
CR_05970C	orf19.458	1367.36	-1.6018	0.095252	-16.8165	1.85E-63	4.76e-62
CR_08780W	ITS1	3.6721	-1.60019	1.09292	-1.46414	0.143156	0.196412
C1_09020W	orf19.4758	4835.44	-1.59848	0.0939399	-17.016	6.25E-65	1.64e-63
C2_01650W	orf19.1476	34.5302	-1.59722	0.36257	-4.40528	1.06E-05	3.24e-05
C4_06490C	PRI2	220.11	-1.59537	0.183289	-8.70412	3.20E-18	2.49e-17
C4_03410W	orf19.3367	3521.29	-1.59221	0.100188	-15.8922	7.18E-57	1.59e-55
C3_01480C	RKI1	1041.87	-1.588	0.10936	-14.5208	8.95E-48	1.65e-46
C2_06860W	LTE1	621.565	-1.58755	0.125822	-12.6174	1.69E-36	2.4e-35
C5_00370W	COF1	491.168	-1.5868	1.14834	-1.38182	NA	NA
C1_10050W	orf19.4872	35.891	-1.58445	0.346076	-4.57833	4.69E-06	1.49e-05
C6_00160W	PGA48	320.024	-1.58243	0.158586	-9.97836	1.90E-23	1.82e-22
C7_03380W	orf19.1336.2	985.473	-1.5742	0.0982632	-16.0203	9.23E-58	2.07e-56
C4_04170C	AXL2	1388.93	-1.57121	0.0888521	-17.6834	5.63E-70	1.69e-68
C1_03280W	orf19.3022	1634.83	-1.56839	0.0941951	-16.6505	3.00E-62	7.47e-61
C1_00840C	NRM1	909.824	-1.56694	0.109649	-14.2905	2.51E-46	4.52e-45
C3_03870C	SAP9	5293.33	-1.56609	0.128343	-12.2024	3.02E-34	4.03e-33
C3_07670W	orf19.6720	7.39808	-1.56482	0.733443	-2.13352	0.032882	0.0539323
C2_08510W	orf19.3627	489.234	-1.56386	0.130364	-11.9961	3.72E-33	4.75e-32
C3_03940C	orf19.2813	4.35943	-1.56358	0.959776	-1.62911	0.10329	0.147775
C4_01220C	orf19.4668	95.0891	-1.56087	0.230254	-6.77887	1.21E-11	6.44e-11
C6_03090W	orf19.5592	6.10416	-1.55961	0.871886	-1.78878	0.0736501	0.110374
C6_00470C	FET99	6.05	-1.55698	0.849774	-1.83223	0.0669175	0.101369
C1_07910C	MRPL3	1932.24	-1.55405	0.100006	-15.5395	1.87E-54	3.96e-53
C2_10360C	HEM3	1464.33	-1.55055	0.115321	-13.4455	3.27E-41	5.15e-40
CR_01620C	MET6	42899.2	-1.54464	0.0837232	-18.4494	5.27E-76	1.75e-74
C1_06340W	orf19.6277	240.435	-1.54369	0.150781	-10.2379	1.34E-24	1.35e-23
CR_00210W	ALK2	22.9919	-1.54234	0.460123	-3.35202	0.000802257	0.00186584
C2_08950W	orf19.211	23.0766	-1.54017	0.415499	-3.70679	0.000209901	0.000537326
C5_04530W	orf19.3938	1910.48	-1.53901	0.0989981	-15.5458	1.70E-54	3.6e-53
CM_00380W	NAD5	1.21328	-1.53655	1.97596	-0.777624	0.436791	NA
CR_06490C	HSP60	31992.7	-1.53464	0.0815765	-18.8122	6.00E-79	2.11e-77
C3_01080W	MRPL33	1675.94	-1.5345	0.0999319	-15.3555	3.26E-53	6.81e-52
C1_06060C	ACP1	3153.05	-1.53282	0.0865726	-17.7056	3.80E-70	1.14e-68
C1_01710W	orf19.3360	2450.03	-1.52879	0.0980384	-15.5938	8.02E-55	1.71e-53
C6_03440W	orf19.5704	1469.79	-1.52658	0.129128	-11.8223	2.99E-32	3.72e-31
C1_12340C	MRPS9	2493.69	-1.52526	0.0919351	-16.5906	8.15E-62	2.01e-60
CR_07270C	HGT16	1037.92	-1.5238	0.0933374	-16.3257	6.48E-60	1.53e-58
C1_09120W	IPT1	2365.59	-1.52185	0.101771	-14.9537	1.47E-50	2.9e-49
C2_09340W	orf19.4095	4.88246	-1.52161	0.961057	-1.58326	0.113361	0.160771
C1_04470C	orf19.6840	93.3693	-1.52046	0.251033	-6.05683	1.39E-09	6.3e-09
C2_03940C	SCH9	793.314	-1.51949	0.123107	-12.3428	5.32E-35	7.29e-34
C2_04810W	HIS3	724.608	-1.51241	0.108971	-13.879	8.50E-44	1.44e-42
C3_02510C	SAP8	115.561	-1.51211	0.230454	-6.56144	5.33E-11	2.71e-10
C6_03730C	orf19.5747	3805.05	-1.51093	0.0864387	-17.4798	2.04E-68	5.72e-67
C3_00710W	CHS8	1592.12	-1.50999	0.102548	-14.7248	4.47E-49	8.49e-48
CR_01370C	orf19.2520	2679.79	-1.50995	0.0982326	-15.3711	2.56E-53	5.37e-52
CR_04260W	SNP3	118.556	-1.50914	0.209506	-7.20329	5.88E-13	3.39e-12
C5_01650C	MYO1	924.651	-1.50901	0.10713	-14.0857	4.65E-45	8.1e-44
C3_07280C	orf19.6770	179.824	-1.5064	0.177411	-8.49103	2.05E-17	1.53e-16
C2_01740C	orf19.1485	1847.59	-1.50563	0.0944744	-15.9369	3.51E-57	7.81e-56
CR_05990C	SFL1	1609.77	-1.50266	0.14927	-10.0667	7.75E-24	7.6e-23
C1_04600C	orf19.6853	3768.46	-1.5015	0.0912881	-16.448	8.67E-61	2.07e-59
C4_01740W	TIM12	8.28882	-1.49996	0.686531	-2.18484	0.0289002	0.0481351
C2_04180C	orf19.804	1124.21	-1.49801	0.101386	-14.7752	2.12E-49	4.05e-48
C4_01770W	POL30	1738.12	-1.49343	0.0920869	-16.2177	3.78E-59	8.7e-58
C1_01130W	orf19.3301	654.933	-1.49248	0.166547	-8.96131	3.21E-19	2.62e-18
C1_10470W	orf19.989	4359.36	-1.4921	0.0943213	-15.8193	2.29E-56	5.02e-55
CR_05340C	IFE2	9.97606	-1.48917	0.634334	-2.34761	0.0188941	0.0330305
C1_04880C	MRPL37	567.758	-1.48846	0.122106	-12.1898	3.52E-34	4.68e-33
C1_06920C	orf19.6219	699.002	-1.48677	0.120478	-12.3406	5.48E-35	7.48e-34
C4_04410C	LYS4	910.146	-1.48473	0.102309	-14.5122	1.01E-47	1.86e-46
C2_08280W	EAF3	105.346	-1.48452	0.231388	-6.41571	1.40E-10	6.88e-10
C1_00030C	orf19.6113	35.5378	-1.48392	0.345216	-4.29853	1.72E-05	5.11e-05
C6_00730W	orf19.3655	12.9503	-1.48365	0.567915	-2.61245	0.00898961	0.0169363
C4_04970C	orf19.3782.2	1229.79	-1.4828	0.629833	-2.35428	0.0185586	0.0325005
C2_05960C	orf19.5216	359.646	-1.4805	0.15108	-9.79942	1.13E-22	1.05e-21
C2_04170C	orf19.804.1	8300.3	-1.48042	0.0727189	-20.3581	3.93E-92	1.72e-90
C6_01930W	YHM1	4330.83	-1.47994	0.113298	-13.0623	5.41E-39	8.05e-38
CR_03020C	orf19.2426	519.454	-1.47863	0.124574	-11.8695	1.70E-32	2.14e-31
C3_01710C	PPT1	581.765	-1.47759	0.139504	-10.5918	3.25E-26	3.47e-25
CR_04580W	orf19.549	3646.2	-1.47354	0.0904685	-16.2879	1.20E-59	2.82e-58
C1_10580C	orf19.1830	469.341	-1.46994	0.17835	-8.24185	1.70E-16	1.21e-15
C5_03020W	CCC2	596.66	-1.46756	0.111857	-13.1199	2.53E-39	3.81e-38
C1_12930C	orf19.4923	27.4353	-1.46687	0.381216	-3.84787	0.000119149	0.000315186
C7_02120C	orf19.6503	135.349	-1.46649	0.188392	-7.78425	7.01E-15	4.5e-14
C2_07380W	SSC1	24127	-1.46561	0.0737519	-19.8722	7.08E-88	2.79e-86
C2_04050C	DCK1	356.272	-1.46486	0.154921	-9.45548	3.22E-21	2.84e-20
C6_02670C	WSC2	1142.31	-1.4642	0.148286	-9.87419	5.39E-23	5.09e-22
CR_02200C	RAD51	929.596	-1.46262	0.110527	-13.2331	5.65E-40	8.64e-39
C5_02770W	MSW1	787.169	-1.46117	0.118877	-12.2914	1.01E-34	1.36e-33
C4_06610C	SDH12	20153.3	-1.46101	0.0729046	-20.04	2.47E-89	1.01e-87
C1_07980C	orf19.5069	373.365	-1.45928	0.165468	-8.81914	1.15E-18	9.19e-18
C2_08920W	orf19.215	355.889	-1.45921	0.156468	-9.32594	1.10E-20	9.47e-20
CR_07390C	MRPL8	1767.42	-1.45848	0.0885391	-16.4727	5.76E-61	1.39e-59
C3_04650W	orf19.5925	4.12237	-1.45835	1.02762	-1.41915	0.155855	0.211148
C1_01520C	SOD2	4081.48	-1.45832	0.0820045	-17.7835	9.49E-71	2.9e-69
C6_03080C	ADO1	5479.45	-1.45684	0.0824446	-17.6705	7.07E-70	2.1e-68
C3_02030W	orf19.1643	717.244	-1.45405	0.106183	-13.6938	1.11E-42	1.79e-41
CR_09550C	NUO1	255.994	-1.45284	0.167738	-8.66135	4.66E-18	3.58e-17
C7_03000C	orf19.5161	1023.97	-1.44971	0.10553	-13.7375	6.05E-43	9.88e-42
CR_00250W	ATP17	476.294	-1.44876	0.16457	-8.8033	1.33E-18	1.06e-17
C6_01150W	CDC20	468.325	-1.44649	0.129104	-11.2041	3.89E-29	4.53e-28
C1_02630C	EXG2	218.914	-1.44388	0.163035	-8.85625	8.28E-19	6.64e-18
CR_05570C	RNR3	1555.24	-1.4432	0.121654	-11.8631	1.84E-32	2.31e-31
C2_09360W	orf19.4097	162.859	-1.44278	0.176892	-8.15625	3.46E-16	2.41e-15
CR_01740W	MCI4	3851.27	-1.4396	0.0893331	-16.115	2.00E-58	4.57e-57
CR_05180C	SDH2	1096.14	-1.43934	0.108556	-13.259	4.00E-40	6.15e-39
C3_00810C	FOX2	2687.67	-1.43727	0.102257	-14.0555	7.13E-45	1.23e-43
C7_02210W	orf19.6493	13.3298	-1.43566	0.574296	-2.49986	0.0124242	0.0226599
C5_01330W	orf19.1935	76.9445	-1.43434	0.259117	-5.53551	3.10E-08	1.25e-07
C4_00440C	OPT7	211.308	-1.43161	0.158121	-9.05387	1.38E-19	1.14e-18
C5_01130W	CYC3	2403.34	-1.43115	0.100328	-14.2647	3.63E-46	6.51e-45
CR_01870C	orf19.2585	7.34705	-1.42469	0.80372	-1.77263	0.0762907	0.113833
C4_04260C	FZO1	1349.11	-1.423	0.0906708	-15.6942	1.66E-55	3.57e-54
C1_01580W	orf19.3348	1929.97	-1.4187	0.102717	-13.8118	2.16E-43	3.62e-42
C2_04030C	ACP12	429.721	-1.41824	0.157401	-9.01032	2.05E-19	1.68e-18
C2_01030W	orf19.2019	2169.45	-1.41822	0.0844173	-16.8001	2.44E-63	6.22e-62
C7_03120W	TIM54	2441.4	-1.41164	0.0869355	-16.2378	2.73E-59	6.3e-58
CR_04960C	CRG1	277.817	-1.41109	0.180942	-7.79857	6.26E-15	4.04e-14
CR_00180C	CHT1	5.65767	-1.41088	0.819994	-1.7206	0.0853237	0.124857
CR_02740W	INN1	1220.19	-1.41035	0.161221	-8.74789	2.17E-18	1.72e-17
C4_04530C	PHR1	15980.9	-1.40947	0.104517	-13.4855	1.90E-41	3.03e-40
C6_00920W	orf19.93	10476	-1.4092	0.0759944	-18.5435	9.21E-77	3.07e-75
C4_03430W	MOH1	1459.39	-1.40833	0.118933	-11.8414	2.39E-32	2.97e-31
C1_03650C	MRPL27	1397.69	-1.40533	0.0986042	-14.2522	4.34E-46	7.77e-45
C2_02270C	orf19.1545	1046.94	-1.4029	0.107098	-13.0992	3.33E-39	5e-38
CR_06660W	SEO1	88.9839	-1.40276	0.255288	-5.49482	3.91E-08	1.55e-07
C2_08340C	orf19.1349	95.183	-1.39994	0.263604	-5.31079	1.09E-07	4.15e-07
C2_05980C	orf19.4122	486.898	-1.39114	0.130376	-10.6702	1.40E-26	1.52e-25
C1_03390W	EHT1	812.813	-1.39098	0.112061	-12.4127	2.23E-35	3.07e-34
C2_06070W	FAA2-1	1992.33	-1.39073	0.0869759	-15.9898	1.50E-57	3.37e-56
C5_02220C	orf19.4229	209.54	-1.38768	0.160134	-8.66579	4.48E-18	3.46e-17
C4_06510C	CSO99	1665.88	-1.3876	0.110329	-12.5769	2.83E-36	3.94e-35
CR_07700W	orf19.1985	869.43	-1.38706	0.140549	-9.86885	5.68E-23	5.36e-22
C3_01460C	FOX3	569.478	-1.38655	0.11949	-11.6039	3.94E-31	4.8e-30
C1_01180C	orf19.3306	13.0493	-1.38358	0.571117	-2.42259	0.0154105	0.0274582
C1_04370C	orf19.5201	2099.71	-1.38165	0.0884875	-15.614	5.84E-55	1.25e-53
C3_01850W	orf19.1662	2227.36	-1.38018	0.0985168	-14.0096	1.36E-44	2.34e-43
C7_02770W	CHS1	560.945	-1.38015	0.122579	-11.2593	2.08E-29	2.43e-28
C1_05070C	GPI7	1530.12	-1.37938	0.0882917	-15.623	5.08E-55	1.09e-53
C2_07030C	orf19.2259	2424.54	-1.37507	0.0917953	-14.9797	9.96E-51	1.97e-49
C4_06480C	CEK1	1114.95	-1.3702	0.096671	-14.1738	1.33E-45	2.34e-44
C6_01710C	PTK2	3937.79	-1.36992	0.139288	-9.83519	7.94E-23	7.42e-22
C4_05020W	IMG2	547.435	-1.36851	0.119672	-11.4355	2.78E-30	3.33e-29
C7_03080W	LMO1	3065.69	-1.36657	0.0904593	-15.107	1.46E-51	2.89e-50
C5_02920W	orf19.4316	539.991	-1.36445	0.120384	-11.3341	8.89E-30	1.05e-28
CR_07320C	orf19.6136	997.962	-1.36249	0.112415	-12.1202	8.26E-34	1.07e-32
C2_03630W	orf19.855	3.30032	-1.35964	1.10713	-1.22807	0.21942	0.282587
C7_03220C	ZCF29	2514.19	-1.35842	0.0920989	-14.7496	3.09E-49	5.9e-48
C2_06950C	orf19.2249	791.578	-1.35776	0.107315	-12.6521	1.09E-36	1.54e-35
C4_01360W	PGA53	2415	-1.35721	0.0890193	-15.2462	1.75E-52	3.6e-51
C6_02510C	ASG7	7.77192	-1.35573	0.731368	-1.85369	0.0637833	0.0973512
C5_01800C	HIP1	1968.22	-1.35448	0.0932452	-14.526	8.29E-48	1.54e-46
C3_07060W	FESUR1	247.619	-1.35326	0.156899	-8.62506	6.41E-18	4.87e-17
CR_01310W	ATP3	20873.4	-1.35128	0.0723473	-18.6777	7.52E-78	2.6e-76
CR_07460C	orf19.6119	634.004	-1.34798	0.127267	-10.5917	3.26E-26	3.47e-25
CR_00930W	ATO10	489.428	-1.34558	0.155739	-8.63995	5.62E-18	4.3e-17
C7_04340C	orf19.7127.1	23.0487	-1.34191	0.470036	-2.85491	0.00430494	0.00870814
C3_03480C	ALT1	6277.4	-1.3418	0.0766993	-17.4943	1.58E-68	4.46e-67
C2_01700C	HAP42	1587.89	-1.34081	0.0897069	-14.9465	1.64E-50	3.22e-49
C1_00640C	RPO41	1303.58	-1.33653	0.110604	-12.0839	1.29E-33	1.67e-32
CR_02240C	OPT2	52.4251	-1.33568	0.29768	-4.48697	7.22E-06	2.26e-05
C4_04360W	orf19.1411	26.0874	-1.32752	0.407704	-3.25608	0.0011296	0.00256191
C2_03610W	FMO2	112.205	-1.32746	0.226003	-5.87362	4.26E-09	1.83e-08
C3_03200C	orf19.319	344.892	-1.32541	0.143348	-9.2461	2.33E-20	1.98e-19
CR_02290W	PGA22	7.01363	-1.32289	0.745323	-1.77492	0.0759109	0.113368
C5_02530W	UAP1	1956.2	-1.32057	0.113329	-11.6525	2.23E-31	2.73e-30
C3_00930W	ATO2	2248.12	-1.31944	0.134077	-9.84092	7.50E-23	7.04e-22
C2_09110C	orf19.4069	10.2112	-1.31913	0.631211	-2.08984	0.0366319	0.0592601
C1_03930W	NUE2	1634.76	-1.31857	0.0949554	-13.8862	7.68E-44	1.31e-42
C2_03250W	AVT7	1348.6	-1.3171	0.0978308	-13.463	2.58E-41	4.08e-40
C2_03840C	INO4	764.25	-1.31267	0.108949	-12.0485	1.97E-33	2.54e-32
C6_02490C	orf19.5518	866.639	-1.3093	0.116179	-11.2697	1.85E-29	2.17e-28
C3_03320W	RUB1	65.9576	-1.30787	0.255705	-5.11475	3.14E-07	1.14e-06
C1_08810C	MSS116	4342.41	-1.30722	0.124039	-10.5388	5.73E-26	6.01e-25
C2_07840W	orf19.2197	3.8137	-1.30586	0.984743	-1.32609	0.18481	0.244332
C2_04790C	orf19.185	1773.72	-1.30531	0.0861899	-15.1446	8.23E-52	1.65e-50
C6_03100W	SHE3	1700.02	-1.30468	0.091017	-14.3345	1.33E-46	2.41e-45
CM_00210W	COX1	6.61863	-1.30438	0.851174	-1.53245	0.125411	0.175384
CR_03510W	orf19.4394	37.5652	-1.30273	0.330168	-3.94567	7.96E-05	0.000214748
C1_06630W	orf19.6247	1010.16	-1.30248	0.118531	-10.9885	4.34E-28	4.89e-27
CR_08790W	RDN58	20.4357	-1.30159	0.455651	-2.85655	0.00428278	0.00867497
C1_05790W	orf19.2472.1	654.21	-1.30025	0.121298	-10.7195	8.25E-27	8.95e-26
C3_01170W	orf19.3154	938.209	-1.29578	0.0990781	-13.0784	4.38E-39	6.54e-38
C7_01900W	NUC2	157.44	-1.29535	0.209922	-6.17065	6.80E-10	3.16e-09
C1_09180W	LYS143	383.335	-1.291	0.126613	-10.1964	2.06E-24	2.05e-23
C3_00840C	orf19.6156	593.959	-1.2902	0.130092	-9.91758	3.49E-23	3.34e-22
CR_05730C	orf19.6639	1811.46	-1.28931	0.0863404	-14.9329	2.01E-50	3.94e-49
CR_07890W	EFG1	3526.55	-1.28842	0.144461	-8.91878	4.71E-19	3.81e-18
C1_05080W	GPT1	1776.7	-1.28482	0.354895	-3.62028	0.00029428	0.000733692
C2_07710W	orf19.2211	14.5367	-1.28102	0.570417	-2.24575	0.0247199	0.0419281
CR_01390W	MGE1	3438.49	-1.2809	0.0784212	-16.3336	5.69E-60	1.35e-58
C1_06130C	HAC1	280.809	-1.28025	0.171381	-7.47017	8.01E-14	4.87e-13
C5_03290C	orf19.2650.1	6.95079	-1.27982	0.751991	-1.70191	0.0887719	0.129306
C4_00370W	HOF1	98.3099	-1.2789	0.215036	-5.94737	2.72E-09	1.19e-08
C1_12440W	orf19.5220	217.443	-1.27772	0.180899	-7.06317	1.63E-12	9.17e-12
C2_08390W	orf19.1433	1418.98	-1.27536	0.0897226	-14.2144	7.45E-46	1.33e-44
C2_09990C	YOR1	860.098	-1.27386	0.158983	-8.01253	1.12E-15	7.63e-15
CR_02540W	CHO2	2604.23	-1.27297	0.0854958	-14.8893	3.87E-50	7.52e-49
CR_07250C	orf19.6143	893.119	-1.26596	0.100424	-12.6061	1.95E-36	2.75e-35
C2_06240W	SMD2	71.0897	-1.26537	0.257503	-4.914	8.92E-07	3.09e-06
C6_03230W	ARG3	4077.01	-1.2649	0.156476	-8.08365	6.29E-16	4.34e-15
C6_00870C	ILV5	18487.5	-1.2649	0.0752479	-16.8098	2.07E-63	5.31e-62
C1_01600W	MRP20	2120.65	-1.26377	0.0985946	-12.8179	1.30E-37	1.87e-36
C1_07600W	ATP7	7445.01	-1.26358	0.0859841	-14.6955	6.89E-49	1.31e-47
C3_01020W	orf19.2506	353.703	-1.26302	0.141538	-8.92355	4.52E-19	3.65e-18
C4_02450W	orf19.2757	117.804	-1.26177	0.202677	-6.22551	4.80E-10	2.25e-09
C1_11710C	CIS312	2.60569	-1.26148	1.28288	-0.983319	0.32545	0.397641
C6_00740W	FAT1	1518.33	-1.26142	0.098295	-12.833	1.07E-37	1.55e-36
C4_03370C	orf19.3364	500.031	-1.2614	0.127311	-9.90805	3.84E-23	3.66e-22
CR_01980C	CRC1	114.897	-1.25903	0.20039	-6.28291	3.32E-10	1.58e-09
C5_04650C	MSM1	172.378	-1.25892	0.172611	-7.29338	3.02E-13	1.78e-12
C4_00880W	orf19.4705	979.886	-1.25787	0.104482	-12.0391	2.21E-33	2.84e-32
C6_02100W	orf19.3499	3.72533	-1.25744	1.28692	-0.977091	0.328524	0.40099
C5_00820W	orf19.585	3197.72	-1.25594	0.0953678	-13.1694	1.32E-39	1.99e-38
C3_03010C	DTD2	1785.54	-1.2527	0.0894017	-14.012	1.32E-44	2.27e-43
C6_00460C	FET3	380.038	-1.25133	0.128003	-9.77575	1.43E-22	1.32e-21
C6_02880W	orf19.5564	434.972	-1.2504	0.138807	-9.00822	2.09E-19	1.71e-18
C3_02320W	ILV2	15645	-1.24787	0.071723	-17.3985	8.48E-68	2.33e-66
C6_00670W	CDC14	547.795	-1.24509	0.12572	-9.90371	4.01E-23	3.79e-22
C3_07160W	PGA32	16.6928	-1.2445	0.482914	-2.57706	0.00996452	0.0185672
C4_02370C	PGA59	59620.1	-1.24303	0.106279	-11.6958	1.34E-31	1.65e-30
C2_03070C	SMP3	358.199	-1.2421	0.131064	-9.47703	2.62E-21	2.32e-20
C4_04340C	YFH1	380.404	-1.23975	0.144228	-8.59577	8.27E-18	6.22e-17
C2_09510C	orf19.1403	1146.94	-1.23953	0.0975038	-12.7126	5.03E-37	7.19e-36
C1_03670C	DAO1	2097.89	-1.23912	0.0998486	-12.41	2.31E-35	3.17e-34
C1_03710C	MSB1	955.15	-1.23903	0.103411	-11.9816	4.43E-33	5.64e-32
CR_06480C	RRN11	502.355	-1.23888	0.161984	-7.64818	2.04E-14	1.28e-13
C2_00880W	orf19.2036	763.522	-1.2378	0.104109	-11.8895	1.34E-32	1.69e-31
C6_01520W	orf19.3432	153.002	-1.23681	0.177937	-6.95081	3.63E-12	2e-11
C2_01090C	ERG28	717.145	-1.23629	0.104252	-11.8587	1.94E-32	2.42e-31
C2_01140C	orf19.2010	10.3925	-1.23623	0.809052	-1.528	0.126513	0.176759
C1_01680C	orf19.3357	1694.25	-1.23498	0.100368	-12.3046	8.56E-35	1.16e-33
C5_02590C	orf19.4273	736.008	-1.23477	0.158499	-7.79039	6.68E-15	4.29e-14
C6_03860C	PGA61	61.6298	-1.23436	0.260883	-4.73146	2.23E-06	7.36e-06
C2_09350W	TAZ1	134.538	-1.23308	0.205137	-6.011	1.84E-09	8.27e-09
C2_01690W	orf19.1480	7810.11	-1.23255	0.0808833	-15.2386	1.96E-52	4.03e-51
C4_02240C	orf19.4566	5.83882	-1.23174	0.881161	-1.39785	0.162157	0.218066
CR_01400W	LYS12	1792.26	-1.22732	0.0859176	-14.2848	2.72E-46	4.9e-45
C2_03160C	RNR1	1595.68	-1.22534	0.101581	-12.0627	1.66E-33	2.14e-32
C1_02840W	PDE2	978.144	-1.22445	0.164204	-7.45692	8.86E-14	5.37e-13
C2_04450W	orf19.4507	105.251	-1.22409	0.241562	-5.0674	4.03E-07	1.44e-06
CR_03530W	orf19.4396	10718.4	-1.22378	0.0847828	-14.4343	3.15E-47	5.73e-46
CR_07630C	RPS27	4861.94	-1.22163	0.0823544	-14.8339	8.85E-50	1.7e-48
C2_01580W	REX2	463.012	-1.21913	0.15742	-7.74446	9.60E-15	6.11e-14
C1_14590C	TLO4	23.4809	-1.21905	0.457109	-2.66686	0.00765628	0.0146652
C4_04660C	orf19.3815	185.494	-1.21822	0.216802	-5.61908	1.92E-08	7.83e-08
C2_05040C	orf19.3535	554.58	-1.21623	0.108639	-11.1951	4.31E-29	5e-28
C1_10250C	orf19.4895	402.776	-1.21619	0.133809	-9.08901	9.99E-20	8.28e-19
C6_01260W	orf19.134	13.7958	-1.21609	0.564264	-2.15518	0.0311478	0.0514943
CR_02280W	PGA23	153.467	-1.21482	0.182496	-6.65671	2.80E-11	1.46e-10
C5_03770C	orf19.1117	26.1774	-1.21302	0.398729	-3.04223	0.00234832	0.00503415
C5_02240W	PTH2	84.6294	-1.21258	0.287358	-4.21976	2.45E-05	7.15e-05
C3_03820C	orf19.6934	282.683	-1.21201	0.14078	-8.60923	7.36E-18	5.55e-17
C3_03130C	orf19.310	6.65877	-1.21174	0.867191	-1.39731	0.16232	0.218237
C2_02680W	PDR17	220.611	-1.21062	0.14705	-8.23274	1.83E-16	1.3e-15
C5_05220W	CAG1	92.1167	-1.20918	0.234155	-5.16403	2.42E-07	8.85e-07
C1_08630W	orf19.4721	1068.84	-1.20883	0.129319	-9.34766	8.96E-21	7.75e-20
C2_02050C	orf19.1522	181.871	-1.20722	0.164626	-7.33311	2.25E-13	1.33e-12
CR_06040W	orf19.3854	2577.21	-1.20338	0.15113	-7.9626	1.68E-15	1.13e-14
C4_02220C	ZCF25	171.635	-1.20028	0.185874	-6.45747	1.06E-10	5.28e-10
C4_05400C	orf19.1797	985.297	-1.19961	0.133915	-8.95802	3.31E-19	2.69e-18
C2_10780C	PSO2	1.00675	-1.19789	1.87805	-0.637838	0.523579	NA
C1_05940W	PHO87	3153.85	-1.19625	0.127232	-9.40213	5.35E-21	4.68e-20
C6_00550W	orf19.4204	1251.01	-1.19483	0.0931495	-12.827	1.16E-37	1.67e-36
C1_09250W	CRP1	3979.71	-1.19448	0.271004	-4.40764	1.05E-05	3.2e-05
C3_00980W	FLC1	2360.37	-1.19123	0.123042	-9.68145	3.62E-22	3.3e-21
C3_01740C	orf19.1671.1	1.54575	-1.19066	1.56907	-0.758832	0.447953	NA
C1_05270C	orf19.439	1495.18	-1.19001	0.093837	-12.6817	7.47E-37	1.06e-35
C5_04720C	orf19.3957	927.731	-1.18741	0.129688	-9.15589	5.39E-20	4.51e-19
CR_03350C	orf19.2387	1800.4	-1.18604	0.0989598	-11.9851	4.25E-33	5.42e-32
C1_08620W	CTR2	996.901	-1.18516	0.0949772	-12.4783	9.80E-36	1.36e-34
C3_01150C	orf19.158	832.818	-1.18416	0.116783	-10.1398	3.68E-24	3.66e-23
C5_00670C	HMS1	616.044	-1.18272	0.106963	-11.0573	2.02E-28	2.3e-27
C4_03700W	orf19.1308	411.202	-1.18234	0.137162	-8.62	6.70E-18	5.07e-17
C2_02550C	orf19.1580	110.905	-1.18077	0.213926	-5.51951	3.40E-08	1.36e-07
C2_10730W	orf19.5353	1.01139	-1.17496	1.99223	-0.589774	0.555342	NA
CR_01600C	orf19.2547	774.544	-1.17443	0.129084	-9.09817	9.19E-20	7.63e-19
C5_02580W	orf19.4271	1617.5	-1.17348	0.109987	-10.6693	1.42E-26	1.53e-25
C1_04140W	IFD6	76.1904	-1.17204	0.717835	-1.63275	0.102521	0.146849
C5_04620C	orf19.3946	671.005	-1.17166	0.108212	-10.8274	2.55E-27	2.81e-26
C5_03170C	orf19.4349	1439.83	-1.17164	0.0886397	-13.218	6.91E-40	1.05e-38
C4_05430C	GAP5	2617	-1.17118	0.161963	-7.23117	4.79E-13	2.78e-12
CR_02480W	orf19.3719	2.99596	-1.17108	1.12133	-1.04436	0.296319	0.366732
CR_03660C	orf19.4365	884.418	-1.17074	0.0984648	-11.89	1.33E-32	1.68e-31
C1_11440C	GIN1	744.717	-1.17016	0.116799	-10.0185	1.26E-23	1.22e-22
C2_09410W	orf19.1599	6.03771	-1.16925	0.863773	-1.35366	0.175845	0.234072
C1_07880C	GCS1	1248.76	-1.16711	0.155519	-7.50465	6.16E-14	3.77e-13
C3_07340W	GCY1	7.67264	-1.16517	0.730583	-1.59484	0.110747	0.157397
C2_07730W	YVC1	1846.56	-1.16503	0.118595	-9.82361	8.91E-23	8.29e-22
C3_01960C	POX1-3	5463.25	-1.16341	0.0765119	-15.2057	3.24E-52	6.63e-51
C1_11220C	TIM50	3865.75	-1.16209	0.0848235	-13.7001	1.01E-42	1.64e-41
C5_04970C	PPR1	392.486	-1.15953	0.120274	-9.64075	5.38E-22	4.88e-21
C1_14010W	CSK1	0.166751	-1.15729	4.08047	-0.283616	0.776705	NA
C7_00480W	FGR2	0.166751	-1.15729	4.08047	-0.283616	0.776705	NA
C4_06900W	GST1	0.204342	-1.15729	4.08047	-0.283616	0.776705	NA
CR_09220C	LIP7	0.166751	-1.15729	4.08047	-0.283616	0.776705	NA
CM_00370W	NAD4L	0.165131	-1.15729	4.08047	-0.283616	0.776705	NA
C1_02690C	orf19.2959	0.166751	-1.15729	4.08047	-0.283616	0.776705	NA
C4_01030W	orf19.4685	0.165131	-1.15729	4.08047	-0.283616	0.776705	NA
CR_07990C	orf19.598	0.166751	-1.15729	4.08047	-0.283616	0.776705	NA
C3_06660C	orf19.7455	0.204342	-1.15729	4.08047	-0.283616	0.776705	NA
C6_00030W	TLO13	210.466	-1.15539	0.163631	-7.06096	1.65E-12	9.3e-12
C5_00600C	orf19.929	28.4113	-1.15471	0.421093	-2.74217	0.00610356	0.0119727
C5_04690C	orf19.3954.1	1004.54	-1.15366	0.148004	-7.79482	6.45E-15	4.16e-14
C2_09380W	RRP15	210.435	-1.15177	0.181275	-6.3537	2.10E-10	1.01e-09
C6_02460C	orf19.5515	1894.56	-1.14996	0.0856169	-13.4315	3.95E-41	6.21e-40
C7_02940C	IFM1	524.219	-1.14905	0.115988	-9.90667	3.89E-23	3.7e-22
C5_03800W	orf19.1114	46.407	-1.14688	0.478801	-2.39532	0.0166058	0.0293795
C6_00830C	CAN3	342.609	-1.14666	0.135399	-8.46876	2.48E-17	1.84e-16
C2_06980W	orf19.2252	0.970775	-1.14622	2.17299	-0.527484	0.597858	NA
C4_03320W	orf19.1440	888.354	-1.14603	0.101476	-11.2936	1.41E-29	1.66e-28
CR_09300C	SCO1	150.049	-1.14461	0.172472	-6.63649	3.21E-11	1.66e-10
C4_00210W	orf19.5646	30.9362	-1.14241	0.400728	-2.85085	0.00436028	0.00880236
C4_01910W	orf19.4601	172.899	-1.14176	0.187001	-6.10564	1.02E-09	4.68e-09
C2_07080C	orf19.2263	218.651	-1.14073	0.158791	-7.1838	6.78E-13	3.89e-12
C2_00700W	orf19.2057	3383.27	-1.13908	0.0770596	-14.7818	1.92E-49	3.68e-48
CR_04530W	FUM11	9565.83	-1.13876	0.0863465	-13.1883	1.02E-39	1.55e-38
C3_01780C	orf19.1667.1	137.682	-1.13699	0.195023	-5.83001	5.54E-09	2.36e-08
CR_10790W	MAL2	9.04077	-1.13649	0.693003	-1.63994	0.101017	0.14497
C2_02320C	CPR3	1345.42	-1.13592	0.0902698	-12.5836	2.60E-36	3.63e-35
C1_13520C	MCU1	603.236	-1.13491	0.112432	-10.0941	5.86E-24	5.78e-23
C1_12250C	orf19.5238	1995.13	-1.13415	0.0816941	-13.8829	8.04E-44	1.36e-42
C2_04160W	orf19.805	1276.81	-1.134	0.0990856	-11.4446	2.50E-30	3.01e-29
C6_04100W	orf19.1212	2253.16	-1.13277	0.0823381	-13.7575	4.59E-43	7.58e-42
C3_02300W	FGR23	155.477	-1.13139	0.17147	-6.59816	4.16E-11	2.13e-10
C5_03050C	PGA58	1.93565	-1.12776	1.59281	-0.708036	0.478923	0.551077
C7_04310C	orf19.7131	28.7543	-1.12627	0.367977	-3.06071	0.00220813	0.0047573
C1_05520W	orf19.413	315.042	-1.12563	0.164086	-6.86	6.89E-12	3.72e-11
C5_03790W	GUK1	752.174	-1.1234	0.114581	-9.80444	1.08E-22	9.99e-22
C2_05640W	orf19.6874	565.973	-1.12251	0.13889	-8.08204	6.37E-16	4.39e-15
C1_10400C	FGR41	277.245	-1.12067	0.203577	-5.5049	3.69E-08	1.47e-07
C7_03350C	orf19.1340	264.945	-1.12004	0.150146	-7.45967	8.67E-14	5.27e-13
C2_02120W	orf19.1528	1220.35	-1.11975	0.101171	-11.0679	1.80E-28	2.05e-27
C1_11400C	GIN4	1043.32	-1.11723	0.110283	-10.1305	4.04E-24	4.01e-23
C5_03850W	orf19.1109	371.09	-1.11402	0.121297	-9.18428	4.14E-20	3.47e-19
C2_00130W	orf19.1906	49.0356	-1.11379	0.312702	-3.56182	0.000368297	0.000904016
C1_01390C	HOT1	499.346	-1.11248	0.127837	-8.70232	3.25E-18	2.53e-17
CR_03610C	VTC3	1528.65	-1.10803	0.099149	-11.1754	5.38E-29	6.22e-28
C5_00630C	EXO1	911.465	-1.10803	0.110394	-10.0371	1.05E-23	1.02e-22
C3_04020C	ZCF16	753.814	-1.10586	0.118922	-9.29901	1.42E-20	1.22e-19
C1_08730W	orf19.4731	836.502	-1.10347	0.116114	-9.50333	2.03E-21	1.81e-20
CR_03890W	WOR3	85.6774	-1.10227	0.227154	-4.85255	1.22E-06	4.14e-06
CR_07000C	POL2	1547.74	-1.1015	0.0962473	-11.4445	2.51E-30	3.01e-29
C5_03950W	orf19.3216	876.183	-1.09959	0.100628	-10.9273	8.53E-28	9.58e-27
C2_02980C	DLD1	1343.31	-1.09906	0.105274	-10.44	1.63E-25	1.68e-24
C2_09140C	MET10	1288.99	-1.09723	0.132506	-8.28063	1.23E-16	8.79e-16
C7_02910W	ENA21	1672.53	-1.09553	0.123909	-8.84138	9.45E-19	7.56e-18
C5_01640W	MAS2	2128.51	-1.09497	0.0807393	-13.5618	6.74E-42	1.07e-40
C2_05580W	orf19.6871	480.908	-1.09434	0.144846	-7.55523	4.18E-14	2.58e-13
C6_01550C	orf19.3431	319.735	-1.09347	0.151364	-7.22407	5.05E-13	2.92e-12
C4_01710C	orf19.4623	1198.51	-1.09219	0.110171	-9.91358	3.63E-23	3.46e-22
CR_01640C	ACU1	18.4861	-1.09061	0.464255	-2.34917	0.0188154	0.0329023
C7_00700W	CYB5	313.793	-1.09019	0.170948	-6.37729	1.80E-10	8.75e-10
C2_05770W	orf19.6888	207.682	-1.08898	0.174274	-6.24866	4.14E-10	1.95e-09
C6_02530C	orf19.5522	380.608	-1.08885	0.132456	-8.22051	2.03E-16	1.43e-15
C6_01780C	orf19.3406	375.634	-1.08804	0.178076	-6.10999	9.96E-10	4.57e-09
C1_11870W	MUP1	2690.22	-1.0868	0.131034	-8.29402	1.09E-16	7.87e-16
C1_13220C	AKR1	696.902	-1.0866	0.131889	-8.23869	1.74E-16	1.24e-15
C6_04210C	ATM1	621.295	-1.08563	0.106436	-10.1998	1.99E-24	1.98e-23
C7_03330C	SHM1	6420.78	-1.08518	0.0762199	-14.2374	5.37E-46	9.57e-45
C1_10140C	orf19.4883	1710.6	-1.08352	0.127238	-8.51567	1.66E-17	1.24e-16
C2_05080C	orf19.3539	35.7957	-1.08305	0.398393	-2.71855	0.00655696	0.0127913
C2_04430W	orf19.4509	3.40826	-1.08193	1.02619	-1.05432	0.291735	0.361727
C2_09470C	PMS1	59.4379	-1.08004	0.273684	-3.9463	7.94E-05	0.000214276
C3_00390W	orf19.5428	2.42115	-1.07989	1.31779	-0.819469	0.412519	0.485705
CR_05220C	GUT1	564.821	-1.07798	0.124159	-8.68226	3.88E-18	3e-17
C2_02570W	orf19.1582	109.317	-1.07592	0.245415	-4.3841	1.16E-05	3.55e-05
C1_04490W	orf19.6843	572.185	-1.07558	0.130673	-8.23108	1.86E-16	1.31e-15
C1_05530C	SSH1	2910.14	-1.074	0.0886078	-12.1209	8.19E-34	1.07e-32
CM_00010W	RRNL	586.056	-1.07251	0.499678	-2.14639	0.0318416	0.0525117
C1_10360C	orf19.4907	868.761	-1.07226	0.106749	-10.0447	9.70E-24	9.43e-23
C3_04200W	AGT1	33.253	-1.07123	0.347059	-3.08658	0.00202472	0.00438569
CR_07370W	orf19.6132	1608.72	-1.07096	0.103764	-10.3211	5.66E-25	5.74e-24
CR_06050W	CDC28	477.478	-1.06967	0.126512	-8.45511	2.79E-17	2.07e-16
C4_04240C	orf19.1426	1543.61	-1.06963	0.0946163	-11.3049	1.24E-29	1.46e-28
C2_08660C	orf19.3610	31.5706	-1.06899	0.453469	-2.35737	0.0184049	0.0322688
C7_02430C	orf19.6465	10.031	-1.06772	0.729305	-1.46403	0.143186	0.196412
C1_10840C	orf19.2333	1234.48	-1.06743	0.0942061	-11.3308	9.23E-30	1.09e-28
C4_06890W	ARR3	378.79	-1.06614	0.144529	-7.37668	1.62E-13	9.68e-13
C1_03720C	orf19.1037	2980.79	-1.06588	0.0826738	-12.8926	4.96E-38	7.21e-37
C2_01950C	AMN1	250.833	-1.05999	0.159318	-6.65326	2.87E-11	1.49e-10
C2_07910C	orf19.2191.1	617.416	-1.05687	0.118686	-8.90474	5.35E-19	4.31e-18
C5_00320W	orf19.961.2	63.5663	-1.05613	0.253789	-4.16146	3.16E-05	9.08e-05
C4_01230C	orf19.4666	463.038	-1.05549	0.130419	-8.09309	5.82E-16	4.02e-15
C3_03900C	HTB1	2797.29	-1.05537	0.0813444	-12.9741	1.72E-38	2.52e-37
CR_07530C	ECM22	163.416	-1.0547	0.182443	-5.781	7.43E-09	3.14e-08
C1_13260W	orf19.4952.1	494.046	-1.0536	0.13709	-7.68548	1.52E-14	9.67e-14
CR_06140W	orf19.3869	3628.44	-1.05044	0.123219	-8.52502	1.53E-17	1.14e-16
C1_11350C	TOS4	921.516	-1.04979	0.110495	-9.50077	2.08E-21	1.85e-20
C2_06130W	CSM3	194.541	-1.04894	0.173311	-6.05236	1.43E-09	6.48e-09
C1_08610C	orf19.409	5174.77	-1.04499	0.0767867	-13.609	3.54E-42	5.66e-41
C3_02270W	orf19.1618.1	400.992	-1.04487	0.12513	-8.35024	6.81E-17	4.96e-16
C2_08910C	orf19.216	1655.56	-1.04438	0.122317	-8.53827	1.36E-17	1.02e-16
C1_04280C	orf19.1063	112.776	-1.04256	0.19444	-5.36186	8.24E-08	3.17e-07
C1_11100W	orf19.2306	840.373	-1.04061	0.100476	-10.3567	3.90E-25	3.98e-24
C6_01420C	orf19.3442	53.477	-1.04025	0.285576	-3.64262	0.000269877	0.000678464
C1_02930C	MST1	678.921	-1.03948	0.112566	-9.23436	2.60E-20	2.21e-19
C6_03550C	orf19.5722	1827.99	-1.03859	0.0977956	-10.62	2.40E-26	2.57e-25
C1_03940W	orf19.4468	4999.2	-1.03587	0.0929988	-11.1386	8.14E-29	9.38e-28
C4_05840W	FRE3	124.036	-1.03536	0.209257	-4.94778	7.51E-07	2.61e-06
C4_02170C	orf19.4574	150.409	-1.03495	0.186236	-5.55719	2.74E-08	1.11e-07
CR_07020W	orf19.2363	2213.27	-1.03494	0.0846202	-12.2304	2.14E-34	2.87e-33
C5_02690W	orf19.4287	1143.36	-1.0347	0.097044	-10.6621	1.53E-26	1.64e-25
CR_06110C	RFX1	693.312	-1.03396	0.119354	-8.66296	4.60E-18	3.53e-17
C2_04290W	RIM11	92.6675	-1.0329	0.216188	-4.77777	1.77E-06	5.92e-06
C4_02950C	orf19.2698	154.96	-1.02813	0.170871	-6.017	1.78E-09	7.98e-09
CR_07010W	MIS11	5317.9	-1.0279	0.0821955	-12.5056	6.96E-36	9.67e-35
C2_10310C	KIP2	556.696	-1.02666	0.127552	-8.04895	8.35E-16	5.7e-15
C1_11390W	orf19.664	10.3216	-1.02605	0.613314	-1.67297	0.0943336	0.136484
C5_00510W	orf19.938	0.495983	-1.0231	2.93298	-0.348826	0.72722	NA
C7_01440W	orf19.6585	23.8745	-1.02307	0.437483	-2.33853	0.0193598	0.0337467
CM_00230W	CaalfMp08.2	0.488103	-1.02285	2.94833	-0.346924	0.728648	NA
C5_03650C	orf19.6678	0.494364	-1.02266	2.69926	-0.378866	0.704788	NA
C1_04430C	orf19.5194.1	544.121	-1.02251	0.110716	-9.23541	2.57E-20	2.19e-19
C4_03380C	DAO2	1228	-1.02185	0.134222	-7.61316	2.67E-14	1.67e-13
C4_02760C	CGR1	1592.73	-1.02012	0.0895837	-11.3873	4.84E-30	5.77e-29
C7_01940C	orf19.6527	495.766	-1.0196	0.155403	-6.56104	5.34E-11	2.71e-10
CR_04280C	orf19.516	445.866	-1.01928	0.118277	-8.61777	6.83E-18	5.16e-17
C5_00740W	CTF8	101.643	-1.01924	0.239931	-4.24807	2.16E-05	6.35e-05
C5_00900C	URA4	1237.51	-1.019	0.0984487	-10.3506	4.16E-25	4.23e-24
C2_07980W	orf19.2184	692.225	-1.01755	0.129494	-7.85789	3.91E-15	2.57e-14
C5_01990W	orf19.3172	95.577	-1.01625	0.217848	-4.66495	3.09E-06	1e-05
CR_05210W	orf19.557	136.938	-1.01556	0.179467	-5.65874	1.52E-08	6.28e-08
C6_02290C	orf19.3470	1857.98	-1.01506	0.103212	-9.8347	7.98E-23	7.44e-22
C4_01370W	ILV6	1775.52	-1.01478	0.0853176	-11.8941	1.27E-32	1.6e-31
CR_01480W	PRS	1060.26	-1.01447	0.0951294	-10.6641	1.50E-26	1.61e-25
C5_02970W	DAP2	1556.92	-1.01428	0.0969246	-10.4646	1.26E-25	1.3e-24
CR_04930W	PEX14	2563.94	-1.01391	0.0965352	-10.503	8.37E-26	8.74e-25
C1_13110C	CHS3	4438.45	-1.01157	0.0905167	-11.1755	5.37E-29	6.22e-28
CR_05420W	orf19.5284	8.91273	-1.01142	0.655163	-1.54377	0.122644	0.172113
C3_03270W	orf19.326	197.158	-1.01049	0.168056	-6.01282	1.82E-09	8.18e-09
C4_07070W	CTA6	468.08	-1.00788	0.122015	-8.26024	1.45E-16	1.04e-15
C1_09900W	LIP3	12.9119	-1.00743	0.6179	-1.63041	0.103016	0.147487
C6_04420W	orf19.2125	69.4264	-1.00548	0.250161	-4.01934	5.84E-05	0.000160443
C3_01910C	PMP3	3026.03	-1.00482	0.0886494	-11.3348	8.82E-30	1.04e-28
C6_04180W	orf19.73	1666.32	-1.0034	0.0935982	-10.7203	8.17E-27	8.89e-26
C2_01200C	REG1	3715.56	-1.00305	0.095034	-10.5546	4.84E-26	5.1e-25
C1_10720C	MNN2	2186.4	-1.00268	0.0860044	-11.6585	2.08E-31	2.55e-30
C4_01340W	orf19.4653	34.1322	-1.00234	0.354838	-2.8248	0.00473104	0.00949257
C4_06130W	orf19.4715	1398.94	-1.00118	0.0974196	-10.277	8.95E-25	9.03e-24
C1_09130W	MNN47	1044.21	-1.00036	0.142831	-7.00376	2.49E-12	1.38e-11
C1_10530W	SNL1	86.9267	-1.00021	0.238047	-4.20174	2.65E-05	7.71e-05
C2_06970W	AAH1	138.861	-0.997696	0.262298	-3.80367	0.000142566	0.000373685
C6_01940W	orf19.685.1	389.601	-0.995561	0.120352	-8.27207	1.32E-16	9.43e-16
C2_08550C	MSU1	1300.69	-0.994947	0.128166	-7.76294	8.30E-15	5.3e-14
C3_02660W	orf19.258	68.7793	-0.994527	0.23908	-4.1598	3.19E-05	9.14e-05
C1_06790C	MRPL19	1499.04	-0.993778	0.107673	-9.22959	2.72E-20	2.29e-19
C1_05850W	POL32	195.598	-0.993002	0.165921	-5.98478	2.17E-09	9.63e-09
CR_01520W	PTC2	4269.63	-0.99217	0.113517	-8.74027	2.33E-18	1.84e-17
C4_05820W	orf19.1267.1	923.62	-0.991486	0.102484	-9.67451	3.87E-22	3.52e-21
C4_04350W	orf19.1412	37.9386	-0.990867	0.331922	-2.98524	0.00283357	0.0059433
C6_00380C	orf19.1200	22.1784	-0.990254	0.432171	-2.29135	0.0219433	0.0378126
C1_01250W	orf19.3312	1161.84	-0.989655	0.0922231	-10.7311	7.27E-27	7.92e-26
C2_01400C	ESC4	56.8533	-0.989614	0.294877	-3.35602	0.000790721	0.00184115
CR_08690C	ECI1	33.1767	-0.989499	0.442805	-2.23462	0.0254426	0.0430304
C1_08900W	orf19.4749	408.3	-0.989025	0.125016	-7.9112	2.55E-15	1.7e-14
C4_05310W	orf19.1789	531.716	-0.987524	0.12649	-7.80715	5.85E-15	3.79e-14
C3_00860W	CSE4	411.78	-0.987467	0.158176	-6.24282	4.30E-10	2.02e-09
C5_04740C	HYS2	174.343	-0.982631	0.175499	-5.59907	2.16E-08	8.75e-08
C4_05450C	CBR1	354.878	-0.982474	0.121768	-8.06841	7.12E-16	4.9e-15
C1_07800W	MTO1	62.4909	-0.980947	0.259656	-3.77787	0.000158175	0.000412089
C2_10210C	RAS1	10061.2	-0.978066	0.0805714	-12.1391	6.55E-34	8.6e-33
C1_02660C	MGM101	421.444	-0.977805	0.123955	-7.88839	3.06E-15	2.03e-14
CR_03850W	HGT3	492.417	-0.97637	0.135635	-7.19852	6.09E-13	3.5e-12
C4_00720W	CSP2	154.705	-0.975259	0.183099	-5.32641	1.00E-07	3.83e-07
C1_02640C	TOM20	2758.33	-0.974453	0.0795885	-12.2436	1.82E-34	2.44e-33
C4_04570W	RCE1	531.916	-0.972988	0.129087	-7.53745	4.79E-14	2.95e-13
C4_02390W	PGA62	5899.28	-0.972413	0.116987	-8.31213	9.40E-17	6.8e-16
C6_00340C	orf19.1195	2048.31	-0.972104	0.0941919	-10.3205	5.69E-25	5.77e-24
C4_04130W	orf19.5296	855.162	-0.969911	0.103915	-9.33373	1.02E-20	8.82e-20
CR_06510W	orf19.715	431.625	-0.969713	0.137307	-7.06237	1.64E-12	9.22e-12
C3_02640C	ZCF1	1757.23	-0.969305	0.302488	-3.20444	0.00135326	0.00302476
C3_04300C	POL1	801.775	-0.969283	0.10311	-9.40046	5.43E-21	4.74e-20
CR_06500C	orf19.716	413.827	-0.969111	0.192694	-5.02927	4.92E-07	1.75e-06
C1_07130C	orf19.4455	253.829	-0.968857	0.149762	-6.4693	9.85E-11	4.91e-10
C6_01290C	QDR3	440.153	-0.968503	0.121624	-7.96307	1.68E-15	1.13e-14
C4_01010C	DAG7	832.287	-0.966139	0.110852	-8.71558	2.89E-18	2.27e-17
C1_04200C	orf19.1054	1765.03	-0.966082	0.0986438	-9.79364	1.20E-22	1.11e-21
C2_10320C	orf19.1746	67.4633	-0.965603	0.266684	-3.62078	0.000293715	0.000732888
C4_00830W	SPS20	323.936	-0.965558	0.143146	-6.74527	1.53E-11	8.07e-11
C3_01800C	orf19.1666	236.509	-0.96463	0.149732	-6.44236	1.18E-10	5.81e-10
C6_02160W	orf19.3456	457.6	-0.964286	0.118599	-8.13064	4.27E-16	2.97e-15
C2_06020W	CNT	819.912	-0.964233	0.170384	-5.65916	1.52E-08	6.27e-08
C4_05730W	orf19.1258	1086.5	-0.96378	0.137607	-7.00387	2.49E-12	1.38e-11
C1_06160W	orf19.2429	8.18152	-0.962254	0.826797	-1.16383	0.244492	0.3103
C2_09870W	orf19.1364	570.875	-0.961832	0.108785	-8.84162	9.43E-19	7.55e-18
C5_01040W	orf19.1968	1.36569	-0.961174	1.63297	-0.588606	0.556126	NA
C4_03510C	HWP2	10.0035	-0.960765	0.666621	-1.44125	0.149515	0.203934
C5_01290C	orf19.1940	1529.04	-0.960531	0.105377	-9.11522	7.85E-20	6.53e-19
C2_08900W	orf19.216.1	70.324	-0.95856	0.281529	-3.40483	0.000662048	0.00156206
C3_02230C	YCG1	932.709	-0.957432	0.112518	-8.50918	1.75E-17	1.31e-16
C4_07080C	orf19.3100	827.647	-0.956907	0.100252	-9.54498	1.36E-21	1.22e-20
C1_06780W	NPR1	1510.84	-0.95678	0.0875962	-10.9226	8.99E-28	1.01e-26
C1_10380C	CBK1	2493.38	-0.954657	0.0813942	-11.7288	9.07E-32	1.12e-30
C4_07150W	orf19.3088	5.53166	-0.954393	0.862503	-1.10654	0.268493	0.33651
C4_00910C	orf19.4703	787.838	-0.954218	0.106913	-8.92522	4.45E-19	3.6e-18
CM_00050W	NAD6	1.43235	-0.953648	1.74367	-0.54692	0.584434	NA
C2_03530W	orf19.867	2095.21	-0.952702	0.0968368	-9.83823	7.71E-23	7.21e-22
C1_11450C	SAM2	4631.78	-0.951104	0.0825316	-11.5241	9.97E-31	1.21e-29
C5_03150W	orf19.4347	1760.77	-0.95108	0.108032	-8.80365	1.32E-18	1.05e-17
C2_04680W	TIM17	1693.45	-0.950542	0.095713	-9.93117	3.05E-23	2.92e-22
C2_10340W	HEM4	704.503	-0.950347	0.103764	-9.15874	5.25E-20	4.39e-19
CR_04660C	UGP1	2126.01	-0.950018	0.0857378	-11.0805	1.56E-28	1.78e-27
C1_06250W	orf19.1825	355.176	-0.94946	0.166186	-5.71323	1.11E-08	4.63e-08
C2_07810W	orf19.2200	1122.38	-0.947365	0.0912968	-10.3768	3.16E-25	3.24e-24
C6_04510C	orf19.2137	507.466	-0.946067	0.112805	-8.38672	5.00E-17	3.66e-16
C3_01140W	orf19.2516	521.455	-0.944902	0.1196	-7.90053	2.78E-15	1.84e-14
C1_12360C	RIB3	1178.82	-0.944601	0.0985134	-9.58856	8.93E-22	8.07e-21
C4_00390W	orf19.5666	842.614	-0.944569	0.100047	-9.44126	3.68E-21	3.24e-20
C1_07700C	VRG4	2231.11	-0.944291	0.0953293	-9.90557	3.94E-23	3.73e-22
C1_09570W	orf19.4820	287.262	-0.942906	0.148368	-6.35518	2.08E-10	1.01e-09
C1_11430W	orf19.660	210.333	-0.942233	0.160155	-5.88325	4.02E-09	1.73e-08
CR_05200C	orf19.556	1095.67	-0.942134	0.0922977	-10.2076	1.83E-24	1.84e-23
C1_13170C	MSH6	937.113	-0.942083	0.109685	-8.58898	8.77E-18	6.59e-17
C1_04870W	SAP7	31.5545	-0.940762	0.378984	-2.48232	0.0130528	0.0236917
C6_01180C	EBP1	36.8112	-0.939787	0.340529	-2.75978	0.00578395	0.0114089
C4_04580W	ZDS1	646.205	-0.939211	0.105096	-8.93666	4.01E-19	3.25e-18
C6_00940C	orf19.95	163.473	-0.93834	0.173999	-5.3928	6.94E-08	2.68e-07
C6_03140C	MDL2	3036.08	-0.936443	0.0904129	-10.3574	3.87E-25	3.96e-24
C1_09640W	ADE12	3981.33	-0.935258	0.0802763	-11.6505	2.28E-31	2.79e-30
C1_01260C	TRS20	165.336	-0.934727	0.18504	-5.05148	4.38E-07	1.57e-06
CR_06000W	SOK1	3027.75	-0.934252	0.127209	-7.34426	2.07E-13	1.23e-12
C5_02260C	PTH1	1506.01	-0.933191	0.0866522	-10.7694	4.80E-27	5.27e-26
C1_13010W	orf19.4929	865.481	-0.932415	0.115611	-8.06514	7.32E-16	5.03e-15
C5_00460C	FET33	12.2825	-0.930361	0.603595	-1.54137	0.123228	0.172811
C4_03440C	DOT4	624.199	-0.929889	0.135207	-6.87752	6.09E-12	3.31e-11
C1_10430W	PHO8	58.4518	-0.929782	0.262489	-3.54217	0.00039685	0.000967493
C4_05810W	orf19.1267	2075.22	-0.929546	0.122468	-7.59014	3.20E-14	1.99e-13
C1_11070W	PET127	971.308	-0.925715	0.135569	-6.82835	8.59E-12	4.62e-11
C5_03120W	orf19.4341	689.877	-0.9257	0.117052	-7.90843	2.61E-15	1.73e-14
C3_05440C	orf19.6982	123.813	-0.92514	0.194381	-4.75941	1.94E-06	6.45e-06
C2_07120W	RFA2	897.02	-0.91848	0.0964591	-9.52196	1.70E-21	1.51e-20
C1_03510C	orf19.3053	6141.46	-0.91803	0.0839032	-10.9415	7.30E-28	8.2e-27
C5_00710W	IFF8	43.8177	-0.91723	0.304088	-3.01633	0.00255854	0.00542515
C4_06720W	NOP1	1846.12	-0.916974	0.13287	-6.90132	5.15E-12	2.81e-11
C6_03930W	OPT8	1432.03	-0.915758	0.124694	-7.34407	2.07E-13	1.23e-12
C1_04030W	orf19.4478	1250.36	-0.915005	0.0992007	-9.22377	2.87E-20	2.41e-19
C6_02780C	MIF2	645.691	-0.913215	0.11676	-7.8213	5.23E-15	3.39e-14
C2_06530W	orf19.29	204.338	-0.91304	0.151781	-6.01552	1.79E-09	8.05e-09
C1_07490C	orf19.2796	577.928	-0.912036	0.109953	-8.2948	1.09E-16	7.83e-16
C1_01310W	orf19.3320	16.0326	-0.911911	0.534572	-1.70587	0.0880322	0.128353
C7_01470C	PRE10	132.698	-0.911843	1.32365	-0.688887	NA	NA
C4_01190W	CAS5	649.637	-0.910089	0.158155	-5.75442	8.69E-09	3.66e-08
C4_06070C	FMT1	644.725	-0.909611	0.114584	-7.93841	2.05E-15	1.37e-14
C7_01020C	orf19.7012	18.3807	-0.908638	0.452113	-2.00976	0.0444568	0.0707412
CM_00310W	NAD2	4.53678	-0.907606	1.07874	-0.84136	0.400146	0.473543
C6_00900C	orf19.91	407.922	-0.907094	0.123004	-7.37453	1.65E-13	9.82e-13
C1_09960W	PET100	1418.4	-0.906002	0.101932	-8.88827	6.21E-19	4.99e-18
C4_00820W	orf19.4159	27.2334	-0.904671	0.376184	-2.40486	0.0161786	0.028708
C5_02630C	MNN1	4.00934	-0.903247	0.942072	-0.958787	0.337666	0.41032
C2_09900C	TIM23	1355.85	-0.902373	0.0890728	-10.1307	4.04E-24	4.01e-23
C5_05140W	orf19.4006	1011.02	-0.901912	0.0977659	-9.22522	2.83E-20	2.39e-19
C2_10080W	RAP1	758.411	-0.899354	0.11347	-7.92594	2.26E-15	1.52e-14
C1_07840W	orf19.5054	1720.15	-0.897052	0.0863909	-10.3836	2.94E-25	3.02e-24
C2_02620W	orf19.1588	383.237	-0.896899	0.135453	-6.62149	3.56E-11	1.83e-10
C6_00930C	orf19.94	1334.49	-0.89623	0.0887981	-10.0929	5.94E-24	5.85e-23
C2_00160C	NAT2	2325.76	-0.895927	0.0932842	-9.60427	7.67E-22	6.95e-21
C5_01250W	GPR1	763.227	-0.895747	0.147555	-6.07062	1.27E-09	5.79e-09
C3_04100W	orf19.5854.1	142.775	-0.895414	0.189776	-4.71828	2.38E-06	7.83e-06
C4_00120W	PGA7	97.8343	-0.894766	0.219389	-4.07845	4.53E-05	0.000126655
CR_05690W	MCT1	641.142	-0.894758	0.122897	-7.28057	3.32E-13	1.95e-12
C3_04630W	orf19.5921	35.4443	-0.894241	0.342266	-2.61271	0.0089828	0.0169363
C1_02050C	PHO91	1873.54	-0.89343	0.122999	-7.26372	3.77E-13	2.2e-12
C1_04980C	orf19.52	897.8	-0.892445	0.10163	-8.7813	1.62E-18	1.28e-17
C5_00570W	DNF2	1316.49	-0.892084	0.0997633	-8.942	3.82E-19	3.1e-18
C2_03500W	orf19.871	2173.5	-0.891442	0.102116	-8.72974	2.55E-18	2.01e-17
C4_02280W	IDI1	2856.22	-0.890502	0.077979	-11.4198	3.33E-30	3.98e-29
C3_00050C	orf19.5468	47.4235	-0.889335	0.292659	-3.03881	0.00237515	0.00508624
C3_03790W	MEU1	1164.48	-0.887683	0.0997473	-8.89932	5.62E-19	4.52e-18
CR_03430W	orf19.2378	164.471	-0.887682	0.171097	-5.18817	2.12E-07	7.83e-07
CR_04420C	RBR2	468.4	-0.885493	0.131584	-6.72948	1.70E-11	8.97e-11
C3_03700C	orf19.6949	60.1485	-0.885481	0.263292	-3.36312	0.000770676	0.00179934
CR_07290W	FRE7	585.453	-0.885251	0.113031	-7.83192	4.80E-15	3.13e-14
CR_08460W	TPM2	843.376	-0.884329	1.30532	-0.67748	NA	NA
CR_03120W	orf19.2414	3208.29	-0.884223	0.0836061	-10.5761	3.85E-26	4.08e-25
C1_13880C	orf19.5026	110.189	-0.884158	0.19765	-4.47335	7.70E-06	2.4e-05
C4_03590C	OSH3	1012.47	-0.883503	0.0957255	-9.22954	2.72E-20	2.29e-19
CR_03920C	TPO4	1309.98	-0.881789	0.0930581	-9.47569	2.65E-21	2.34e-20
C3_01370C	PGA44	43.9071	-0.881779	0.308742	-2.85603	0.00428969	0.00868312
C6_00950C	TOP1	3952.77	-0.881582	0.137595	-6.4071	1.48E-10	7.26e-10
C2_09730C	IPK2	506.672	-0.880734	0.122165	-7.2094	5.62E-13	3.24e-12
C3_05220W	CDR1	3360.07	-0.880472	0.148579	-5.92594	3.11E-09	1.35e-08
C4_05370W	PUF3	1081.99	-0.879398	0.101289	-8.68206	3.89E-18	3e-17
C5_02600W	PUT1	83.398	-0.87937	0.262607	-3.34862	0.000812145	0.00188666
C2_06370C	SCP1	373.741	-0.879045	0.129242	-6.80152	1.04E-11	5.53e-11
C5_04340W	orf19.3920	428.331	-0.878447	0.128464	-6.8381	8.03E-12	4.33e-11
C5_04560C	CUP1	24774.9	-0.87782	0.154989	-5.66378	1.48E-08	6.11e-08
C1_04220C	orf19.1057	269.134	-0.877044	0.164297	-5.33817	9.39E-08	3.59e-07
C4_00450C	PGA10	12.0055	-0.876658	0.569787	-1.53857	0.123909	0.173726
C2_09830C	orf19.1367.1	31.891	-0.875423	0.35208	-2.48644	0.012903	0.0234479
C5_01490C	orf19.4144	1464.03	-0.874968	0.0918141	-9.52978	1.58E-21	1.41e-20
C4_05290W	ABZ1	1626.66	-0.873757	0.101544	-8.60475	7.65E-18	5.77e-17
C2_08450W	orf19.3635	862.298	-0.872804	0.11589	-7.53133	5.02E-14	3.08e-13
C1_01380C	TRM2	541.13	-0.872801	0.159467	-5.47324	4.42E-08	1.74e-07
C2_01340W	orf19.1991	2102.23	-0.870904	0.0822689	-10.5861	3.46E-26	3.68e-25
C1_00010W	orf19.6115	10.9714	-0.87048	0.582964	-1.4932	0.135386	0.187118
C2_09420W	orf19.1600	489.872	-0.86861	0.117082	-7.41884	1.18E-13	7.11e-13
C1_05470W	MTM1	644.782	-0.868265	0.121856	-7.12533	1.04E-12	5.9e-12
C6_01480W	orf19.3436	60.7318	-0.863798	0.253361	-3.40936	0.000651165	0.00153759
C4_04080C	PGA31	11.236	-0.863484	0.605116	-1.42697	0.153588	0.208591
C7_03180C	HHO1	1590.59	-0.860364	0.322291	-2.66952	0.00759588	0.0145634
CR_07050C	URA2	4281.7	-0.859423	0.0885032	-9.71064	2.72E-22	2.49e-21
C1_01030W	HMT1	952.419	-0.859285	0.138953	-6.18398	6.25E-10	2.91e-09
C5_03870C	orf19.1107	1312.62	-0.858983	0.0993957	-8.64205	5.52E-18	4.22e-17
CR_05840W	orf19.6628	78.2449	-0.857886	0.256522	-3.3443	0.000824897	0.00191232
C1_13190W	orf19.4947	278.936	-0.857669	0.157836	-5.43393	5.51E-08	2.16e-07
C1_07710C	ADE4	2196.95	-0.856183	0.111567	-7.67413	1.67E-14	1.05e-13
C5_01190W	orf19.1953	1496.23	-0.855693	0.0851427	-10.0501	9.18E-24	8.95e-23
C3_01880W	ALG8	513.204	-0.854432	0.115776	-7.38007	1.58E-13	9.45e-13
C1_05830W	orf19.2468	47.203	-0.854046	0.314724	-2.71364	0.00665489	0.0129655
C4_02660W	orf19.2734	280.742	-0.852595	0.132375	-6.44077	1.19E-10	5.87e-10
C1_02420C	GSC1	4003.44	-0.852435	0.097879	-8.70907	3.06E-18	2.39e-17
C6_03690W	ALS5	1206.7	-0.850506	0.133973	-6.34832	2.18E-10	1.05e-09
C4_03960W	orf19.787.1	1003.12	-0.850319	0.125819	-6.75826	1.40E-11	7.4e-11
C7_02040C	CUP9	4315.03	-0.848992	0.136367	-6.22579	4.79E-10	2.25e-09
C3_03730C	PHB1	866.692	-0.847	0.102803	-8.23904	1.74E-16	1.23e-15
C2_03050W	SHE9	633.581	-0.845603	0.102588	-8.24274	1.68E-16	1.2e-15
CR_07110C	orf19.8	155.691	-0.844965	0.181979	-4.6432	3.43E-06	1.11e-05
C1_10180C	ECM21	918.445	-0.842864	0.148522	-5.67502	1.39E-08	5.74e-08
CR_03860C	orf19.4357	1159.21	-0.842827	0.0907288	-9.28952	1.55E-20	1.32e-19
C1_00800C	ERG2	1118.39	-0.842743	0.0998692	-8.43847	3.22E-17	2.37e-16
CR_02720C	RPC31	577.108	-0.841332	0.130209	-6.46141	1.04E-10	5.15e-10
CR_00050W	INO2	5.62774	-0.838994	0.820219	-1.02289	0.30636	0.377608
C2_10180W	IFR1	379.77	-0.837438	0.135697	-6.17139	6.77E-10	3.14e-09
C4_02420C	orf19.2761	507.011	-0.837205	0.112518	-7.4406	1.00E-13	6.06e-13
C1_05400C	orf19.425	503.759	-0.835642	0.123127	-6.78681	1.15E-11	6.11e-11
C4_03050C	orf19.2686	2074.4	-0.834381	0.0828811	-10.0672	7.71E-24	7.57e-23
C2_03440W	PGA33	662.429	-0.834284	0.103719	-8.0437	8.72E-16	5.94e-15
C7_02690C	EPT1	202.479	-0.833774	0.155226	-5.37134	7.82E-08	3.02e-07
C6_03240W	orf19.5611	537.665	-0.83261	0.114886	-7.24729	4.25E-13	2.47e-12
C4_00560C	MMM1	568.31	-0.832132	0.11948	-6.96463	3.29E-12	1.82e-11
C6_02370C	orf19.3480	2953.13	-0.832062	0.0917435	-9.06944	1.20E-19	9.89e-19
CM_00030W	COX2	4.46807	-0.831772	1.04055	-0.799359	0.424082	0.497764
C5_03080C	orf19.4337	799.135	-0.824763	0.11918	-6.92034	4.51E-12	2.47e-11
C2_02720W	orf19.5834	685.088	-0.82472	0.109054	-7.56249	3.95E-14	2.45e-13
C1_08440C	orf19.389	39.3612	-0.820509	0.322278	-2.54597	0.0108976	0.0201068
C2_09790W	COE1	579.008	-0.820067	0.113148	-7.24776	4.24E-13	2.47e-12
CR_03780C	orf19.4376	131.755	-0.819748	0.178922	-4.58159	4.61E-06	1.47e-05
C5_05100C	DUN1	468.266	-0.819087	0.124984	-6.55355	5.62E-11	2.85e-10
C6_01310W	FIG1	20.0759	-0.818664	0.426691	-1.91864	0.0550304	0.0853029
CR_06640C	orf19.698	1028.9	-0.815001	0.106675	-7.64002	2.17E-14	1.36e-13
C2_04960C	orf19.3528	776.444	-0.81257	0.113634	-7.15079	8.63E-13	4.92e-12
C2_06440C	orf19.22	22.9876	-0.812415	0.420152	-1.93362	0.0531597	0.0826898
C4_06770W	orf19.3132	174.253	-0.812406	0.197502	-4.11341	3.90E-05	0.000110139
C1_11730W	orf19.1144	1347.58	-0.811854	0.101392	-8.00712	1.17E-15	7.95e-15
C7_03200C	orf19.5136	405.376	-0.811198	0.148081	-5.47807	4.30E-08	1.7e-07
C2_03020C	orf19.5799	2505.52	-0.811111	0.10224	-7.93336	2.13E-15	1.43e-14
CR_01430W	GPI15	653.799	-0.810671	0.133367	-6.07852	1.21E-09	5.52e-09
C2_09100C	orf19.4068	884.121	-0.810192	0.105797	-7.65799	1.89E-14	1.19e-13
C4_06600W	TOP2	877.085	-0.809294	0.0938842	-8.62012	6.69E-18	5.07e-17
C3_06100C	DED1	122.574	-0.809213	0.252545	-3.20423	0.00135424	0.00302583
C4_00920C	orf19.4702	280.722	-0.809177	0.154087	-5.25144	1.51E-07	5.66e-07
C4_00810C	orf19.4160	450.091	-0.808486	0.144443	-5.59728	2.18E-08	8.84e-08
C3_01980C	TOM6	1671.32	-0.8082	0.161431	-5.00647	5.54E-07	1.96e-06
CR_03410W	orf19.2381	70.437	-0.807123	0.235394	-3.42882	0.000606213	0.0014382
C2_01040W	orf19.2018.1	69.2961	-0.806544	0.242145	-3.33083	0.000865859	0.00199605
C5_03810C	orf19.1113	910.451	-0.805752	0.130961	-6.15261	7.62E-10	3.53e-09
C1_05930C	orf19.2455	2153.57	-0.805407	0.0951447	-8.46507	2.56E-17	1.9e-16
C4_05390W	orf19.1796	82.6641	-0.805378	0.222237	-3.62396	0.000290122	0.000724223
C5_01110W	orf19.1959	626.689	-0.804708	0.109814	-7.32794	2.34E-13	1.38e-12
C1_01330C	DUT1	868.021	-0.802646	0.119576	-6.71245	1.91E-11	1.01e-10
CR_01270C	FTH2	1068.05	-0.801547	0.0928963	-8.62841	6.22E-18	4.74e-17
C1_02080W	SET6	485.451	-0.799834	0.157436	-5.08036	3.77E-07	1.35e-06
C2_05560W	orf19.6868	29.3334	-0.798077	0.37666	-2.11883	0.0341052	0.0556054
C2_08560W	SMC2	621.274	-0.797897	0.10555	-7.55943	4.05E-14	2.5e-13
C1_08290C	DIP2	1317.56	-0.795085	0.2889	-2.75211	0.00592119	0.0116605
C1_12010C	KIP4	11.3824	-0.794788	0.56317	-1.41127	0.158164	0.213459
C2_07720C	orf19.2210	529.304	-0.794078	0.11055	-7.18298	6.82E-13	3.91e-12
C1_12970C	SEC2	507.265	-0.793714	0.113735	-6.97864	2.98E-12	1.65e-11
C5_01560C	orf19.4150	1072.94	-0.793673	0.127989	-6.20111	5.61E-10	2.62e-09
C1_11470C	DPP1	54.7209	-0.792892	0.313757	-2.52709	0.0115011	0.0211298
C3_01760W	AFG3	4501.29	-0.791887	0.0745434	-10.6232	2.33E-26	2.49e-25
CR_01510C	orf19.2537	4.63716	-0.789795	1.01073	-0.781408	0.434562	0.508184
C6_03160C	BMT6	1104.9	-0.788759	0.104045	-7.58097	3.43E-14	2.13e-13
C1_04340C	orf19.1070	457.203	-0.78652	0.119525	-6.58039	4.69E-11	2.39e-10
C2_09530W	EAP1	597.124	-0.78637	0.124974	-6.29225	3.13E-10	1.49e-09
C1_06510C	orf19.6263	341.396	-0.786317	0.139041	-5.65531	1.56E-08	6.4e-08
C1_01200W	STB5	358.299	-0.785527	0.125278	-6.27028	3.60E-10	1.71e-09
CR_07570W	orf19.729	133.68	-0.783656	0.179116	-4.37514	1.21E-05	3.68e-05
C1_08580C	VCX1	917.65	-0.783121	0.100737	-7.77393	7.61E-15	4.87e-14
C6_01890C	orf19.3393	1203.39	-0.782439	0.159427	-4.90783	9.21E-07	3.17e-06
C3_02210C	orf19.1624	821.731	-0.781641	0.102833	-7.60105	2.94E-14	1.83e-13
C2_02170W	orf19.1533	1070.24	-0.780875	0.106056	-7.36283	1.80E-13	1.07e-12
C1_03120W	orf19.3004	1310.8	-0.780807	0.0925821	-8.43367	3.35E-17	2.47e-16
C5_04950C	orf19.3983	571.324	-0.780179	0.113657	-6.86433	6.68E-12	3.62e-11
C3_07560W	TCC1	377.159	-0.779878	0.139992	-5.57086	2.53E-08	1.03e-07
C2_02780C	BUB2	139.283	-0.777826	0.179993	-4.32142	1.55E-05	4.64e-05
C1_02620C	HOM6	2240.4	-0.777682	0.0845128	-9.20195	3.52E-20	2.95e-19
C2_03620W	IFK2	288.422	-0.77734	0.141103	-5.50903	3.61E-08	1.44e-07
C3_03140C	DAL4	245.505	-0.776017	0.180587	-4.2972	1.73E-05	5.14e-05
C1_09080C	PGA6	3184.08	-0.775693	0.0840172	-9.23255	2.64E-20	2.24e-19
C1_03680W	ENG1	1687.09	-0.774947	0.0933874	-8.2982	1.06E-16	7.62e-16
CR_04340W	PIM1	2941.9	-0.7734	0.0794393	-9.73574	2.12E-22	1.95e-21
C4_00760W	ZCF21	932.113	-0.772723	0.122325	-6.31695	2.67E-10	1.28e-09
C2_00590W	orf19.2068	756.447	-0.772622	0.0987557	-7.82357	5.13E-15	3.33e-14
C1_06620C	orf19.6248	26.8676	-0.772616	0.386514	-1.99893	0.0456155	0.0723176
CM_00240W	CaalfMp08.3	1.28117	-0.77054	2.13297	-0.361252	0.717911	NA
C4_05240C	VPH1	473.886	-0.769212	0.122903	-6.25868	3.88E-10	1.83e-09
C1_02880C	MIA40	3849.11	-0.769076	0.0781657	-9.83904	7.64E-23	7.16e-22
C6_03880W	orf19.5763	575.831	-0.768812	0.119147	-6.45262	1.10E-10	5.44e-10
C3_00720W	PMA1	3433.88	-0.767307	0.116823	-6.56814	5.09E-11	2.59e-10
C1_00590W	TUF1	290.418	-0.7671	0.15153	-5.06235	4.14E-07	1.48e-06
C2_05440W	PEX6	50.3994	-0.767024	0.332108	-2.30957	0.0209122	0.0362118
C1_13410W	COX19	1222.12	-0.766437	0.105264	-7.28111	3.31E-13	1.94e-12
C4_06830C	CCT6	2085.67	-0.765964	0.0852318	-8.98682	2.54E-19	2.08e-18
C2_08170W	orf19.2168	3.34578	-0.765868	1.02632	-0.746227	0.455531	0.528703
C4_03740W	orf19.1304	626.561	-0.76484	0.146297	-5.228	1.71E-07	6.38e-07
C4_06220C	orf19.2916	21.7407	-0.764347	0.445657	-1.7151	0.0863264	0.1262
C1_10750C	orf19.2343.1	704.18	-0.763487	0.104421	-7.31165	2.64E-13	1.55e-12
C2_09390W	ABG1	1229.59	-0.76286	0.0945654	-8.06701	7.20E-16	4.96e-15
C3_02500W	PAM17	2197.37	-0.762335	0.0854853	-8.91774	4.76E-19	3.84e-18
C2_07890W	PRS5	842.384	-0.760677	0.110142	-6.90631	4.97E-12	2.72e-11
CR_05660W	SDA1	1463.33	-0.760255	0.153516	-4.95228	7.33E-07	2.55e-06
C4_06940C	orf19.3115	760.656	-0.759781	0.118925	-6.38872	1.67E-10	8.14e-10
C1_10550C	GCA2	876.221	-0.759186	0.101932	-7.44798	9.48E-14	5.74e-13
C1_10210C	CLA4	1097.55	-0.758962	0.100034	-7.58704	3.27E-14	2.03e-13
C1_02180W	GAL7	920.544	-0.758434	0.104495	-7.25807	3.93E-13	2.29e-12
C7_03210W	orf19.5134	497.031	-0.75836	0.14006	-5.41455	6.14E-08	2.39e-07
C7_00090C	CSA1	32.0069	-0.757871	0.374302	-2.02476	0.0428925	0.0684689
C3_03070W	orf19.304	109.371	-0.757728	0.224673	-3.37259	0.000744657	0.0017427
C2_09130C	IFF6	967.886	-0.757018	0.106797	-7.08835	1.36E-12	7.67e-12
C7_00310C	orf19.7091	8.36601	-0.756946	0.691127	-1.09523	0.273414	0.341753
CR_03670W	orf19.4366	15.3162	-0.756812	0.53524	-1.41397	0.157371	0.212733
C6_03670C	orf19.5735.3	15.02	-0.756388	0.550584	-1.37379	0.169506	0.226535
C7_03270W	orf19.5126	3609.95	-0.756182	0.0836446	-9.04041	1.56E-19	1.28e-18
C1_08450C	CDC42	2236.27	-0.755734	0.0917059	-8.24084	1.71E-16	1.22e-15
C1_06730W	RAC1	1667.71	-0.753501	0.08723	-8.63809	5.72E-18	4.36e-17
C1_05210C	orf19.445	2886.83	-0.752901	0.0896134	-8.40166	4.40E-17	3.23e-16
C1_11850W	orf19.5282	2414.18	-0.751578	0.122942	-6.11328	9.76E-10	4.49e-09
C4_06080W	orf19.4418.1	154.893	-0.750373	0.181843	-4.12649	3.68E-05	0.000104554
C4_00310C	MNN10	587.296	-0.750356	0.129093	-5.81252	6.15E-09	2.61e-08
C2_05300C	orf19.3559	98.9445	-0.749075	0.260832	-2.87187	0.00408054	0.00831845
C4_00410W	orf19.5669	140.389	-0.749001	0.197026	-3.80153	0.000143804	0.000376768
C1_10070C	MNN23	1591.68	-0.748845	0.106073	-7.05971	1.67E-12	9.38e-12
CR_10690W	POP3	3.31064	-0.748631	1.02594	-0.729704	0.465571	0.538076
C2_06200C	orf19.5483	1033.55	-0.745813	0.109371	-6.81908	9.16E-12	4.91e-11
C6_00660C	orf19.4193	506.578	-0.744479	0.111036	-6.70486	2.02E-11	1.06e-10
C6_03640W	NOG2	2794.63	-0.743811	0.153109	-4.85804	1.19E-06	4.03e-06
C2_05190W	CDC21	16.5295	-0.743494	0.576582	-1.28948	0.19723	0.257626
CR_02190C	SEF1	711.427	-0.742702	0.114398	-6.49228	8.45E-11	4.24e-10
C1_04820C	orf19.760	11.1743	-0.741702	0.592456	-1.25191	0.210602	0.272454
C6_02380W	orf19.3481	1755.93	-0.740614	0.115667	-6.40297	1.52E-10	7.45e-10
C6_02270C	ALG11	490.185	-0.739963	0.124229	-5.95644	2.58E-09	1.14e-08
C2_04820W	orf19.182	1426.97	-0.737851	0.0933865	-7.90105	2.77E-15	1.84e-14
CR_07200W	orf19.6152	1853.38	-0.737181	0.0915799	-8.04959	8.31E-16	5.68e-15
C4_01840C	orf19.4609	662.982	-0.736808	0.115903	-6.35711	2.06E-10	9.95e-10
C5_01340W	HST3	1377.18	-0.736088	0.0907401	-8.11205	4.98E-16	3.46e-15
C4_03390W	CSH3	1276.56	-0.735131	0.0899516	-8.17252	3.02E-16	2.11e-15
C2_03970W	orf19.827	632.668	-0.735073	0.121601	-6.04496	1.49E-09	6.77e-09
C1_05710C	UGA4	47.1753	-0.734852	0.298519	-2.46166	0.0138295	0.0249138
C1_02400C	MNN11	534.58	-0.7348	0.120192	-6.11353	9.74E-10	4.48e-09
CR_02580W	PAN6	643.476	-0.734667	0.104353	-7.0402	1.92E-12	1.07e-11
CR_04920W	orf19.1804	1398.67	-0.733229	0.110135	-6.65754	2.78E-11	1.45e-10
C2_06350C	orf19.5499	2.47226	-0.731736	1.20076	-0.609395	0.542263	0.611009
C5_05410C	ILV3	7143.2	-0.731585	0.0742396	-9.85437	6.56E-23	6.17e-22
C3_01930W	PXP2	5936.03	-0.729608	0.105163	-6.9379	3.98E-12	2.19e-11
C1_08550C	GCF1	1722.19	-0.728164	0.0970167	-7.50555	6.12E-14	3.75e-13
C3_04250W	WSC1	472.844	-0.727791	0.121319	-5.99899	1.99E-09	8.85e-09
C2_04540C	GDT1	806.732	-0.72773	0.0982801	-7.40465	1.31E-13	7.88e-13
CR_03900W	HST7	841.303	-0.727047	0.102652	-7.08265	1.41E-12	7.99e-12
C6_03470W	orf19.5711	1444.44	-0.72662	0.0985138	-7.37583	1.63E-13	9.74e-13
C3_02710W	orf19.263.1	3594.72	-0.726517	0.0796985	-9.11581	7.81E-20	6.51e-19
C1_08340C	orf19.5114	661.031	-0.725548	0.110842	-6.5458	5.92E-11	2.99e-10
C5_00860W	IMP2	749.184	-0.725087	0.102724	-7.05859	1.68E-12	9.45e-12
C1_12580W	orf19.3758	685.142	-0.724989	0.106028	-6.83768	8.05E-12	4.33e-11
C3_06320W	ALS7	131.148	-0.724388	0.180886	-4.00466	6.21E-05	0.000170147
C5_01550C	orf19.4149	1700.75	-0.723468	0.105096	-6.88391	5.82E-12	3.17e-11
C4_01160W	CRD2	6757.07	-0.722868	0.116311	-6.21493	5.13E-10	2.41e-09
CR_00570W	orf19.7478	43.5968	-0.722191	0.303465	-2.37982	0.0173213	0.0305377
C4_01320C	OPT6	440.288	-0.721991	0.119409	-6.04637	1.48E-09	6.72e-09
C2_10330C	orf19.1745	190.237	-0.720535	0.161974	-4.44845	8.65E-06	2.67e-05
C6_03660C	CDC50	698.227	-0.720458	0.105939	-6.80068	1.04E-11	5.56e-11
C5_01580C	CEF3	33286.2	-0.720236	0.0928586	-7.75627	8.75E-15	5.58e-14
C6_00850W	orf19.86	1431.6	-0.720077	0.0874888	-8.23051	1.86E-16	1.32e-15
C6_03720W	ALA1	4796.24	-0.719541	0.0803444	-8.95571	3.38E-19	2.75e-18
C2_01620W	COX4	199.794	-0.719251	0.164257	-4.3788	1.19E-05	3.63e-05
C2_05590C	orf19.6872	16.8999	-0.718886	0.464898	-1.54633	0.122025	0.171403
C5_02710W	TRR1	1292.8	-0.718291	0.0907231	-7.9174	2.43E-15	1.62e-14
CR_02520W	RPC19	515.663	-0.717944	0.142085	-5.05293	4.35E-07	1.56e-06
CR_08990C	SLP3	46.7811	-0.717861	0.285516	-2.51426	0.0119282	0.0218412
C2_06610C	orf19.35.1	1161.62	-0.71773	0.0968528	-7.41053	1.26E-13	7.55e-13
C5_04070C	CKS1	1159.82	-0.717578	0.0980229	-7.32051	2.47E-13	1.46e-12
C6_00800C	orf19.3644	1495.37	-0.717414	0.0910322	-7.88088	3.25E-15	2.15e-14
C1_06440C	orf19.6266	806.306	-0.71523	0.116274	-6.15126	7.69E-10	3.55e-09
C3_04570C	DUR35	1.23815	-0.712943	1.82658	-0.390316	0.696303	NA
C2_07000W	orf19.2256	1303.56	-0.712501	0.0935399	-7.61708	2.59E-14	1.63e-13
C5_01240W	AUR1	1353.96	-0.712377	0.115971	-6.1427	8.11E-10	3.75e-09
C2_08270C	orf19.2222	460.027	-0.711537	0.141326	-5.03474	4.78E-07	1.7e-06
C1_08200W	NTG1	499.218	-0.711267	0.115564	-6.15477	7.52E-10	3.48e-09
C1_07890C	ADE5,7	5226.98	-0.711203	0.109187	-6.51363	7.34E-11	3.69e-10
C1_10110W	orf19.4880	122.652	-0.709673	0.197745	-3.58882	0.000332175	0.000820699
C7_02050C	EXO70	432.324	-0.709573	0.118577	-5.98405	2.18E-09	9.67e-09
C7_03060C	CHS6	791.847	-0.709398	0.101245	-7.00674	2.44E-12	1.36e-11
CR_07770C	PTC6	1375.12	-0.7088	0.0891301	-7.95243	1.83E-15	1.23e-14
CR_05140W	orf19.640	110.962	-0.707212	0.204511	-3.45806	0.000544077	0.00130104
C1_03440C	orf19.3045	493.853	-0.707156	0.12999	-5.44008	5.33E-08	2.09e-07
CR_01630C	orf19.2552	443.584	-0.706772	0.165677	-4.26598	1.99E-05	5.88e-05
C5_04480C	orf19.3932.1	35.3965	-0.706577	0.405887	-1.74082	0.0817148	0.120539
CR_02560C	ASG1	1787.22	-0.706508	0.100666	-7.01837	2.24E-12	1.25e-11
C2_02960C	orf19.5808	723.294	-0.706119	0.11018	-6.40877	1.47E-10	7.19e-10
C4_02550C	EMP70	1723.07	-0.705721	0.0841523	-8.38624	5.02E-17	3.67e-16
C7_02110W	orf19.6506	415.938	-0.705278	0.118318	-5.96086	2.51E-09	1.11e-08
CR_04290W	HAP31	56.8708	-0.704005	0.297418	-2.36706	0.0179301	0.0315117
C7_02350C	orf19.6476	961.893	-0.702843	0.120231	-5.84579	5.04E-09	2.15e-08
C3_04180W	KRE9	2018.39	-0.702584	0.0844592	-8.31862	8.90E-17	6.47e-16
C5_01830C	HAL9	1477.99	-0.702566	0.143574	-4.89341	9.91E-07	3.41e-06
C2_05730C	GWT1	844.683	-0.701711	0.101665	-6.90217	5.12E-12	2.8e-11
C2_05970C	TES1	119.104	-0.70117	0.1955	-3.58655	0.00033508	0.000827198
C2_09060C	ASN1	9794.31	-0.701164	0.0735299	-9.53576	1.49E-21	1.33e-20
C1_04390C	NOP4	2166.42	-0.70098	0.166083	-4.22066	2.44E-05	7.13e-05
CR_03790C	KRE1	767.591	-0.7009	0.11672	-6.00498	1.91E-09	8.56e-09
C1_08490W	orf19.394	1547.29	-0.700456	0.0922137	-7.59601	3.05E-14	1.9e-13
C5_02490C	TIF5	1804.42	-0.700262	0.0829263	-8.44439	3.06E-17	2.26e-16
C4_02440C	PGA38	1337.23	-0.699498	0.177445	-3.94206	8.08E-05	0.000217909
C2_09050C	orf19.199	1319.7	-0.698744	0.0939962	-7.43375	1.06E-13	6.36e-13
C4_02860W	orf19.2710	1134.82	-0.69825	0.0952436	-7.3312	2.28E-13	1.35e-12
C4_03690C	orf19.1309	86.877	-0.695932	0.223148	-3.1187	0.0018165	0.00397179
C4_00950C	orf19.4699	639.082	-0.694966	0.119058	-5.8372	5.31E-09	2.26e-08
C1_04350C	orf19.5203	655.085	-0.694423	0.128202	-5.41662	6.07E-08	2.36e-07
C5_02840C	HSL1	1495.58	-0.693521	0.0884182	-7.84365	4.38E-15	2.86e-14
C1_08190C	CAT8	322.764	-0.693493	0.130495	-5.31433	1.07E-07	4.08e-07
C5_05250C	orf19.4018	803.099	-0.69338	0.0970518	-7.14443	9.04E-13	5.15e-12
C5_03910C	orf19.1105	19.2475	-0.693175	0.446395	-1.55283	0.120464	0.169528
CR_08340W	CYS3	6471.52	-0.692322	0.122133	-5.66859	1.44E-08	5.95e-08
C7_03040W	orf19.5157	7.83082	-0.692069	0.715429	-0.967349	0.33337	0.405999
CR_03640C	orf19.4362	651.857	-0.69204	0.105719	-6.54605	5.91E-11	2.99e-10
C1_10000C	CPP1	1102.16	-0.691573	0.116405	-5.94108	2.83E-09	1.24e-08
C1_13240W	orf19.4951	1100.46	-0.690776	0.134665	-5.12959	2.90E-07	1.05e-06
C7_01610W	orf19.6563.1	24.9186	-0.689795	0.392433	-1.75774	0.078792	0.116975
C4_03750C	orf19.1303	615.522	-0.689126	0.114401	-6.02379	1.70E-09	7.68e-09
C3_02460C	PHA2	451.87	-0.688328	0.133111	-5.17106	2.33E-07	8.55e-07
C2_09610W	orf19.1393	635.553	-0.687581	0.111388	-6.17286	6.71E-10	3.12e-09
C3_02130W	UTP4	1644.5	-0.687202	0.156314	-4.39629	1.10E-05	3.36e-05
C4_03330W	IPK1	180.947	-0.686181	0.189262	-3.62555	0.000288344	0.000720383
C4_04760C	orf19.3804	623.711	-0.685844	0.104897	-6.53826	6.22E-11	3.14e-10
C5_02790C	GAP1	218.89	-0.685823	0.209254	-3.27746	0.00104744	0.00239177
C3_01530C	CAS4	2516.43	-0.684633	0.090885	-7.53296	4.96E-14	3.05e-13
C1_12290C	RBD1	1320.97	-0.684186	0.0870948	-7.85564	3.98E-15	2.61e-14
C2_06740W	orf19.3148	473.773	-0.683939	0.120571	-5.67249	1.41E-08	5.82e-08
C6_04340W	orf19.1092	358.207	-0.683893	0.155351	-4.40226	1.07E-05	3.28e-05
C6_01470W	orf19.3437	212.743	-0.68342	0.162993	-4.19293	2.75E-05	8.01e-05
CR_07100W	FLC2	3355.83	-0.682854	0.0885615	-7.7105	1.25E-14	7.97e-14
C1_12210W	TRP3	2225.93	-0.682369	0.084719	-8.0545	7.98E-16	5.46e-15
C1_07810C	orf19.5051	130.799	-0.681602	0.196392	-3.47062	0.000519252	0.00124464
C1_13180W	orf19.4946	21.2332	-0.681041	0.434503	-1.5674	0.117021	0.165261
CR_01750C	SEC4	973.063	-0.680185	0.107733	-6.3136	2.73E-10	1.31e-09
C5_05080W	GRF10	25.7978	-0.679476	0.381883	-1.77928	0.0751946	0.112486
C6_04560W	orf19.2150	4613.17	-0.679119	0.0852296	-7.96811	1.61E-15	1.09e-14
C1_11560C	orf19.1163	216.146	-0.679112	0.146302	-4.64185	3.45E-06	1.12e-05
C2_06930C	orf19.2247	10.7484	-0.679106	0.610202	-1.11292	0.265743	0.33373
C4_03120C	BUB1	605.845	-0.678539	0.110028	-6.16698	6.96E-10	3.23e-09
C6_01110W	FAD2	8859.79	-0.678292	0.107582	-6.30487	2.88E-10	1.38e-09
C5_02640W	orf19.4280	194.414	-0.678204	0.163829	-4.13971	3.48E-05	9.92e-05
C2_06760C	orf19.2227	62.8543	-0.677923	0.27871	-2.43236	0.0150007	0.0267994
C2_08810C	IPP1	16505.9	-0.677898	0.0743668	-9.1156	7.82E-20	6.51e-19
C1_04950C	RPM2	1992.7	-0.677893	0.0962428	-7.04357	1.87E-12	1.05e-11
C2_02510W	PRS1	1954.62	-0.677813	0.0883345	-7.67325	1.68E-14	1.06e-13
C6_00320C	DNA2	592.639	-0.677347	0.119519	-5.66726	1.45E-08	5.99e-08
C2_10270W	PUS7	1743.41	-0.676469	0.135238	-5.00208	5.67E-07	2e-06
C7_02950C	DBF4	530.522	-0.676142	0.120125	-5.62864	1.82E-08	7.43e-08
C1_10800C	ALP1	528.524	-0.675467	0.114427	-5.90303	3.57E-09	1.55e-08
C5_01960C	orf19.3175	5286.22	-0.67543	0.0782956	-8.62667	6.32E-18	4.81e-17
CR_01580C	DOT6	1646.56	-0.674705	0.123575	-5.45987	4.76E-08	1.88e-07
C2_02820C	orf19.5824	409.563	-0.674638	0.134652	-5.01024	5.44E-07	1.93e-06
C4_01260W	RLM1	447.098	-0.674283	0.13209	-5.10474	3.31E-07	1.19e-06
C4_03770W	orf19.1301	1154.38	-0.673473	0.112403	-5.99159	2.08E-09	9.24e-09
C2_03450W	orf19.875	731.272	-0.673258	0.100726	-6.68404	2.32E-11	1.21e-10
C2_08140C	PHM7	6925.06	-0.672824	0.087068	-7.72757	1.10E-14	6.98e-14
C4_06170C	orf19.2920	1132.2	-0.670712	0.0956837	-7.00968	2.39E-12	1.33e-11
CR_04130C	EAF7	630.572	-0.670666	0.105135	-6.37907	1.78E-10	8.65e-10
C3_04810C	orf19.5943.1	2955.83	-0.6706	0.962867	-0.696461	0.48614	0.557783
C1_11510C	orf19.1169	650.517	-0.669788	0.122902	-5.44978	5.04E-08	1.98e-07
C1_12770W	RPG1A	4263.56	-0.669635	0.0907179	-7.38151	1.57E-13	9.37e-13
C6_02860W	STE23	1393.62	-0.668177	0.105141	-6.35503	2.08E-10	1.01e-09
C2_01240C	orf19.2000	155.62	-0.667632	0.181232	-3.68385	0.000229737	0.000583394
C2_05900W	orf19.5212	8.1278	-0.6673	0.755815	-0.882888	0.377297	0.450038
CR_07600W	FUN30	1606.42	-0.666027	0.121525	-5.48057	4.24E-08	1.68e-07
C5_03980W	orf19.3213	1438.27	-0.665023	0.0851965	-7.80575	5.91E-15	3.82e-14
C3_00010C	orf19.5474	1.95916	-0.663882	1.4094	-0.471039	0.637613	0.698084
C3_04120C	orf19.5856	240.305	-0.663272	0.166483	-3.98402	6.78E-05	0.000184511
C1_07170C	ZCF23	395.505	-0.663255	0.134614	-4.92708	8.35E-07	2.9e-06
C3_01350C	URA3	1110.01	-0.663249	0.104372	-6.35463	2.09E-10	1.01e-09
C1_12780W	RBK1	1718.69	-0.663216	0.0883225	-7.50903	5.96E-14	3.65e-13
C3_01970C	orf19.1651	66.1881	-0.662909	0.259036	-2.55914	0.0104932	0.019468
C4_03490C	orf19.3376	18.8532	-0.662808	0.448108	-1.47913	0.139106	0.191776
CR_05620C	MTG2	581.034	-0.6622	0.120867	-5.47875	4.28E-08	1.7e-07
CR_03040C	HGT18	596.771	-0.661911	0.136923	-4.83417	1.34E-06	4.52e-06
C6_02220W	SAR1	384.219	-0.661715	0.132681	-4.98725	6.12E-07	2.15e-06
C1_03210C	CDC12	1719.83	-0.660998	0.0979808	-6.7462	1.52E-11	8.03e-11
C1_06270W	orf19.1823	115.694	-0.660773	0.218845	-3.01937	0.00253302	0.00538411
C1_12510W	RAX2	1046.21	-0.659652	0.0954817	-6.90867	4.89E-12	2.68e-11
CM_00220W	CaalfMp08.1	2.84234	-0.657562	1.25067	-0.525767	0.59905	0.663824
C6_02400W	LSU-C2809	21.4467	-0.656827	0.47291	-1.3889	0.164862	0.221112
C4_05880W	GAT1	371.593	-0.656392	0.125551	-5.2281	1.71E-07	6.38e-07
C1_12220W	CDC6	368.985	-0.654784	0.158294	-4.13649	3.53E-05	0.000100429
C2_05110W	LEM3	1171.1	-0.653013	0.106475	-6.13299	8.62E-10	3.98e-09
C1_04060W	IFI3	419.329	-0.652689	0.130368	-5.00653	5.54E-07	1.96e-06
C2_01660C	orf19.1477	169.437	-0.650646	0.175398	-3.70955	0.000207627	0.000532182
CR_06150C	ADE13	6767.68	-0.650479	0.096568	-6.73597	1.63E-11	8.59e-11
C3_03330C	orf19.332	1060.91	-0.647521	0.131579	-4.92115	8.60E-07	2.98e-06
C1_12730W	RVS162	478.439	-0.647131	0.130031	-4.97674	6.47E-07	2.26e-06
C2_09700W	YEA4	170.364	-0.644868	0.165979	-3.88525	0.000102226	0.000272331
C3_03470W	orf19.345	223.075	-0.643687	0.159886	-4.02591	5.68E-05	0.000156524
C6_04280W	orf19.1085	1529.5	-0.643583	0.0847649	-7.59257	3.14E-14	1.95e-13
C4_06050W	MED3	521.978	-0.64315	0.117318	-5.48213	4.20E-08	1.67e-07
C2_00150W	LEU5	1377.3	-0.642261	0.0965716	-6.65062	2.92E-11	1.51e-10
C1_10960W	orf19.2318.1	614.229	-0.642127	0.116744	-5.5003	3.79E-08	1.51e-07
C2_04150C	VMA7	1010.57	-0.641376	0.0966459	-6.63635	3.22E-11	1.66e-10
C5_02550C	UTP13	1451.92	-0.640751	0.156664	-4.08997	4.31E-05	0.000120864
C2_09040W	orf19.200	1855.08	-0.63904	0.0891785	-7.16586	7.73E-13	4.42e-12
C1_10890C	orf19.2328	1431.67	-0.638766	0.0962101	-6.63928	3.15E-11	1.63e-10
C5_00980W	TRY3	2046.88	-0.63871	0.125992	-5.06947	3.99E-07	1.43e-06
C4_05540W	HOM3	3915.92	-0.638499	0.0831161	-7.68201	1.57E-14	9.92e-14
C1_08330C	ADH2	9391.88	-0.637728	0.134371	-4.74604	2.07E-06	6.88e-06
C1_11720W	orf19.1146	122.855	-0.637565	0.195532	-3.26067	0.00111148	0.00252556
C4_05600W	GYP2	1292.28	-0.637013	0.104626	-6.08845	1.14E-09	5.19e-09
C2_01330C	SIR2	535.039	-0.63644	0.111841	-5.69056	1.27E-08	5.25e-08
C4_05260W	orf19.2631	771.015	-0.635843	0.129517	-4.90934	9.14E-07	3.15e-06
C1_06880C	SPO22	5.92582	-0.634335	0.805256	-0.787744	0.430847	0.50423
C2_09760W	orf19.1374	133.668	-0.634179	0.205688	-3.08321	0.00204781	0.0044325
C4_02640C	SEN2	315.231	-0.63236	0.148557	-4.25669	2.07E-05	6.12e-05
C5_01970C	CDC24	1492.51	-0.631916	0.086222	-7.32895	2.32E-13	1.37e-12
C6_03560W	POX1	923.137	-0.631768	0.0958714	-6.58975	4.41E-11	2.25e-10
C1_05050C	RRP6	2130.74	-0.628651	0.144607	-4.34729	1.38E-05	4.15e-05
C1_12350W	orf19.5229	2520.2	-0.627912	0.130076	-4.82728	1.38E-06	4.68e-06
C5_01840C	TAC1	1744.08	-0.627543	0.0822101	-7.63341	2.29E-14	1.44e-13
C4_02710C	GRX3	1499.1	-0.627334	0.0866967	-7.23595	4.62E-13	2.68e-12
C2_10070W	orf19.1774	183.35	-0.62715	0.182855	-3.42977	0.0006041	0.00143376
CR_03080C	orf19.2418	432.102	-0.626958	0.120737	-5.19275	2.07E-07	7.65e-07
C3_04260W	orf19.5869	1234.25	-0.625839	0.112467	-5.56465	2.63E-08	1.06e-07
C2_07600C	MSC7	2197.72	-0.623692	0.0887094	-7.03074	2.05E-12	1.15e-11
C7_03540C	ENP2	739.407	-0.623192	0.154121	-4.04353	5.27E-05	0.000145812
C2_04860W	PZF1	613.883	-0.622795	0.12163	-5.12039	3.05E-07	1.1e-06
C2_07940C	ALG7	459.905	-0.622694	0.114099	-5.45747	4.83E-08	1.9e-07
C2_02580W	orf19.1584	233.517	-0.62247	0.148566	-4.18985	2.79E-05	8.11e-05
C3_04890W	CDR2	84.8305	-0.622288	0.268065	-2.32141	0.0202649	0.035192
CR_06020W	orf19.3851	601.373	-0.622234	0.112855	-5.51356	3.52E-08	1.41e-07
C7_03110W	PGA28	41.8523	-0.622174	0.37724	-1.64928	0.0990904	0.142476
C3_01560W	orf19.1687	1693.14	-0.621888	0.15448	-4.02568	5.68E-05	0.000156604
C2_02340C	ENT3	7100.44	-0.621877	0.0767879	-8.09864	5.56E-16	3.85e-15
C7_01160C	orf19.6898.1	17.0319	-0.621523	0.463051	-1.34223	0.17952	0.238061
C1_04240C	HHF1	6107.44	-0.620878	0.0990976	-6.26532	3.72E-10	1.76e-09
C1_00860W	orf19.6020	265.934	-0.620382	0.158109	-3.92377	8.72E-05	0.000234529
C4_00140C	HIS4	4947.8	-0.620107	0.0865997	-7.16061	8.03E-13	4.59e-12
C4_00420C	orf19.5671	1598.61	-0.619582	0.103282	-5.99893	1.99E-09	8.85e-09
C2_04760W	KIC1	1636.46	-0.619498	0.110245	-5.61929	1.92E-08	7.83e-08
C2_03240C	ROM2	876.174	-0.619457	0.105057	-5.89636	3.72E-09	1.61e-08
CR_06170W	orf19.3872	1113.74	-0.618639	0.093418	-6.62227	3.54E-11	1.82e-10
C2_01160W	orf19.2008	937.525	-0.617945	0.101273	-6.10175	1.05E-09	4.79e-09
CR_06460W	GST3	262.949	-0.617852	0.141573	-4.36419	1.28E-05	3.85e-05
C6_01600W	orf19.3427	31.655	-0.617791	0.35356	-1.74734	0.080578	0.119098
C1_05980W	orf19.2447	456.133	-0.616441	0.11664	-5.285	1.26E-07	4.75e-07
C2_08620W	orf19.3615	696.805	-0.614198	0.11665	-5.26531	1.40E-07	5.27e-07
C4_07200C	orf19.3083	653.678	-0.612528	0.118567	-5.1661	2.39E-07	8.76e-07
CR_02170W	MET2	3994.15	-0.612467	0.0877366	-6.98075	2.94E-12	1.63e-11
C2_04350C	SUV3	746.254	-0.612462	0.132677	-4.6162	3.91E-06	1.26e-05
CR_10140W	orf19.7590	169.637	-0.611951	0.19255	-3.17815	0.00148219	0.0032849
C5_05010W	orf19.3992	60.5145	-0.611732	0.287597	-2.12705	0.0334161	0.0546447
C2_06640C	VAS1	6422.55	-0.611532	0.0753142	-8.11974	4.67E-16	3.25e-15
CR_05530C	CWT1	395.819	-0.611212	0.128712	-4.74867	2.05E-06	6.79e-06
C5_03300C	orf19.2650	259.273	-0.610127	0.162824	-3.74715	0.000178856	0.000462767
C6_00190W	orf19.1177	891.859	-0.609898	0.10498	-5.80965	6.26E-09	2.65e-08
C1_03320C	EHD3	36.1781	-0.609678	0.336391	-1.81241	0.0699229	0.105313
C6_02990W	orf19.5578	452.381	-0.608658	0.132364	-4.59835	4.26E-06	1.36e-05
C2_04710C	URE2	1133.89	-0.607494	0.0905186	-6.71127	1.93E-11	1.01e-10
CR_03100W	SMC5	592.891	-0.606521	0.104089	-5.82697	5.64E-09	2.4e-08
C1_10770W	SFT2	210.044	-0.60649	0.162477	-3.73278	0.000189375	0.000488098
C1_02410C	orf19.2928	503.927	-0.605004	0.117345	-5.15575	2.53E-07	9.22e-07
CR_03170W	DPS1-1	1825.5	-0.603994	0.0878023	-6.87902	6.03E-12	3.28e-11
C1_00540C	orf19.6054	102.348	-0.603091	0.237262	-2.54188	0.0110259	0.0203215
CR_05020W	LYP1	130.786	-0.602857	0.18881	-3.19293	0.00140838	0.00313633
CM_00360W	RRNS	337.28	-0.602435	0.561206	-1.07346	0.283063	0.352789
CR_09180W	CDG1	14.3798	-0.60136	0.533306	-1.12761	0.259486	0.326853
C5_01570C	SPO1	44.9698	-0.601321	0.322716	-1.86331	0.0624182	0.0955135
C5_05290C	MRP2	23.4928	-0.601309	0.402332	-1.49456	0.13503	0.186744
C2_06280C	orf19.5491	13.0132	-0.600531	0.545625	-1.10063	0.271058	0.339442
C4_01680W	TOA2	647.697	-0.600172	0.107043	-5.60685	2.06E-08	8.38e-08
C3_01110C	MNE1	85.1378	-0.600028	0.215623	-2.78276	0.00538982	0.0106944
C4_03270W	RPF1	1403.9	-0.599891	0.143248	-4.18778	2.82E-05	8.16e-05
C3_03850C	SOL1	118.707	-0.599146	0.195793	-3.06009	0.00221268	0.00476371
C7_02000C	orf19.6520	18.9485	-0.597434	0.457546	-1.30573	0.191643	0.251874
C1_00550W	CIS2	105.617	-0.596392	0.264071	-2.25845	0.0239177	0.0407689
CR_03490W	DEM1	521.029	-0.595714	0.119642	-4.97913	6.39E-07	2.24e-06
C1_04760C	SYG1	1045.94	-0.595463	0.109168	-5.45455	4.91E-08	1.93e-07
C1_11640C	DPP2	203.068	-0.595063	0.170004	-3.50028	0.000464765	0.00112162
C4_04790W	FAV1	11.3443	-0.594479	0.561179	-1.05934	0.289446	0.359406
CR_05910W	orf19.6623	194.533	-0.594174	0.185329	-3.20606	0.00134568	0.00300892
C1_13080W	OP4	10919.1	-0.592801	0.099813	-5.93911	2.87E-09	1.25e-08
C2_02450C	UTP22	870.882	-0.592012	0.13548	-4.36974	1.24E-05	3.77e-05
C6_03200W	EMF1	960.082	-0.591443	0.0998839	-5.9213	3.19E-09	1.39e-08
CR_05050W	GLN1	60262.6	-0.590807	0.0848044	-6.96669	3.24E-12	1.79e-11
C5_00350C	orf19.954	27.4336	-0.590327	0.376672	-1.56722	0.117063	0.165282
C2_09170W	SLP2	1242.18	-0.590308	0.0946866	-6.23434	4.54E-10	2.13e-09
C3_01470W	ARF3	1846.34	-0.588656	0.10572	-5.56805	2.58E-08	1.04e-07
C6_00360C	orf19.1198	914.068	-0.588412	0.0986671	-5.96361	2.47E-09	1.09e-08
CR_05430W	CSP1	24.9033	-0.588242	0.42956	-1.3694	0.170873	0.228108
CR_07420W	KGD2	15196.9	-0.588012	0.0766083	-7.67556	1.65E-14	1.04e-13
C2_07430C	orf19.1888	549.057	-0.587545	0.111205	-5.28346	1.27E-07	4.79e-07
C4_00770C	orf19.4164	1371.52	-0.586949	0.090747	-6.46797	9.93E-11	4.95e-10
C3_01830C	MNT2	1230.41	-0.586864	0.0880524	-6.66494	2.65E-11	1.38e-10
CR_02710W	RRP9	1242.65	-0.586827	0.156114	-3.75896	0.000170622	0.000442986
CR_04600W	orf19.551	1542.99	-0.586527	0.0983766	-5.96206	2.49E-09	1.1e-08
C6_01220C	orf19.132	763.352	-0.585628	0.0997567	-5.87057	4.34E-09	1.87e-08
C5_03000C	orf19.4325	804.835	-0.585535	0.104274	-5.61533	1.96E-08	7.99e-08
C1_10670C	RPA190	4113.68	-0.585418	0.129615	-4.51659	6.28E-06	1.98e-05
C1_13630W	CYB2	44.7261	-0.584732	0.299451	-1.95268	0.0508575	0.0794986
C2_10090C	orf19.1772	1169	-0.58422	0.130554	-4.47494	7.64E-06	2.38e-05
C1_05840W	PRN1	163.396	-0.584204	0.17073	-3.4218	0.00062207	0.00147235
C6_03940C	PBP2	2362.98	-0.584135	0.097039	-6.01959	1.75E-09	7.86e-09
C1_01840C	orf19.4539	503.402	-0.583916	0.13121	-4.45023	8.58E-06	2.65e-05
C6_03120W	POL5	1492.31	-0.583664	0.121255	-4.81354	1.48E-06	4.98e-06
C6_02690C	orf19.5541	2517.63	-0.582499	0.116439	-5.00259	5.66E-07	2e-06
C3_01580W	ZCF7	320.954	-0.581739	0.141268	-4.11798	3.82E-05	0.000108182
C1_05670W	orf19.2484	959.583	-0.581378	0.0951405	-6.11073	9.92E-10	4.55e-09
C1_03740W	WAR1	902.399	-0.581366	0.116487	-4.99082	6.01E-07	2.12e-06
C4_03620C	CDR3	881.009	-0.580601	0.116045	-5.00322	5.64E-07	1.99e-06
C1_07670W	ZCF4	138.706	-0.580222	0.211564	-2.74254	0.00609665	0.011963
C1_10950C	orf19.2320	330.78	-0.579612	0.140881	-4.11419	3.89E-05	0.000109819
C2_07390C	orf19.1893	786.753	-0.579567	0.106016	-5.46677	4.58E-08	1.81e-07
C4_02790C	SAS10	1991.24	-0.578962	0.11265	-5.13949	2.75E-07	1e-06
C6_00280W	CPH2	3592.14	-0.578113	0.108601	-5.32325	1.02E-07	3.89e-07
CR_06950C	ATX1	151.863	-0.577976	0.174042	-3.32089	0.000897312	0.00206146
C1_13670W	OSM2	54.191	-0.577384	0.298475	-1.93444	0.0530586	0.0825965
CR_08860W	PDK2	96.8509	-0.576658	0.243616	-2.36708	0.0179291	0.0315117
CR_03950W	orf19.477	328.792	-0.576583	0.127664	-4.51639	6.29E-06	1.98e-05
C4_00260W	orf19.5651	1026.36	-0.576524	0.0928746	-6.20755	5.38E-10	2.52e-09
C5_05360C	orf19.4031	398.977	-0.576159	0.121092	-4.75804	1.95E-06	6.49e-06
C7_02970W	ECM39	721.66	-0.575928	0.0986514	-5.83802	5.28E-09	2.25e-08
CR_02110W	MCM6	978.254	-0.575776	0.101143	-5.69271	1.25E-08	5.19e-08
CR_03830C	MCM2	1383.08	-0.57551	0.0914842	-6.29081	3.16E-10	1.5e-09
CR_07280W	FRE30	428.435	-0.575379	0.117654	-4.89042	1.01E-06	3.45e-06
C1_01420C	CRL1	718.136	-0.574925	0.159295	-3.60918	0.000307166	0.000764269
CR_04650W	orf19.1738.1	457.702	-0.574468	0.132535	-4.33446	1.46E-05	4.39e-05
C2_07420W	orf19.1889	1146.64	-0.574301	0.101559	-5.65486	1.56E-08	6.41e-08
C4_03730C	orf19.1305	669.361	-0.573954	0.121179	-4.73641	2.18E-06	7.2e-06
C2_01150W	PEX12	977.377	-0.573804	0.0963844	-5.95329	2.63E-09	1.16e-08
CR_06070W	orf19.3859	2251.5	-0.573592	0.0827236	-6.93384	4.10E-12	2.25e-11
CR_07310W	orf19.6137	1162.41	-0.573515	0.110879	-5.17246	2.31E-07	8.49e-07
C4_02740W	orf19.2724	19431.8	-0.573089	0.0879207	-6.51825	7.11E-11	3.58e-10
C4_03760W	orf19.1302	23.2129	-0.57255	0.45953	-1.24595	0.212784	0.275039
C2_03140C	orf19.5782	1479.66	-0.571797	0.09647	-5.9272	3.08E-09	1.34e-08
C2_10230W	MET32	525.996	-0.571133	0.126093	-4.52948	5.91E-06	1.86e-05
C3_02700W	SMC3	504.148	-0.570832	0.13181	-4.33073	1.49E-05	4.46e-05
C2_06290C	ATP14	125.878	-0.570355	0.211935	-2.69118	0.00711994	0.0137825
C1_04690C	REC8	22.7739	-0.569697	0.436442	-1.30532	0.191783	0.252003
C4_06210C	orf19.2917	3204.27	-0.56914	0.113568	-5.01144	5.40E-07	1.92e-06
C6_03180C	orf19.5605	1567.05	-0.568134	0.11644	-4.87919	1.07E-06	3.64e-06
C2_09720W	SUP35	3755.71	-0.568122	0.0754332	-7.53145	5.02E-14	3.08e-13
C6_04070C	orf19.1215	48.5464	-0.567256	0.285838	-1.98454	0.047196	0.0745487
C4_00780C	YPP1	1201.41	-0.566501	0.0967532	-5.85512	4.77E-09	2.04e-08
C3_02950C	MET13	81.2723	-0.565559	0.231187	-2.44633	0.014432	0.0258601
C4_02110W	orf19.4580	31.6836	-0.56522	0.351062	-1.61003	0.107392	0.153025
CR_06450W	orf19.721	617.605	-0.564942	0.145278	-3.8887	0.000100784	0.000268967
C1_02680C	MNN44	88.7284	-0.564814	0.212508	-2.65785	0.00786416	0.0150062
CR_03740C	orf19.4373	552.186	-0.564661	0.126566	-4.46141	8.14E-06	2.53e-05
C2_05750W	orf19.6886	967.799	-0.564481	0.164354	-3.43454	0.000593569	0.00141099
C5_01710C	orf19.3204	760.29	-0.564475	0.13637	-4.1393	3.48E-05	9.93e-05
C4_07030W	MET16	931.579	-0.564281	0.121566	-4.64176	3.45E-06	1.12e-05
CR_10760C	orf19.7665	5.37747	-0.563407	0.808542	-0.696818	0.485917	0.557634
CR_04030W	NIP100	418.941	-0.562229	0.121768	-4.61722	3.89E-06	1.25e-05
C4_05660C	BRN1	794.921	-0.562199	0.101858	-5.51946	3.40E-08	1.36e-07
C4_01490W	NIP1	3231.54	-0.561875	0.101249	-5.54945	2.87E-08	1.15e-07
CR_01780W	orf19.2575	857.83	-0.561581	0.13794	-4.0712	4.68E-05	0.000130364
C5_01460W	YBL053	454.654	-0.560689	0.1267	-4.42534	9.63E-06	2.96e-05
C1_04180W	orf19.1052	553.333	-0.560679	0.13773	-4.07084	4.68E-05	0.000130502
C6_01040C	orf19.107	1960.56	-0.560268	0.134217	-4.17433	2.99E-05	8.64e-05
C4_00710W	orf19.4171	990.926	-0.560134	0.0970237	-5.77317	7.78E-09	3.28e-08
CR_01340W	orf19.2517	46.5883	-0.559927	0.30223	-1.85265	0.0639324	0.0974839
C1_13280C	orf19.4954	1225.22	-0.559333	0.126801	-4.41111	1.03E-05	3.16e-05
C2_02990C	HYU1	821.726	-0.559115	0.114499	-4.88316	1.04E-06	3.57e-06
CR_08000C	orf19.597	1270.81	-0.558761	0.09727	-5.74444	9.22E-09	3.88e-08
C2_08760C	TIF4631	9700.61	-0.558305	0.0872956	-6.39557	1.60E-10	7.8e-10
C5_00800C	orf19.583	2647.47	-0.557989	0.0793884	-7.02859	2.09E-12	1.16e-11
C1_02320C	orf19.3689	1793.12	-0.557833	0.106016	-5.26179	1.43E-07	5.36e-07
C1_00730C	CMP1	915.183	-0.557409	0.104419	-5.33818	9.39E-08	3.59e-07
C7_02790C	POL3	929.548	-0.556827	0.102889	-5.4119	6.24E-08	2.42e-07
CR_04120C	orf19.496	159.324	-0.556812	0.167015	-3.33391	0.000856339	0.00197607
C2_03230C	FEN12	1481.46	-0.556004	0.0977094	-5.69039	1.27E-08	5.25e-08
C1_04000C	KTR4	632.927	-0.555011	0.104775	-5.29717	1.18E-07	4.47e-07
C6_02420W	orf19.3483	582.622	-0.554374	0.163188	-3.39716	0.0006809	0.00160465
CR_03680C	SMC1	842.492	-0.554145	0.105678	-5.24372	1.57E-07	5.88e-07
C4_06110C	TRP5	2944.55	-0.554129	0.0833443	-6.64867	2.96E-11	1.53e-10
C6_00150W	ARD	2456.05	-0.552046	0.115961	-4.76064	1.93E-06	6.41e-06
C1_03360W	orf19.3035	1024.73	-0.550905	0.0929396	-5.92756	3.07E-09	1.34e-08
C1_09850C	orf19.4850	617.187	-0.550708	0.104143	-5.28802	1.24E-07	4.68e-07
C4_04720W	orf19.3810	864.244	-0.550304	0.11193	-4.9165	8.81E-07	3.05e-06
C1_02850W	orf19.2973	1151.64	-0.549488	0.105309	-5.21787	1.81E-07	6.72e-07
C2_02700C	orf19.5837	270.795	-0.548349	0.139172	-3.94009	8.15E-05	0.000219606
C2_03170W	orf19.5777	47.1484	-0.546915	0.327718	-1.66886	0.0951456	0.13746
C1_11130W	FGR16	4.16762	-0.546251	0.911871	-0.599045	0.549143	0.617146
C6_01430C	FRP6	51.9969	-0.546004	0.283082	-1.92878	0.053758	0.0835342
C3_00960W	NDU1	309.315	-0.545512	0.136589	-3.99381	6.50E-05	0.000177769
C2_01610C	RPS26A	16713.6	-0.545181	0.0824138	-6.61517	3.71E-11	1.91e-10
CR_03380W	MTG1	467.773	-0.544436	0.156674	-3.47495	0.000510942	0.00122667
C1_08750W	YMC2	950.033	-0.543227	0.119887	-4.53117	5.87E-06	1.85e-05
C4_05890W	orf19.1276	118.966	-0.541944	0.198976	-2.72366	0.00645635	0.0126154
C7_03230C	orf19.5132	5.76084	-0.541869	0.775139	-0.699061	0.484514	0.556554
C1_01490W	orf19.3335	2975.11	-0.541615	0.107909	-5.0192	5.19E-07	1.84e-06
C2_02970C	ALD5	20487.6	-0.540858	0.143298	-3.77436	0.000160422	0.000417582
C1_04040C	orf19.4479	1812.49	-0.540548	0.146409	-3.69205	0.000222457	0.000566579
C4_03910W	FGR28	35.3205	-0.540516	0.344143	-1.57061	0.116272	0.164435
C1_14520W	orf19.7270	1506.17	-0.539111	0.0892577	-6.03994	1.54E-09	6.97e-09
C1_10850W	orf19.2332	6.15983	-0.538497	0.778142	-0.692029	0.488919	0.560439
C1_06090C	SKY1	596.694	-0.538149	0.131075	-4.10565	4.03E-05	0.000113582
C1_11230W	FGR39	317.318	-0.538127	0.136	-3.95681	7.60E-05	0.000205435
CR_07180W	EMP46	631.295	-0.537979	0.10849	-4.9588	7.09E-07	2.47e-06
C5_05430W	PEX4	639.325	-0.537669	0.140413	-3.8292	0.000128563	0.000339046
C2_07660W	PDS5	984.242	-0.537592	0.103194	-5.20954	1.89E-07	7.02e-07
C7_02500C	DPP3	1119.4	-0.537443	0.125544	-4.28092	1.86E-05	5.51e-05
C1_14530W	orf19.7271	1755.58	-0.537314	0.0878781	-6.11432	9.70E-10	4.46e-09
C4_06820C	CZF1	270.838	-0.535883	0.151242	-3.5432	0.000395295	0.000964393
CR_03540W	orf19.4398	572.622	-0.535684	0.119122	-4.49694	6.89E-06	2.16e-05
CR_00970W	ATO9	1.13707	-0.535087	1.85762	-0.288049	0.773309	NA
CR_02890C	orf19.2847	1206.27	-0.534988	0.104614	-5.11391	3.16E-07	1.14e-06
CR_03010C	ERV1	621.323	-0.534951	0.132806	-4.02806	5.62E-05	0.000155243
C4_03500C	orf19.3378	1.92011	-0.534619	1.51673	-0.352482	0.724477	0.775986
C3_01630W	TFP1	3955.33	-0.533473	0.0816049	-6.53726	6.27E-11	3.16e-10
C1_05640C	FAL1	392.188	-0.531882	0.151201	-3.5177	0.000435298	0.00105473
C1_04480C	TUS1	810.169	-0.531055	0.105029	-5.05627	4.28E-07	1.53e-06
C2_02090W	orf19.1525	1094.05	-0.530686	0.0907179	-5.84985	4.92E-09	2.1e-08
C1_05870W	PRN3	261.322	-0.530239	0.162978	-3.25344	0.00114017	0.00258198
C4_02160C	orf19.4575	140.31	-0.528989	0.184809	-2.86236	0.004205	0.00853175
C7_03010W	SAP190	1611.79	-0.528785	0.0907913	-5.82418	5.74E-09	2.44e-08
C2_09320C	PES1	2622.15	-0.528771	0.113618	-4.65392	3.26E-06	1.05e-05
C6_00480C	FET31	234.319	-0.528514	0.144302	-3.66255	0.000249717	0.000630677
C1_02870W	YPT7	235.655	-0.528289	0.143467	-3.68231	0.000231134	0.000586448
CR_05860W	orf19.6627	756.515	-0.52785	0.107912	-4.8915	1.00E-06	3.44e-06
C2_09580W	AGE2	1205.93	-0.527221	0.091967	-5.73272	9.88E-09	4.15e-08
C6_04080W	orf19.1214	1384.08	-0.527045	0.0966247	-5.45456	4.91E-08	1.93e-07
C1_06180W	TLO34	535.706	-0.526865	0.152353	-3.4582	0.000543801	0.00130089
C2_08180C	orf19.2167	608.052	-0.526368	0.149895	-3.51159	0.00044544	0.00107843
C2_07350W	MCM3	1301.27	-0.52619	0.103185	-5.09949	3.41E-07	1.23e-06
C6_04160C	SPB1	2521.69	-0.525123	0.281576	-1.86495	0.0621891	0.0952596
C6_02750C	LYS14	38.3081	-0.5244	0.309981	-1.69172	0.0906999	0.131764
CR_04970C	orf19.634	9.7046	-0.524065	0.687634	-0.762128	0.445984	0.519223
C4_00460C	orf19.5675	715.729	-0.523979	0.131781	-3.97615	7.00E-05	0.000190374
C5_05350W	orf19.4030	267.542	-0.523886	0.173284	-3.02328	0.00250053	0.00532444
C7_00230W	orf19.7100	7.6762	-0.523781	0.699746	-0.74853	0.45414	0.527293
C2_02660W	orf19.5841	17.787	-0.523439	0.453805	-1.15345	0.248728	0.314682
C1_02330C	orf19.3690.2	566.494	-0.522513	0.670281	-0.779543	0.43566	0.509171
C2_04420W	IFA4	79.2552	-0.522192	0.245187	-2.12977	0.0331904	0.0543345
C6_02350C	orf19.3477	1391.07	-0.52196	0.129554	-4.02889	5.60E-05	0.000154766
C2_05270W	orf19.3556	2247.43	-0.521934	0.127785	-4.08447	4.42E-05	0.00012365
C3_06190C	ALS6	156.151	-0.521866	0.177059	-2.9474	0.00320455	0.00665196
C1_04790W	orf19.763	330.328	-0.521146	0.154802	-3.36654	0.000761179	0.00177923
CR_02680W	orf19.2827	393.474	-0.52026	0.131478	-3.95702	7.59E-05	0.000205353
C5_03240W	BUB3	576.844	-0.520059	0.112718	-4.61381	3.95E-06	1.27e-05
C1_11860W	orf19.5281	8009.08	-0.520049	0.071981	-7.22481	5.02E-13	2.91e-12
CR_02140W	RSR1	860.036	-0.519147	0.108033	-4.80545	1.54E-06	5.18e-06
[truncated: 4,685 more rows]
