# Supplementary material for: Control of citrate utilization by Candida albicans Adr1
Source: mSphere. 2025 Jun 11;10(7):e00311-25. doi: 10.1128/msphere.00311-25 (PMC12306173; doi:10.1128/msphere.00311-25)
Supplement: Table S2 — Nanostring citrate time course data. [file msphere.00311-25-s0004.xlsx]

## Sheet: 1. raw data
Probe Name	Accession #	Class Name	Species Name	%CV	20220804_30102700680423-01_AW10 12hr_08.RCC	20220804_30102700680423-01_AW10 3hr_05.RCC	20220804_30102700680423-01_AW10 6hr_06.RCC	20220804_30102700680423-01_AW10 9hr_07.RCC	20220804_30102700680423-01_AW10 ACE_12.RCC	20220804_30102700680423-01_AW10 SD_10.RCC	20220804_30102700680423-01_CitrateMC22 6hr_02.RCC	20220804_30102700680423-01_MC22 12hr_04.RCC	20220804_30102700680423-01_MC22 3hr_01.RCC	20220804_30102700680423-01_MC22 9hr_03.RCC	20220804_30102700680423-01_MC22 ACE_11.RCC	20220804_30102700680423-01_MC22 SD_09.RCC
					1	2	3	4	5	6	7	8	9	10	11	12
ACT1	XM_019475182.1	Endogenous	Ca	78.85	374	699	317	880	4683	5475	7273	10966	2988	9210	10086	8032
ADH2	XM_712556.2	Endogenous	Ca	85.56	292	4532	1864	2971	1379	101	8160	10477	6508	8792	8272	202
ADH3	XM_707838.1	Endogenous	Ca	98.48	101	283	58	171	87	20	473	303	911	297	246	63
ADR1	XM_715409.2	Endogenous	Ca	130.63	1	5	1	2	3	5	794	912	501	876	1466	93
AOX2	XM_718366.1	Endogenous	Ca	216.28	9344	340	134	6633	49	13	143	179	110	100	210	24
ATO10	XM_712860.1	Endogenous	Ca	158.97	144	388	97	210	395	23	411	583	1002	496	3609	50
CAT2	XM_717570.1	Endogenous	Ca	119.86	169	563	187	382	1877	209	965	1427	371	1052	4481	494
CHS2	XM_711340.1	Endogenous	Ca	48.71	252	429	183	364	337	282	659	866	404	782	815	424
CRZ2	XM_707554.2	Endogenous	Ca	81.72	1578	1630	948	2844	43	191	2635	2134	1732	3845	131	295
CSH1	XM_706878.1	Endogenous	Ca	91.51	187	541	161	349	383	307	1851	2163	721	2471	1317	399
CWH8	XM_708683.2	Endogenous	Ca	76.29	158	416	126	232	784	573	1363	1175	622	895	2169	684
DUR1 2	XM_708497.2	Endogenous	Ca	58.09	164	438	141	257	153	100	492	584	653	400	543	173
DUR3	XM_708498.2	Endogenous	Ca	68.16	143	389	93	180	29	42	303	256	226	91	162	57
FBA1	XM_717597.2	Endogenous	Ca	101.44	881	524	182	556	4408	3703	7758	17163	2548	9207	17100	7585
FMO1	XM_717474.2	Endogenous	Ca	190.33	141	10367	2218	2134	77	35	667	463	486	518	1009	77
FRE9	XM_709804.2	Endogenous	Ca	64.17	87	294	89	155	34	37	235	241	221	134	83	56
FRP5	XM_711654.2	Endogenous	Ca	158.82	171	2668	688	475	49	25	308	296	307	214	204	51
FUM11	XM_712313.2	Endogenous	Ca	119.18	117	359	111	231	927	457	947	1710	326	837	3832	594
GAL1	XM_708671.2	Endogenous	Ca	79.47	199	656	217	403	633	106	867	895	548	768	1892	187
GAL10	XM_708673.2	Endogenous	Ca	65.4	135	483	153	260	200	31	467	446	273	412	674	66
GAL7	XM_708676.2	Endogenous	Ca	53.94	204	704	327	520	269	134	999	756	708	679	686	209
GAP2	XM_709606.1	Endogenous	Ca	89.26	249	672	220	730	341	49	1268	1183	713	1533	2437	111
GCV2	XM_706780.1	Endogenous	Ca	85.29	188	560	167	306	231	399	1525	2234	872	1423	768	460
HGT17	XM_717658.2	Endogenous	Ca	160.57	274	883	315	487	76	48	22216	45298	15425	24296	313	104
ICL1	XM_707139.1	Endogenous	Ca	195.7	107	2158	673	470	6915	27	1081	1328	477	714	18457	112
IFD3	XM_713041.1	Endogenous	Ca	76.17	131	689	158	258	193	88	755	1218	659	803	886	143
MDH1	XM_713545.1	Endogenous	Ca	144.14	137	433	199	328	5997	490	4475	19736	2057	6395	20759	737
MET13	XM_714892.1	Endogenous	Ca	65.09	190	452	148	357	565	1011	797	1176	437	775	1449	1669
MLS1	XM_718426.2	Endogenous	Ca	147.09	183	1194	548	583	3495	70	1818	1929	1083	1582	10236	130
PCK1	XM_713578.1	Endogenous	Ca	148.14	117	295	223	197	2223	37	3809	16933	2717	6402	7348	54
PIR1	XM_707510.2	Endogenous	Ca	101.18	519	1583	525	743	298	441	3490	3296	2762	6028	724	687
POL93	XM_713947.2	Endogenous	Ca	71.23	188	468	152	286	71	45	348	369	247	197	670	63
PTP2	XM_705455.2	Endogenous	Ca	74.33	578	712	227	612	60	18	368	234	350	498	147	40
PXP2	XM_716639.2	Endogenous	Ca	95.24	131	448	127	243	308	34	983	1498	456	1275	1462	81
TDH3	XM_714816.1	Endogenous	Ca	92.93	3821	351	142	1023	20154	20703	46785	62959	9043	51581	62894	46798
YOR1	XM_709336.2	Endogenous	Ca	64.3	124	130	64	234	87	66	254	346	183	467	245	103
YWP1	XM_709369.1	Endogenous	Ca	94.14	181	497	263	414	522	5966	5093	5627	1836	5052	2385	8257
orf19.1782.1	XM_019475271.1	Endogenous	Ca	72.44	122	460	102	202	44	34	344	309	268	141	131	61
orf19.2671	XM_715331.2	Endogenous	Ca	60.25	216	820	208	428	132	136	685	725	574	306	469	191
orf19.376	XM_705252.2	Endogenous	Ca	61.69	213	794	297	736	149	39	758	642	594	501	779	109
orf19.3924	XM_716741.2	Endogenous	Ca	105.62	144	669	147	285	384	30	312	347	251	178	1390	59
orf19.5103	XM_712547.2	Endogenous	Ca	58.5	104	262	68	145	28	52	207	240	158	100	107	72
orf19.6797	XM_714800.1	Endogenous	Ca	55.02	152	383	122	217	136	122	531	518	315	466	349	152
ARP3	XM_709785.2	Housekeeping	Ca	59.16	56	154	59	108	179	156	354	471	253	352	424	281
CDC28	XM_708393.1	Housekeeping	Ca	50.36	103	285	96	177	232	195	373	574	273	460	423	273
FKH2	XM_019475279.1	Housekeeping	Ca	51.3	267	815	280	517	403	362	1031	1377	663	1015	904	542
GIN4	XM_708703.2	Housekeeping	Ca	56.88	172	519	133	259	317	265	626	1043	406	711	547	447
TUP1	XM_713975.1	Housekeeping	Ca	65.41	184	487	259	614	743	775	1219	2125	704	1665	1984	1046
NEG_A	ERCC_00096.1	Negative	CUS	21.1	7	9	5	6	7	7	6	10	7	5	8	7
NEG_B	ERCC_00041.1	Negative	CUS	48.27	8	11	5	7	7	5	11	11	2	2	4	9
NEG_C	ERCC_00019.1	Negative	CUS	51.77	3	3	1	1	3	2	5	5	4	2	1	4
NEG_D	ERCC_00076.1	Negative	CUS	65.31	3	3	1	1	3	5	3	7	2	1	4	1
NEG_E	ERCC_00098.1	Negative	CUS	19.16	8	9	7	8	6	8	9	5	9	8	6	10
NEG_F	ERCC_00126.1	Negative	CUS	35.85	16	11	20	16	20	16	31	29	28	24	9	16
NEG_G	ERCC_00144.1	Negative	CUS	26.65	1	1	1	1	1	1	1	1	1	1	2	1
NEG_H	ERCC_00154.1	Negative	CUS	94.2	2	1	1	1	1	3	2	4	1	4	9	1
POS_A	ERCC_00117.1	Positive	CUS	9.24	24216	26316	22835	21516	21372	23522	21896	22422	19708	18743	21594	20483
POS_B	ERCC_00112.1	Positive	CUS	9.64	9655	9504	7859	8424	7840	8629	8351	8050	7807	6967	7397	7757
POS_C	ERCC_00002.1	Positive	CUS	11.09	2971	2514	2146	2440	2313	2495	2625	2297	2339	2160	1938	2287
POS_D	ERCC_00092.1	Positive	CUS	9.56	571	571	482	502	456	572	543	495	435	461	473	496
POS_E	ERCC_00035.1	Positive	CUS	11.91	127	135	123	120	102	128	97	100	105	98	106	107
POS_F	ERCC_00034.1	Positive	CUS	16.56	43	52	41	65	39	50	38	46	51	42	52	56

## Sheet: 2. normalized counts
	AW10 citrate 12h	AW10 citrate 3h	AW10 citrate 6h	AW10 citrate 9h	AW10 acetate 4h	AW10 SD 4h	MC22 citrate 6h	MC22 citrate 12h	MC22 citrate 3h	MC22 citrate 9h	MC22 acetate 4h	MC22 SD 4h
Probe Name	20220804_30102700680423-01_AW10 12hr_08.RCC	20220804_30102700680423-01_AW10 3hr_05.RCC	20220804_30102700680423-01_AW10 6hr_06.RCC	20220804_30102700680423-01_AW10 9hr_07.RCC	20220804_30102700680423-01_AW10 ACE_12.RCC	20220804_30102700680423-01_AW10 SD_10.RCC	20220804_30102700680423-01_CitrateMC22 6hr_02.RCC	20220804_30102700680423-01_MC22 12hr_04.RCC	20220804_30102700680423-01_MC22 3hr_01.RCC	20220804_30102700680423-01_MC22 9hr_03.RCC	20220804_30102700680423-01_MC22 ACE_11.RCC	20220804_30102700680423-01_MC22 SD_09.RCC
	1	2	3	4	5	6	7	8	9	10	11	12
ACT1	1092.05	710.759	979.736	1472.52	6560.74	8908.43	5090.16	5254.91	3056.53	5959.85	6993.32	8229.25		*AW10 is adr1dd
ADH2	848.714	4641.98	5839.54	4991.92	1926	154.945	5711.67	5020.39	6665.42	5689.18	5734.88	200.838		*MC22 is SC5314 WT
ADH3	281.915	284.098	166.103	279.187	113.624	23.0076	325.47	141.001	927.085	188.509	166.931	58.3162
ADR1	0.1	0.1	0.1	0.1	0.1	0.1	550.391	433.073	506.731	563.423	1013.29	89.0764
AOX2	27710.8	342.559	404.853	11155.5	60.3189	11.6056	94.2427	81.531	105.857	60.9477	141.956	18.3279
ATO10	409.519	391.789	288.62	344.829	545.676	27.8942	282.027	275.287	1020.38	317.365	2499.98	44.9868
CAT2	483.708	571.274	571.349	634.325	2624.58	330.862	670.209	680.064	373.448	677.386	3104.92	500.237
CHS2	730.013	433.84	558.783	604.029	464.316	449.768	455.798	411.012	407.282	502.556	561.668	428.464
CRZ2	4664.96	1665.62	2961.98	4778.16	51.9023	301.542	1840.36	1019.14	1768.82	2485.91	87.151	296.195
CSH1	537.123	548.71	489.671	578.782	528.843	490.49	1291.02	1033.05	732.287	1596.22	909.925	402.83
CWH8	451.065	420.507	379.721	381.858	1091.35	923.766	949.083	559.207	630.787	575.725	1500.99	695.052
DUR1 2	468.87	443.07	426.843	423.936	206.207	153.316	338.783	275.767	662.57	255.203	372.971	171.104
DUR3	406.552	392.815	276.054	294.335	32.2636	58.8425	206.353	118.46	224.787	55.1201	108.657	52.1641
FBA1	2596.59	531.274	555.642	927.188	6174.98	6022.09	5429.99	8226.96	2605.42	5957.9	11859.2	7770.92
FMO1	400.617	10626.5	6951.61	3583.15	99.5964	47.4405	461.404	217.736	491.352	331.611	696.254	72.6709
FRE9	240.37	295.38	263.488	252.257	39.2774	50.6982	158.706	111.266	219.66	82.9634	53.8515	51.1388
FRP5	489.643	2730.22	2145.21	790.855	60.3189	31.1519	209.856	137.644	307.832	134.765	137.794	46.0121
FUM11	329.396	362.046	332.6	380.174	1291.95	734.818	657.597	815.79	327.312	538.169	2654.68	602.771
GAL1	572.734	666.657	665.592	669.671	879.534	163.089	601.542	424.92	554.918	493.49	1308.83	185.458
GAL10	382.812	489.224	464.54	428.985	272.137	40.9251	321.266	209.583	272.974	262.974	463.851	61.3922
GAL7	587.571	715.887	1011.15	866.596	368.927	208.697	694.032	358.257	718.958	435.861	472.176	208.016
GAP2	721.11	683.067	675.016	1220.05	469.927	70.2445	882.518	563.043	724.085	988.843	1686.91	107.532
GCV2	540.091	568.197	508.52	506.408	315.622	640.345	1062.59	1067.1	887.1	917.615	529.063	465.376
HGT17	795.298	899.474	973.453	811.053	98.1936	68.6156	15560.6	21720.3	15807.6	15728.3	213.411	100.355
ICL1	299.721	2207.15	2098.09	782.44	9691.71	34.4096	751.489	632.585	482.125	458.524	12800.6	108.558
IFD3	370.941	700.502	480.247	425.619	262.317	133.77	523.064	579.829	668.721	516.154	610.924	140.343
MDH1	388.747	437.942	609.046	543.437	8403.97	788.571	3129.63	9460.95	2102.02	4137.08	14397.6	749.395
MET13	546.026	457.429	448.833	592.247	784.146	1637.21	552.493	559.686	441.115	498.023	1001.5	1705.01
MLS1	525.253	1218.44	1705.41	972.632	4894.25	104.451	1267.9	920.821	1103.43	1020.57	7097.38	127.014
PCK1	329.396	296.406	684.441	322.948	3109.93	50.6982	2662.97	8116.65	2778.69	4141.61	5093.87	49.0881
PIR1	1522.34	1617.41	1633.15	1241.93	409.608	708.757	2439.45	1576.43	2824.83	3899.44	498.538	698.128
POL93	540.091	473.839	461.399	472.746	91.1798	63.7291	237.884	172.654	246.317	123.757	461.076	58.3162
PTP2	1697.43	724.092	697.006	1021.44	75.7494	19.7499	251.898	107.909	351.918	318.66	98.2508	34.7334
PXP2	370.941	453.327	382.863	400.372	423.635	45.8116	682.821	714.116	460.595	821.783	1010.52	76.7723
TDH3	11321.1	353.841	429.984	1713.2	28262.9	33712.7	32775.8	30190.4	9264.44	33395.9	43628.3	47977.6
YOR1	350.169	127.178	184.952	385.224	113.624	97.9351	172.019	161.623	180.701	298.587	166.237	99.3298
YWP1	519.318	503.582	810.098	688.185	723.827	9708.2	3562.65	2694.36	1875.44	3267.46	1650.84	8459.95
orf19.1782.1	344.234	465.634	304.327	331.364	53.3051	45.8116	235.081	143.878	267.847	87.496	87.151	56.2655
orf19.2671	623.182	834.859	637.319	711.749	176.749	211.955	474.016	343.389	581.575	194.337	321.635	189.56
orf19.376	614.279	808.193	916.907	1230.15	200.596	53.9559	525.166	303.583	602.08	320.603	536.694	105.482
orf19.3924	409.519	679.99	445.691	471.063	530.246	39.2962	212.659	162.103	250.418	111.454	960.568	54.2148
orf19.5103	290.818	262.56	197.518	235.426	30.8609	75.1311	139.087	110.786	155.069	60.9477	70.5012	67.5442
orf19.6797	433.26	386.661	367.155	356.611	182.36	189.151	366.11	244.113	316.034	297.94	238.386	149.571
ARP3	148.377	151.793	169.245	173.151	242.679	244.532	242.088	221.572	252.468	224.123	290.416	281.84
CDC28	287.851	286.15	285.478	289.286	317.025	308.058	255.401	270.971	272.974	294.055	289.723	273.637
FKH2	774.526	829.731	863.502	861.546	556.898	580.077	716.455	656.085	672.822	653.428	623.411	549.454
GIN4	492.61	526.146	401.711	427.302	436.26	422.078	432.675	495.9	409.332	456.582	375.746	452.046

## Sheet: 3. Log2FC
	Probe Name	AW10_3 /MC22_3	AW10_6 / MC22_6	AW10_9 / MC22_9	AW10_12 / MC22_12	AW10_SD / MC22_SD	AW10_ACE / MC22_ACE
*	ACT1	-2.10447	-2.37725	-2.01699	-2.26663	0.11441	-0.0921201
*	ADH2	-0.521956	0.0319427	-0.188627	-2.56445	-0.374278	-1.57416		*removed TUP1 as a control gene due to variation
*	ADH3	-1.70631	-0.970442	0.5666	0.999561	-1.34178	-0.554983
	ADR1	-12.307	-12.4262	-12.46	-12.0804	-9.7989	-13.3068
*	AOX2	1.69423	2.10294	7.51597	8.40888	-0.659222	-1.23476
	ATO10	-1.38096	0.0333339	0.119737	0.572995	-0.689536	-2.1958
	CAT2	0.613273	-0.230239	-0.0947548	-0.491536	-0.596385	-0.24247
	CHS2	0.0911355	0.293893	0.265335	0.828741	0.0700092	-0.274613
	CRZ2	-0.0867288	0.686575	0.942684	2.19452	0.0258135	-0.747717
	CSH1	-0.416365	-1.39862	-1.46356	-0.943579	0.284051	-0.782909
	CWH8	-0.585024	-1.32159	-0.592346	-0.310047	0.410407	-0.459799
	DUR1 2	-0.580536	0.333343	0.732197	0.76574	-0.158359	-0.854974
	DUR3	0.805293	0.419836	2.41681	1.77904	0.1738	-1.7518
*	FBA1	-2.29399	-3.28872	-2.68387	-1.66374	-0.367821	-0.941502
	FMO1	4.43477	3.91325	3.43367	0.879645	-0.61526	-2.80545
*	FRE9	0.427299	0.73138	1.60435	1.11125	-0.0124839	-0.455285
	FRP5	3.1488	3.35364	2.55297	1.83079	-0.562693	-1.19183
*	FUM11	0.145507	-0.983416	-0.501398	-1.30837	0.285777	-1.03899
	GAL1	0.26467	0.145974	0.44043	0.430672	-0.185432	-0.573461
	GAL10	0.841733	0.532035	0.706008	0.869115	-0.585071	-0.769331
	GAL7	-0.00617681	0.542922	0.99149	0.71377	0.00472005	-0.355988
*	GAP2	-0.0841318	-0.386703	0.303128	0.356973	-0.614315	-1.84388
	GCV2	-0.642706	-1.06321	-0.857588	-0.982417	0.460452	-0.745239
*	HGT17	-4.13539	-3.99864	-4.27742	-4.77141	-0.548505	-1.11994
*	ICL1	2.1947	1.48125	0.770981	-1.07764	-1.65758	-0.401389
	IFD3	0.0669856	-0.123211	-0.278239	-0.644437	-0.0692065	-1.21968
*	MDH1	-2.26297	-2.36137	-2.92843	-4.60508	0.073514	-0.776685
	MET13	0.0523935	-0.299779	0.249987	-0.0356493	-0.0585457	-0.352966
*	MLS1	0.143047	0.427679	-0.0694102	-0.809907	-0.282167	-0.536199
*	PCK1	-3.22876	-1.96004	-3.68082	-4.62299	0.0465605	-0.711878
	PIR1	-0.804476	-0.578894	-1.65068	-0.0503631	0.0217991	-0.283461
	POL93	0.943881	0.955756	1.93355	1.64532	0.128055	-2.33822
	PTP2	1.04093	1.46833	1.68052	3.97547	-0.814477	-0.375235
	PXP2	-0.0229471	-0.834682	-1.03742	-0.944966	-0.744872	-1.2542
*	TDH3	-4.71053	-6.2522	-4.2849	-1.41507	-0.509069	-0.626353
	YOR1	-0.506758	0.104582	0.367544	1.11542	-0.0204003	-0.548975
	YWP1	-1.89693	-2.13678	-2.2473	-2.37525	0.198555	-1.18948
	orf19.1782.1	0.797786	0.372462	1.92113	1.25854	-0.296537	-0.709243
	orf19.2671	0.521569	0.42708	1.87281	0.859807	0.161107	-0.863725
	orf19.376	0.424746	0.804001	1.93997	1.0168	-0.967141	-1.41981
	orf19.3924	1.44118	1.0675	2.07947	1.33702	-0.464298	-0.857228
	orf19.5103	0.759734	0.505998	1.94963	1.39234	0.153577	-1.19187
	orf19.6797	0.290989	0.00411379	0.25933	0.82768	0.338705	-0.386514
housekeeping	ARP3	-0.734002	-0.516419	-0.372258	-0.578515	-0.204852	-0.259077
housekeeping	CDC28	0.0680086	0.160615	-0.0235873	0.0871834	0.170935	0.129924
housekeeping	FKH2	0.302419	0.269325	0.398901	0.239431	0.0782463	-0.162771
housekeeping	GIN4	0.362191	-0.107126	-0.0956183	-0.00960346	-0.0989623	0.21543
		-19.1419
