# Supplementary material for: Control of citrate utilization by Candida albicans Adr1
Source: mSphere. 2025 Jun 11;10(7):e00311-25. doi: 10.1128/msphere.00311-25 (PMC12306173; doi:10.1128/msphere.00311-25)
Supplement: Table S3 — adr1 vs wt citrate gene sets. [file msphere.00311-25-s0005.xlsx]

## Sheet: 1. adr1 vs wt downregulated GO
GOID	GO_term	Cluster frequency	Background frequency	Corrected P-value	False discovery rate	Gene(s) annotated to the term	Directly Annotated GOID List
19752	carboxylic acid metabolic process	122 out of 1133 genes, 10.8%	288 out of 6473 background genes, 4.4%	7.39e-21	0	TRP1:LEU4:GLO1:TSC13:SNZ1:HOM6:C1_02970W_A:GOR1:GLT1:MMD1:SAM4:ENO1:ARG5,6:FTH1:GLY1:SAM2:GAD1:SER33:FAD3:PDX1:GND1:MET3:ARO8:MXR1:ARO3:HOM2:SER2:MET1:BNA31:GPM1:UGA11:LYS22:AAT1:CDC19:IDP1:ECM17:ILV1:SER1:SPE3:ARA1:GLO2:LEU42:BNA4:C3_00640W_A:PXP2:ILV2:GLX3:FAA21:C3_03470W_A:MEU1:FAS2:LYS9:TDH3:PRO2:DLD2:TPI1:HIS4:MET15:HIS5:SPS20:ILV6:CPA1:FBA1:MDH1-1:PDB1:LYS4:ARG8:LYS1:HOM3:ARO9:PDC11:TRP4:PD…	1900535:6096:9116:6006:32889:9152:6890:19510:19284:51701:6636:6535:6574:52553:30447:9102:6002:9072:55085:6567:46654:45454:9070:6102:9097:19280:19346:46177:11:42183:6595:6520:8615:6559:7035:70072:9113:19379:42819:61688:9074:34605:6546:6807:6541:9085:6555:8295:7160:51453:34354:52699:9082:6090:32938:15886:6749:46294:44406:42744:6564:1676:19660:44182:1990539:2:19367:7155:19676:6561:44409:46498:48252:…
44281	small molecule metabolic process	193 out of 1133 genes, 17.0%	564 out of 6473 background genes, 8.7%	1.09e-20	0	TRP1:LEU4:GLO1:ERG2:TSC13:DUT1:LSC1:PMM1:SNZ1:SNO1:HOM6:C1_02970W_A:GOR1:DUR1,2:RIB4:GLT1:MMD1:TKL1:SAM4:ENO1:ZWF1:DAK2:ARG5,6:FTH1:URA1:GLY1:SAM2:GAD1:C1_11790W_A:SER33:RBK1:RIB7:FAD3:C1_13270W_A:GUP1:PDX1:GND1:MET3:C1_14310W_A:ARO8:MXR1:ERG28:APT1:ARO3:HOM2:SER2:MET1:BNA31:RNR21:RNR1:GPM1:UGA11:ERG10:LYS22:ERG20:ARH2:AAT1:CDC19:IDP1:C2_05960C_A:PPX1:ECM17:ILV1:SER1:SPE3:ARA1:ERG9:GLO2:ERG24:PMI…	1900535:32:6974:6006:32889:6890:19284:6535:6574:9435:30447:6002:6217:45991:9072:55085:16126:5998:6567:42710:9272:9972:6227:6116:9097:19280:46177:11:6595:9052:8615:9113:43066:6546:46034:6807:6541:9085:46081:19563:6740:8295:6233:19255:70588:9082:6090:32938:6749:19358:6564:19660:1990539:44182:6240:6071:19367:7155:19676:71470:6561:42823:6914:31509:42843:71466:6228:34599:35863:6098:96:9263:45149:19053…
43436	oxoacid metabolic process	123 out of 1133 genes, 10.9%	300 out of 6473 background genes, 4.6%	1.53e-19	0	TRP1:LEU4:GLO1:TSC13:SNZ1:HOM6:C1_02970W_A:GOR1:GLT1:MMD1:SAM4:ENO1:ARG5,6:FTH1:GLY1:SAM2:GAD1:SER33:FAD3:PDX1:GND1:MET3:ARO8:MXR1:ARO3:HOM2:SER2:MET1:BNA31:GPM1:UGA11:LYS22:AAT1:CDC19:IDP1:PPX1:ECM17:ILV1:SER1:SPE3:ARA1:GLO2:LEU42:BNA4:C3_00640W_A:PXP2:ILV2:GLX3:FAA21:C3_03470W_A:MEU1:FAS2:LYS9:TDH3:PRO2:DLD2:TPI1:HIS4:MET15:HIS5:SPS20:ILV6:CPA1:FBA1:MDH1-1:PDB1:LYS4:ARG8:LYS1:HOM3:ARO9:PDC11:TR…	1900535:6006:32889:6890:19284:6535:6574:30447:6002:9072:55085:6567:9097:19280:46177:11:6595:8615:9113:6546:6807:6541:9085:8295:9082:6090:32938:6749:6564:19660:44182:1990539:19367:7155:19676:6561:42823:71466:34599:6098:96:45149:1678:6730:9060:6768:1990355:162:9073:19243:6631:19878:2001234:103:6888:6537:9062:9448:10430:9088:42450:6540:97:6086:6915:30437:19752:6526:6069:6538:15942:9058:6000:46084:34…
6082	organic acid metabolic process	123 out of 1133 genes, 10.9%	301 out of 6473 background genes, 4.7%	2.18e-19	0	TRP1:LEU4:GLO1:TSC13:SNZ1:HOM6:C1_02970W_A:GOR1:GLT1:MMD1:SAM4:ENO1:ARG5,6:FTH1:GLY1:SAM2:GAD1:SER33:FAD3:PDX1:GND1:MET3:ARO8:MXR1:ARO3:HOM2:SER2:MET1:BNA31:GPM1:UGA11:LYS22:AAT1:CDC19:IDP1:PPX1:ECM17:ILV1:SER1:SPE3:ARA1:GLO2:LEU42:BNA4:C3_00640W_A:PXP2:ILV2:GLX3:FAA21:C3_03470W_A:MEU1:FAS2:LYS9:TDH3:PRO2:DLD2:TPI1:HIS4:MET15:HIS5:SPS20:ILV6:CPA1:FBA1:MDH1-1:PDB1:LYS4:ARG8:LYS1:HOM3:ARO9:PDC11:TR…	1900535:6006:32889:6890:19284:6535:6574:30447:6002:9072:55085:6567:9097:19280:46177:11:6595:8615:9113:6546:6807:6541:9085:8295:9082:6090:32938:6749:6564:19660:44182:1990539:19367:7155:19676:6561:42823:71466:34599:6098:96:45149:1678:6730:9060:6768:1990355:162:9073:19243:6631:19878:2001234:103:6888:6537:9062:9448:10430:9088:42450:6540:97:6086:6915:30437:19752:6526:6069:6538:15942:9058:6000:46084:34…
44283	small molecule biosynthetic process	103 out of 1133 genes, 9.1%	249 out of 6473 background genes, 3.8%	2.92e-16	0	TRP1:LEU4:ERG2:SNZ1:SNO1:HOM6:C1_02970W_A:RIB4:GLT1:MMD1:SAM4:ENO1:ARG5,6:SER33:RIB7:FAD3:ARO8:MXR1:ERG28:ARO3:HOM2:SER2:MET1:BNA31:GPM1:ERG10:LYS22:ERG20:ARH2:CDC19:IDP1:ECM17:ILV1:SER1:SPE3:ERG9:ERG24:LEU42:ERG4:RKI1:ERG6:ILV2:MEU1:FAS2:LYS9:PRO2:FBP1:HIS4:MET15:HIS5:ILV6:CPA1:FBA1:NCP1:LYS4:ARG8:LYS1:HOM3:ARO9:ERG26:PDC11:TRP4:FAS1:THR4:C5_02820C_A:ILV3:PGK1:ILV5:COQ3:MCR1:ARG3:PMR1:LEU2:CYB5:…	1900535:32889:6890:19284:6535:6574:30447:9072:16126:6567:42710:9097:19280:11:6595:9052:8615:9113:43066:6546:6807:6541:9085:8295:70588:9082:6090:32938:6564:44182:19367:7155:19676:6561:42823:71466:34599:6098:19307:6879:1990355:162:9073:36001:19878:103:6888:6537:42149:9088:42450:97:19752:6526:6069:9058:46084:34614:42759:6828:19655:50667:19354:6097:46452:44419:9090:6096:9116:51701:6636:52553:9231:608…
1901607	alpha-amino acid biosynthetic process	53 out of 1133 genes, 4.7%	95 out of 6473 background genes, 1.5%	4.63e-14	0	TRP1:LEU4:SNZ1:HOM6:GLT1:MMD1:SAM4:ARG5,6:SER33:ARO8:MXR1:HOM2:SER2:MET1:LYS22:IDP1:ILV1:SER1:LEU42:ILV2:MEU1:LYS9:PRO2:HIS4:MET15:HIS5:CPA1:LYS4:ARG8:LYS1:HOM3:ARO9:TRP4:THR4:C5_02820C_A:ILV3:ARG3:LEU2:ECM42:DFR1:ARG4:C7_03650W_A:HIS7:C7_04210C_A:LEU1:ARG1:CPA2:LYS12:TRP2:MET6:LPD1:AAT21:TRX1	6890:19284:6535:6574:30447:9072:6567:9097:19280:11:8615:9113:6546:6807:6541:9085:9082:6090:32938:6564:44182:7155:19676:6561:42823:34599:1990355:162:9073:19878:103:6888:6537:9088:42450:19752:6526:9058:46084:34614:50667:19354:6097:46452:44419:9090:9116:52553:46654:45454:9070:6102:19346:6520:19379:42819:9074:34605:6555:44406:42744:46498:32543:6355:6525:19477:97054:42144:6207:71216:16558:19509:6552:8…
1901605	alpha-amino acid metabolic process	65 out of 1133 genes, 5.7%	134 out of 6473 background genes, 2.1%	1.48e-13	0	TRP1:LEU4:SNZ1:HOM6:GLT1:MMD1:SAM4:ARG5,6:GLY1:SAM2:GAD1:SER33:ARO8:MXR1:HOM2:SER2:MET1:BNA31:LYS22:AAT1:IDP1:ILV1:SER1:LEU42:BNA4:ILV2:C3_03470W_A:MEU1:LYS9:PRO2:HIS4:MET15:HIS5:CPA1:LYS4:ARG8:LYS1:HOM3:ARO9:PDC11:TRP4:THR4:C5_02820C_A:SAH1:ILV3:ARG3:LEU2:ECM42:DFR1:ARG4:C7_03650W_A:HIS7:C7_04210C_A:LEU1:ARG1:CPA2:LYS12:TRP2:MET6:FDH1:LPD1:AAT21:CR_09010C_A:FDH3:TRX1	6890:19284:6535:6574:30447:9072:6567:9097:19280:11:8615:9113:6546:6807:6541:9085:9082:6090:32938:6564:44182:7155:19676:6561:42823:34599:6730:1990355:162:9073:19878:103:6888:6537:9088:42450:6540:19752:6526:6069:6538:15942:9058:46084:34614:19655:50667:19354:6097:46452:6641:1901605:44419:9090:9116:19510:52553:46654:45454:9070:6102:19346:42183:6520:6559:19379:42819:9074:34605:6555:34354:46294:44406:4…
8652	amino acid biosynthetic process	53 out of 1133 genes, 4.7%	97 out of 6473 background genes, 1.5%	1.58e-13	0	TRP1:LEU4:SNZ1:HOM6:GLT1:MMD1:SAM4:ARG5,6:SER33:ARO8:MXR1:HOM2:SER2:MET1:LYS22:IDP1:ILV1:SER1:LEU42:ILV2:MEU1:LYS9:PRO2:HIS4:MET15:HIS5:CPA1:LYS4:ARG8:LYS1:HOM3:ARO9:TRP4:THR4:C5_02820C_A:ILV3:ARG3:LEU2:ECM42:DFR1:ARG4:C7_03650W_A:HIS7:C7_04210C_A:LEU1:ARG1:CPA2:LYS12:TRP2:MET6:LPD1:AAT21:TRX1	6890:19284:6535:6574:30447:9072:6567:9097:19280:11:8615:9113:6546:6807:6541:9085:9082:6090:32938:6564:44182:7155:19676:6561:42823:34599:1990355:162:9073:19878:103:6888:6537:9088:42450:19752:6526:9058:46084:34614:50667:19354:6097:46452:44419:9090:9116:52553:46654:45454:9070:6102:19346:6520:19379:42819:9074:34605:6555:44406:42744:46498:32543:6355:6525:19477:97054:42144:6207:71216:16558:19509:6552:8…
170033	L-amino acid metabolic process	60 out of 1133 genes, 5.3%	120 out of 6473 background genes, 1.9%	3.86e-13	0	LEU4:SNZ1:HOM6:GLT1:SAM4:ARG5,6:GLY1:SAM2:GAD1:SER33:ARO8:MXR1:HOM2:SER2:MET1:BNA31:LYS22:IDP1:ILV1:SER1:LEU42:BNA4:ILV2:C3_03470W_A:MEU1:LYS9:PRO2:HIS4:MET15:HIS5:CPA1:LYS4:ARG8:LYS1:HOM3:ARO9:PDC11:THR4:C5_02820C_A:SAH1:ILV3:ARG3:LEU2:ECM42:DFR1:ARG4:C7_03650W_A:HIS7:C7_04210C_A:LEU1:ARG1:CPA2:LYS12:MET6:FDH1:LPD1:AAT21:CR_09010C_A:FDH3:TRX1	6890:19284:6535:6574:30447:9072:6567:9097:19280:11:8615:9113:6546:6807:6541:9085:9082:6090:32938:6564:44182:7155:19676:6561:42823:34599:6730:1990355:9073:19878:103:6888:6537:9088:42450:6540:19752:6526:6069:6538:9058:15942:46084:34614:19655:50667:19354:6097:46452:6641:44419:9090:9116:19510:52553:46654:45454:9070:6102:19346:42183:6520:6559:19379:42819:9074:34605:6555:34354:46294:44406:42744:46498:9…
170034	L-amino acid biosynthetic process	49 out of 1133 genes, 4.3%	87 out of 6473 background genes, 1.3%	4.51e-13	0	LEU4:SNZ1:HOM6:GLT1:SAM4:ARG5,6:SER33:ARO8:MXR1:HOM2:SER2:MET1:LYS22:IDP1:ILV1:SER1:LEU42:ILV2:MEU1:LYS9:PRO2:HIS4:MET15:HIS5:CPA1:LYS4:ARG8:LYS1:HOM3:ARO9:THR4:C5_02820C_A:ILV3:ARG3:LEU2:ECM42:DFR1:ARG4:C7_03650W_A:HIS7:C7_04210C_A:LEU1:ARG1:CPA2:LYS12:MET6:LPD1:AAT21:TRX1	6890:19284:6535:6574:30447:9072:6567:9097:19280:11:8615:9113:6546:6807:6541:9085:9082:6090:32938:6564:44182:7155:19676:6561:42823:34599:1990355:9073:19878:103:6888:6537:9088:42450:19752:6526:9058:46084:34614:50667:19354:6097:46452:44419:9090:9116:52553:46654:45454:9070:6102:19346:6520:19379:42819:9074:34605:6555:44406:42744:46498:6355:6525:19477:97054:42144:6207:71216:16558:19509:6552:80058:949:1…
170038	proteinogenic amino acid biosynthetic process	49 out of 1133 genes, 4.3%	87 out of 6473 background genes, 1.3%	4.51e-13	0	LEU4:SNZ1:HOM6:GLT1:SAM4:ARG5,6:SER33:ARO8:MXR1:HOM2:SER2:MET1:LYS22:IDP1:ILV1:SER1:LEU42:ILV2:MEU1:LYS9:PRO2:HIS4:MET15:HIS5:CPA1:LYS4:ARG8:LYS1:HOM3:ARO9:THR4:C5_02820C_A:ILV3:ARG3:LEU2:ECM42:DFR1:ARG4:C7_03650W_A:HIS7:C7_04210C_A:LEU1:ARG1:CPA2:LYS12:MET6:LPD1:AAT21:TRX1	6890:19284:6535:6574:30447:9072:6567:9097:19280:11:8615:9113:6546:6807:6541:9085:9082:6090:32938:6564:44182:7155:19676:6561:42823:34599:1990355:9073:19878:103:6888:6537:9088:42450:19752:6526:9058:46084:34614:50667:19354:6097:46452:44419:9090:9116:52553:46654:45454:9070:6102:19346:6520:19379:42819:9074:34605:6555:44406:42744:46498:6355:6525:19477:97054:42144:6207:71216:16558:19509:6552:80058:949:1…
16053	organic acid biosynthetic process	69 out of 1133 genes, 6.1%	150 out of 6473 background genes, 2.3%	5.5e-13	0	TRP1:LEU4:SNZ1:HOM6:C1_02970W_A:GLT1:MMD1:SAM4:ARG5,6:SER33:FAD3:ARO8:MXR1:ARO3:HOM2:SER2:MET1:BNA31:LYS22:CDC19:IDP1:ECM17:ILV1:SER1:SPE3:LEU42:ILV2:MEU1:FAS2:LYS9:PRO2:HIS4:MET15:HIS5:ILV6:CPA1:LYS4:ARG8:LYS1:HOM3:ARO9:TRP4:FAS1:THR4:C5_02820C_A:ILV3:ILV5:ARG3:LEU2:ACB1:ECM42:DFR1:ARG4:C7_03650W_A:HIS7:C7_04210C_A:LEU1:ARG1:ACC1:CPA2:LYS12:TRP2:MET6:BIO3:BIO2:LPD1:AAT21:ARO2:TRX1	1900535:6890:19284:6535:6574:30447:9072:6567:9097:19280:11:6595:8615:9113:6546:6807:6541:9085:8295:9082:6090:32938:6564:44182:19367:7155:19676:6561:42823:34599:1990355:162:9073:19878:103:6888:6537:9088:42450:97:19752:6526:9058:46084:34614:42759:50667:19354:6097:46452:44419:9090:6096:9116:6636:52553:9102:46654:45454:9070:6102:19346:6520:19379:42819:9074:34605:6555:34354:52699:44406:42744:2:46498:3…
46394	carboxylic acid biosynthetic process	69 out of 1133 genes, 6.1%	150 out of 6473 background genes, 2.3%	5.5e-13	0	TRP1:LEU4:SNZ1:HOM6:C1_02970W_A:GLT1:MMD1:SAM4:ARG5,6:SER33:FAD3:ARO8:MXR1:ARO3:HOM2:SER2:MET1:BNA31:LYS22:CDC19:IDP1:ECM17:ILV1:SER1:SPE3:LEU42:ILV2:MEU1:FAS2:LYS9:PRO2:HIS4:MET15:HIS5:ILV6:CPA1:LYS4:ARG8:LYS1:HOM3:ARO9:TRP4:FAS1:THR4:C5_02820C_A:ILV3:ILV5:ARG3:LEU2:ACB1:ECM42:DFR1:ARG4:C7_03650W_A:HIS7:C7_04210C_A:LEU1:ARG1:ACC1:CPA2:LYS12:TRP2:MET6:BIO3:BIO2:LPD1:AAT21:ARO2:TRX1	1900535:6890:19284:6535:6574:30447:9072:6567:9097:19280:11:6595:8615:9113:6546:6807:6541:9085:8295:9082:6090:32938:6564:44182:19367:7155:19676:6561:42823:34599:1990355:162:9073:19878:103:6888:6537:9088:42450:97:19752:6526:9058:46084:34614:42759:50667:19354:6097:46452:44419:9090:6096:9116:6636:52553:9102:46654:45454:9070:6102:19346:6520:19379:42819:9074:34605:6555:34354:52699:44406:42744:2:46498:3…
170039	proteinogenic amino acid metabolic process	59 out of 1133 genes, 5.2%	119 out of 6473 background genes, 1.8%	1.14e-12	0	LEU4:SNZ1:HOM6:GLT1:SAM4:ARG5,6:GLY1:SAM2:GAD1:SER33:ARO8:MXR1:HOM2:SER2:MET1:BNA31:LYS22:IDP1:ILV1:SER1:LEU42:BNA4:ILV2:C3_03470W_A:MEU1:LYS9:PRO2:HIS4:MET15:HIS5:CPA1:LYS4:ARG8:LYS1:HOM3:ARO9:PDC11:THR4:C5_02820C_A:ILV3:ARG3:LEU2:ECM42:DFR1:ARG4:C7_03650W_A:HIS7:C7_04210C_A:LEU1:ARG1:CPA2:LYS12:MET6:FDH1:LPD1:AAT21:CR_09010C_A:FDH3:TRX1	6890:19284:6535:6574:30447:9072:6567:9097:19280:11:8615:9113:6546:6807:6541:9085:9082:6090:32938:6564:44182:7155:19676:6561:42823:34599:6730:1990355:9073:19878:103:6888:6537:9088:42450:6540:19752:6526:6069:6538:9058:15942:46084:34614:19655:50667:19354:6097:46452:44419:9090:9116:52553:46654:45454:9070:6102:19346:42183:6520:6559:19379:42819:9074:34605:6555:34354:46294:44406:42744:46498:9450:6544:63…
6520	amino acid metabolic process	78 out of 1133 genes, 6.9%	193 out of 6473 background genes, 3.0%	4.41e-11	0	TRP1:LEU4:SNZ1:HOM6:C1_04030W_A:GLT1:MMD1:SAM4:ARG5,6:GLY1:SAM2:GAD1:SER33:ARO8:MXR1:ARO3:HOM2:SER2:MET1:BNA31:UGA11:LYS22:AAT1:IDP1:ILV1:SER1:LEU42:BNA4:ILV2:C3_03470W_A:MEU1:LYS9:PRO2:HIS4:MET15:HIS5:ILV6:CPA1:LYS4:ARG8:LYS1:HOM3:ARO9:PDC11:TRP4:THS1:THR4:C5_02820C_A:SAH1:ILV3:C6_00210W_A:ILV5:MAE1:ARG3:LEU2:GUS1:ECM42:DFR1:ARG4:C7_03650W_A:C7_03660C_A:HIS7:C7_04210C_A:LEU1:ARG1:CPA2:LYS12:PRS:…	6890:19284:6535:6574:30447:9072:6567:9097:19280:11:8615:9113:6546:6807:6541:9085:9082:6090:32938:6564:44182:7155:19676:6561:42823:34599:6730:70146:1990355:162:9073:19878:103:6888:6537:9448:9088:42450:6540:19752:6526:6069:6538:15942:9058:46084:34614:19655:50667:19354:6097:43039:46452:6641:1901605:44419:6424:9090:9116:19510:52553:46654:45454:9070:6102:19346:42183:6520:6559:19379:42819:9074:34605:65…
6260	DNA replication	51 out of 1133 genes, 4.5%	119 out of 6473 background genes, 1.8%	1.22e-07	0	DUT1:HFL1:RIM1:C1_07260C_A:C1_07490C_A:CDC48:SMT3:GIN1:CDC6:CDC54:MSH6:RFA1:DPB4:POB3:RNR1:RFC1:CSM3:CDC46:RFA2:MCM3:CDC47:SGS1:C3_00830C_A:RAD50:POL1:C3_04740C_A:C3_06630W_A:POL30:MPH1:PRI2:TOP2:MSH2:YBL053:CAC2:RFC3:MEC1:DUN1:C5_05350W_A:MUM2:DNA2:RFC2:RNH35:CR_00060C_A:MCM6:RAD51:MCM2:CR_04560C_A:POL2:CDC45:DPB2:CR_10440W_A	60543:6974:6261:62125:10947:60258:120290:6279:730:30447:72429:30491:97552:6281:7004:33567:722:6325:140719:71712:30174:44818:45899:16320:32984:46081:1905775:10520:16233:1903459:76:1900239:1902346:33315:70198:44182:1905776:6240:6312:727:6511:6273:732:42276:42148:32933:1900190:706:31509:30466:70716:45004:34599:2000221:10526:6267:6302:34517:35863:10570:71932:51598:9263:51301:33314:6269:6226:1903775:7…
6090	pyruvate metabolic process	20 out of 1133 genes, 1.8%	27 out of 6473 background genes, 0.4%	3.09e-07	0	ENO1:PDX1:GND1:GPM1:CDC19:TDH3:TPI1:FBA1:PDB1:PDC11:PDA1:PGK1:MAE1:LAT1:PFK2:HXK2:PGI1:GLK1:LPD1:GLK4	6006:32889:6574:30447:6002:46177:6546:6090:6564:19660:44182:1990539:71466:34599:6098:1678:2001234:6086:6915:6000:19655:46015:6096:51701:52553:6520:6559:7035:70072:61688:7160:51453:15886:44406:44409:42866:9267:44011:36170:6569:1901135:5975:61621:51156:6013:71852:71216:6094:6552:949:9051:46323:36180:42743:6103:30388:7124:6550:6108:72593
5975	carbohydrate metabolic process	66 out of 1133 genes, 5.8%	177 out of 6473 background genes, 2.7%	3.24e-07	0	PHR2:C1_01360C_A:XOG1:MNS1:PHO15:ENO1:ZWF1:DAK2:RBK1:GUP1:AGM1:GND1:C1_14060W_A:FAV3:KAR2:CHT4:GPM1:CDC19:ARA1:PMI1:C2_10020C_A:ECS1:C2_10160W_A:GAL4:C3_00790W_A:C3_01570W_A:C3_01820W_A:C3_02140C_A:KRE5:C3_03410C_A:NDE1:C3_06860C_A:TDH3:TPI1:FBP1:FBA1:CRH11:GDB1:XKS1:CWH41:SOU1:PDC11:C5_01230C_A:GRE3:SCW11:CHT2:PGK1:BMT4:C7_00150W_A:PMR1:LEU2:GPH1:PFK2:PCK1:MDH1:NTH1:GSL2:SHP1:PGM2:TAL1:HXK2:PGI1…	32:6006:32889:44650:921:30447:6002:45991:31589:5998:9272:6116:46177:742:19563:6740:19255:70588:1904541:6090:19660:1990539:44182:6071:71470:35977:1902935:42843:71466:34599:6616:23:6098:45149:42542:1678:19307:6012:70879:6037:61610:30433:2001234:5978:70880:902:1905897:42149:18279:70972:5991:6915:6011:45:30437:19752:10506:6457:6000:6828:19655:6075:9298:45821:6506:6097:5992:281:46015:44419:6096:36178:…
6281	DNA repair	79 out of 1133 genes, 7.0%	236 out of 6473 background genes, 3.6%	2.17e-06	0	ARP8:MGM101:HFL1:HAT1:C1_07260C_A:EAF6:DOA1:GIN1:CAS1:CDC54:MSH6:ACT1:C1_14050C_A:RSC8:C2_00350W_A:RFA1:DPB4:ESC4:RAD7:RFC1:CSM3:CDC46:RFA2:MCM3:PDS5:CDC47:DDR48:PMS1:SGS1:C3_00830C_A:C3_01210C_A:C3_01310W_A:RAD50:SMC3:POL1:C3_04740C_A:MMS21:C3_06630W_A:HOF1:C4_00390W_A:MLH1:C4_00800W_A:POL30:C4_03170W_A:RAD59:MPH1:PRI2:MSH2:EXO1:YBL053:RFC3:MEC1:DUN1:DNA2:C6_00770C_A:C6_02190C_A:RFC2:RNH35:CR_00…	60261:1902660:60543:6261:6974:62125:60258:120290:10947:6279:45944:730:30447:72429:30491:97552:6281:140889:7004:33567:722:6325:11:30174:45899:44818:71139:1905775:10520:45819:10994:1903459:76:1901319:1900239:1902346:33315:70198:1905776:44182:727:6312:33696:6511:6273:97753:732:42276:42148:42307:706:34504:10696:32075:31509:30466:10898:70716:45004:34599:30163:2000221:32210:10526:6267:34517:6302:45930:…
6261	DNA-templated DNA replication	46 out of 1133 genes, 4.1%	110 out of 6473 background genes, 1.7%	2.86e-06	0	HFL1:C1_07260C_A:C1_07490C_A:CDC48:SMT3:GIN1:CDC6:CDC54:MSH6:RFA1:DPB4:POB3:RFC1:CSM3:CDC46:RFA2:MCM3:CDC47:SGS1:C3_00830C_A:RAD50:POL1:C3_04740C_A:C3_06630W_A:POL30:MPH1:PRI2:TOP2:MSH2:YBL053:CAC2:RFC3:DUN1:C5_05350W_A:MUM2:DNA2:RFC2:RNH35:CR_00060C_A:MCM6:RAD51:MCM2:POL2:CDC45:DPB2:CR_10440W_A	60543:6974:6261:62125:10947:60258:120290:6279:730:30447:72429:30491:97552:6281:7004:33567:722:6325:140719:71712:30174:44818:45899:16320:32984:1905775:10520:16233:1903459:76:1900239:1902346:44182:1905776:6312:727:6511:6273:732:42276:42148:32933:1900190:706:31509:30466:70716:45004:34599:2000221:10526:6267:6302:34517:10570:71932:51301:33314:6269:1903775:723:90399:6297:30433:30970:35753:1990426:19034…
1903047	mitotic cell cycle process	87 out of 1133 genes, 7.7%	271 out of 6473 background genes, 4.2%	3.27e-06	0	TUB2:CDC5:ESP1:CDC12:CDC3:HHT21:CHL4:C1_06700W_A:C1_07490C_A:PFY1:CDC48:C1_11250W_A:SMT3:GIN4:GIN1:CDC6:CDC54:ACT1:MYO2:RFA1:AMN1:CHS5:CSM3:MCM3:PDS5:SMC2:GCN1:SGS1:C3_00790W_A:C3_00830C_A:RAD50:POL1:C3_04740C_A:FAS2:DYN1:KIP3:C3_06810W_A:TPD3:HOF1:POL30:C4_01950W_A:SPC34:C4_05340W_A:TUB4:PRI2:TOP2:CDC11:COF1:EXO1:MYO1:CCN1:INT1:HSL1:C5_03170C_A:ARP1:CAC2:MEC1:C5_05350W_A:DNA2:CDC20:CTF5:C6_02190…	1900535:51014:6261:6974:1905786:1410:1905262:30042:10947:60258:120290:6279:1903490:45944:730:921:30447:72429:51417:30491:1932:97552:31589:6281:7004:1902542:1402:48311:89:722:6325:2000767:11:71712:8608:30174:71459:31107:93:44818:34089:7107:742:16320:34090:32984:1905775:31030:10520:45819:16233:40001:1990344:6038:1903459:6893:76:32220:31398:1990571:1901319:7019:1900239:33315:70198:1905776:44182:4579…
278	mitotic cell cycle	89 out of 1133 genes, 7.9%	280 out of 6473 background genes, 4.3%	3.69e-06	0	TUB2:CDC5:ESP1:CDC12:CDC3:HHT21:CHL4:C1_06700W_A:C1_07490C_A:PFY1:CDC48:C1_11250W_A:SMT3:GIN4:GIN1:CDC6:CDC54:RAD54:ACT1:MYO2:RFA1:AMN1:CHS5:RFC1:CSM3:MCM3:PDS5:SMC2:GCN1:SGS1:C3_00790W_A:C3_00830C_A:RAD50:POL1:C3_04740C_A:FAS2:DYN1:KIP3:C3_06810W_A:TPD3:HOF1:POL30:C4_01950W_A:SPC34:C4_05340W_A:TUB4:PRI2:TOP2:CDC11:COF1:EXO1:MYO1:CCN1:INT1:HSL1:C5_03170C_A:ARP1:CAC2:MEC1:C5_05350W_A:DNA2:CDC20:CT…	1900535:51014:6261:6974:1905786:1410:1905262:30042:10947:60258:120290:6279:1903490:45944:730:921:30447:72429:51417:30491:1932:97552:31589:6281:7004:1902542:1402:48311:89:722:6325:2000767:11:71712:8608:30174:71459:31107:93:44818:34089:7107:742:16320:34090:32984:1905775:31030:10520:45819:16233:40001:1990344:6038:1903459:6893:76:32220:31398:1990571:1901319:7019:1900239:33315:70198:1905776:44182:4579…
22616	DNA strand elongation	20 out of 1133 genes, 1.8%	30 out of 6473 background genes, 0.5%	6.13e-06	0	HFL1:C1_07260C_A:CDC54:DPB4:RFC1:MCM3:CDC47:SGS1:C3_00830C_A:POL30:MPH1:TOP2:EXO1:RFC3:DNA2:RFC2:MCM6:MCM2:POL2:DPB2	60543:6974:6261:62125:10947:6279:30447:72429:6281:33567:722:6325:44818:1905775:10520:1903459:76:1902346:44182:727:6273:732:42276:706:31509:30466:45004:34599:6267:6302:10570:71932:33314:1903775:723:90399:6297:35753:1903461:31055:6266:6303:9303:6260:70987:34080:1902969:33260:35822:140529:31860:97046:45005:51054:7064:36178:6270:32508:36298:6338:45003:6284:34087:70914:724:36244:6265:6301:729:7076:710…
1901135	carbohydrate derivative metabolic process	83 out of 1133 genes, 7.3%	259 out of 6473 background genes, 4.0%	8.68e-06	0	DUT1:PMM1:C1_03600W_A:MNS1:C1_04280C_A:ALG9:DPM1:TKL1:SAM4:ENO1:ZWF1:DAK2:MTS1:URA1:WBP1:C1_11790W_A:MCD4:GUP1:AGM1:GND1:C1_14310W_A:APT1:STT3:CHT4:RNR21:SMP3:RNR1:GPM1:C2_05050C_A:CDC19:GWT1:PMT4:SPF1:C2_07140W_A:C2_07420W_A:PMI1:C2_10200W_A:C3_00470W_A:RKI1:GFA1:KRE5:MEU1:OST1:GDA1:HNT2:TDH3:PMT2:YSA1:TPI1:SRB1:FBA1:DPM3:GPI14:BFR1:PMT6:CWH41:C4_06860C_A:YNK1:SAH1:C5_04330W_A:C5_05020C_A:C5_050…	32:6974:6006:32889:19284:44650:30447:6002:6217:31589:55085:9272:9972:6227:46177:71712:8615:9052:1900101:15867:30968:46034:45048:46081:19563:6740:6233:19255:70588:6038:6090:19660:1990539:44182:6240:6071:6505:35977:6914:55092:71466:6228:34599:90529:35863:36508:6098:9263:6679:42542:1678:19307:6276:9164:6226:61610:44205:30433:30970:2001234:5978:6888:70880:6216:6537:46087:6260:18279:36187:51321:6031:6…
6302	double-strand break repair	43 out of 1133 genes, 3.8%	103 out of 6473 background genes, 1.6%	1.04e-05	0	ARP8:C1_07260C_A:DOA1:CAS1:CDC54:RSC8:C2_00350W_A:RFA1:ESC4:CDC46:RFA2:MCM3:PDS5:CDC47:SGS1:C3_01210C_A:RAD50:SMC3:POL1:MMS21:C3_06630W_A:C4_00390W_A:RAD59:MPH1:PRI2:EXO1:DUN1:DNA2:C6_02190C_A:RTT109:MCM6:RAD51:SMC5:SMC1:PPH3:MCM2:CR_04560C_A:CDC28:POL2:FUN30:CDC45:CR_10440W_A:MCD1	60261:1902660:6261:60543:6974:60258:120290:10947:6279:45944:730:30447:72429:30491:97552:6281:140889:7004:33567:722:6325:30174:44818:71139:1905775:10520:45819:10994:1901319:1900239:1902346:1905776:44182:727:6312:6273:732:42276:42148:42307:706:34504:10696:31509:30466:10898:45004:34599:30163:32210:10526:6267:34517:6302:45930:10570:71932:110044:51598:1905168:10571:33314:6269:1903775:72435:723:31578:9…
6259	DNA metabolic process	105 out of 1133 genes, 9.3%	356 out of 6473 background genes, 5.5%	1.32e-05	0	CDC13:CDC5:DUT1:ARP8:MGM101:HFL1:HAT1:RIM1:C1_07260C_A:C1_07490C_A:EAF6:DOA1:CDC48:SMT3:GIN1:CAS1:CDC6:CDC54:MSH6:RAD54:ACT1:C1_14050C_A:RSC8:C2_00350W_A:RFA1:DPB4:ESC4:RAD7:POB3:RNR1:RFC1:CSM3:CDC46:RFA2:MCM3:MSC7:PDS5:CDC47:DDR48:PMS1:SGS1:C3_00830C_A:C3_01210C_A:C3_01310W_A:RAD50:SMC3:POL1:C3_04740C_A:TSA1:MMS21:C3_06630W_A:HOF1:C4_00390W_A:MLH1:C4_00800W_A:POL30:C4_03170W_A:RAD59:C4_06150C_A:…	60261:1902660:60543:6261:6974:1905262:62125:10947:60258:120290:6279:1903490:45944:730:30447:72429:30491:97552:6281:140889:7004:1902542:1402:70525:33567:722:6325:140719:11:71712:30174:71459:44818:45899:71139:16320:32984:46081:1905775:10520:45819:16233:1903341:10994:43248:1903459:76:1990571:1901319:1900239:1902346:33315:70198:1905776:44182:45793:6240:727:6312:46827:33696:6511:6273:140434:97753:732:…
1901292	nucleoside phosphate catabolic process	18 out of 1133 genes, 1.6%	26 out of 6473 background genes, 0.4%	1.53e-05	0	DUT1:ENO1:GND1:GPM1:CDC19:C2_10630W_A:HNT2:TDH3:TPI1:FBA1:PGK1:HPD1:PFK2:CR_03020C_A:HXK2:PGI1:GLK1:GLK4	6006:32889:30447:6002:46177:46081:6090:19660:1990539:71466:34599:35863:6098:1678:19677:9164:6226:2001234:6260:6915:6000:46015:15964:6096:51701:52553:7035:70072:61688:7160:51453:15886:44406:9159:44409:42866:9267:36170:1901135:5975:61621:51156:6013:9166:71852:71216:1902859:6094:9051:46323:36180:9213:30388:72593
6006	glucose metabolic process	16 out of 1133 genes, 1.4%	22 out of 6473 background genes, 0.3%	3.53e-05	0	ENO1:ZWF1:GPM1:CDC19:NDE1:TDH3:TPI1:FBP1:FBA1:PDC11:PGK1:PCK1:MDH1:HXK2:PGI1:GLK1	6006:32889:30447:6116:6740:6090:19660:1990539:71466:42542:1678:2001234:42149:6915:19752:6000:19655:46015:6096:51701:52553:6559:42981:7160:15886:44406:44409:6355:42866:9267:36170:6569:1901135:5975:61621:51156:6099:6013:71852:71216:16558:6094:949:9051:46323:36180:6108:72593
9132	nucleoside diphosphate metabolic process	16 out of 1133 genes, 1.4%	22 out of 6473 background genes, 0.3%	3.53e-05	0	ENO1:C1_11790W_A:GND1:RNR21:RNR1:GPM1:CDC19:TDH3:TPI1:FBA1:PGK1:PFK2:HXK2:PGI1:GLK1:GLK4	6006:32889:30447:6002:6227:46177:6233:6090:19660:1990539:6240:71466:34599:6098:9263:1678:2001234:6260:6915:6000:46015:6096:51701:52553:7035:70072:61688:7160:51453:15886:44406:44409:42866:46704:9267:36170:1901135:5975:6235:61621:51156:6013:71852:71216:6094:9051:46323:36180:30388:72593
9166	nucleotide catabolic process	16 out of 1133 genes, 1.4%	22 out of 6473 background genes, 0.3%	3.53e-05	0	DUT1:ENO1:GND1:GPM1:CDC19:C2_10630W_A:HNT2:TDH3:TPI1:FBA1:PGK1:PFK2:HXK2:PGI1:GLK1:GLK4	6006:32889:30447:6002:46177:46081:6090:19660:1990539:71466:34599:35863:6098:1678:19677:9164:6226:2001234:6260:6915:6000:46015:15964:6096:51701:52553:7035:70072:61688:7160:51453:15886:44406:44409:42866:9267:36170:1901135:5975:61621:51156:6013:9166:71852:71216:6094:9051:46323:36180:9213:30388:72593
6271	DNA strand elongation involved in DNA replication	18 out of 1133 genes, 1.6%	27 out of 6473 background genes, 0.4%	3.86e-05	0	HFL1:C1_07260C_A:CDC54:DPB4:RFC1:MCM3:CDC47:C3_00830C_A:POL30:MPH1:TOP2:RFC3:DNA2:RFC2:MCM6:MCM2:POL2:DPB2	6974:60543:6261:62125:6279:30447:72429:6281:722:33567:6325:1905775:1903459:76:1902346:727:6273:732:42276:706:31509:30466:45004:34599:6267:6302:10570:71932:33314:1903775:723:6297:35753:1903461:31055:6266:6303:9303:6260:70987:34080:1902969:33260:35822:140529:97046:45005:51054:7064:36178:6270:32508:36298:6338:45003:6284:34087:70914:724:36244:6265:6301:729:7076:710:1902983:31048:9267:6298:44806:31573…
51276	chromosome organization	84 out of 1133 genes, 7.4%	271 out of 6473 background genes, 4.2%	4e-05	0	CDC13:TUB2:CDC5:ESP1:ARP8:HHT21:CHL4:HAT1:C1_07260C_A:C1_07490C_A:CDC48:C1_11250W_A:SMT3:GIN1:CAS1:C1_11860W_A:CDC54:MSH6:RAD54:C1_14050C_A:IRR1:RFA1:RAD7:CSM3:CDC46:C2_07110C_A:RFA2:MCM3:PDS5:SMC2:CDC47:PMS1:SGS1:C3_00830C_A:C3_01210C_A:RAD50:SMC3:C3_04740C_A:DYN1:KIP3:C3_06630W_A:TPD3:POL30:RAD59:C4_05340W_A:TUB4:C4_06150C_A:C4_06290W_A:TOP2:SEM1:MSH2:EXO1:CTF8:YBL053:C5_02780W_A:CAC2:MEC1:DNA2…	6261:6974:1905262:60258:10947:120290:6279:1903490:45944:730:9435:30447:72429:51417:30491:97552:6281:140889:7004:1902542:1402:48311:70525:722:6325:2000767:71712:30174:71459:44818:34089:742:16320:34090:32984:1905775:31030:10520:45819:16233:1903341:40001:43248:1903459:76:1990571:1901319:7019:19358:1900239:33315:70198:1905776:44182:45793:727:6312:46827:33696:6511:6273:45141:140434:42276:42148:42307:3…
19364	pyridine nucleotide catabolic process	14 out of 1133 genes, 1.2%	18 out of 6473 background genes, 0.3%	6.92e-05	0	ENO1:GND1:GPM1:CDC19:C2_10630W_A:TDH3:TPI1:FBA1:PGK1:PFK2:HXK2:PGI1:GLK1:GLK4	6006:32889:30447:6002:46177:6090:19660:1990539:71466:34599:6098:1678:19677:2001234:6915:6000:46015:6096:51701:52553:7035:70072:61688:7160:51453:15886:44406:44409:42866:9267:36170:1901135:5975:61621:51156:6013:9166:71852:71216:6094:9051:46323:36180:30388:72593
72526	pyridine-containing compound catabolic process	14 out of 1133 genes, 1.2%	18 out of 6473 background genes, 0.3%	6.92e-05	0	ENO1:GND1:GPM1:CDC19:C2_10630W_A:TDH3:TPI1:FBA1:PGK1:PFK2:HXK2:PGI1:GLK1:GLK4	6006:32889:30447:6002:46177:6090:19660:1990539:71466:34599:6098:1678:19677:2001234:6915:6000:46015:6096:51701:52553:7035:70072:61688:7160:51453:15886:44406:44409:42866:9267:36170:1901135:5975:61621:51156:6013:9166:71852:71216:6094:9051:46323:36180:30388:72593
6974	DNA damage response	87 out of 1133 genes, 7.7%	287 out of 6473 background genes, 4.4%	7.08e-05	0	ARP8:MGM101:HFL1:HHT21:HAT1:C1_07260C_A:EAF6:DOA1:TOS4:GIN1:CAS1:CDC54:C1_12840W_A:MSH6:ACT1:C1_14050C_A:RSC8:C2_00350W_A:RFA1:DPB4:ESC4:RAD7:YIM1:RFC1:CSM3:CDC46:RFA2:MCM3:PDS5:CDC47:DDR48:PMS1:GCN1:SGS1:C3_00830C_A:C3_01210C_A:C3_01310W_A:RAD50:SMC3:POL1:C3_04740C_A:TSA1:MMS21:C3_06630W_A:HOF1:C4_00390W_A:MLH1:C4_00800W_A:POL30:C4_03170W_A:RAD59:MPH1:PRI2:MSH2:EXO1:YBL053:YNK1:RFC3:MEC1:DUN1:DN…	60261:1902660:60543:6261:6974:62125:60258:120290:10947:6279:45944:730:30447:72429:30491:97552:6281:140889:7004:33567:722:6325:11:30174:45899:44818:71139:1905775:10520:45819:10994:1903459:76:1901319:1900239:1902346:33315:70198:1905776:44182:727:6312:33696:6511:6273:97753:732:42276:42148:42307:706:34504:10696:32075:31509:30466:10898:70716:45004:6228:34599:30163:2000221:32210:10526:6267:34517:6302:4…
6195	purine nucleotide catabolic process	15 out of 1133 genes, 1.3%	21 out of 6473 background genes, 0.3%	0.00014	0	DUT1:ENO1:GND1:GPM1:CDC19:C2_10630W_A:TDH3:TPI1:FBA1:PGK1:PFK2:HXK2:PGI1:GLK1:GLK4	6006:32889:30447:6002:46177:46081:6090:19660:1990539:71466:34599:35863:6098:1678:19677:6226:2001234:6260:6915:6000:46015:6096:51701:52553:7035:70072:61688:7160:51453:15886:44406:44409:42866:9267:36170:1901135:5975:61621:51156:6013:9166:71852:71216:6094:9051:46323:36180:9213:30388:72593
9185	ribonucleoside diphosphate metabolic process	15 out of 1133 genes, 1.3%	21 out of 6473 background genes, 0.3%	0.00014	0	ENO1:GND1:RNR21:RNR1:GPM1:CDC19:TDH3:TPI1:FBA1:PGK1:PFK2:HXK2:PGI1:GLK1:GLK4	6006:32889:30447:6002:46177:6090:19660:1990539:6240:71466:34599:6098:9263:1678:2001234:6260:6915:6000:46015:6096:51701:52553:7035:70072:61688:7160:51453:15886:44406:44409:42866:46704:9267:36170:1901135:5975:6235:61621:51156:6013:71852:71216:6094:9051:46323:36180:30388:72593
6310	DNA recombination	48 out of 1133 genes, 4.2%	130 out of 6473 background genes, 2.0%	0.00015	0	CDC5:ARP8:MGM101:C1_07260C_A:CAS1:CDC54:RAD54:RFA1:CDC46:RFA2:MCM3:MSC7:CDC47:SGS1:C3_00830C_A:C3_01210C_A:C3_01310W_A:RAD50:SMC3:POL1:C3_04740C_A:MMS21:C3_06630W_A:MLH1:RAD59:C4_06150C_A:MPH1:C4_06290W_A:TOP2:MSH2:C5_00280C_A:EXO1:YBL053:MEC1:C6_00770C_A:CTF5:RTT109:MCM6:RAD51:SMC5:PPH3:MCM2:CR_04560C_A:CDC28:POL2:CDC45:CR_10440W_A:MCD1	1902660:6261:60543:6974:1905262:60258:120290:10947:6279:1903490:45944:730:30447:30491:97552:6281:140889:7004:1902542:1402:70525:33567:722:6325:30174:71459:44818:71139:1905775:10520:45819:76:1990571:1901319:1900239:1902346:33315:70198:1905776:44182:45793:727:6312:46827:6273:140434:732:42276:42148:42307:706:34504:10696:31509:30466:10898:45004:34599:30163:32210:10526:6267:6302:45930:1904749:10570:11…
6950	response to stress	196 out of 1133 genes, 17.3%	804 out of 6473 background genes, 12.4%	0.00015	0	TTR1:PSD1:CDC5:ARP8:MGM101:C1_02760W_A:ECM33:HFL1:MNS1:C1_03870C_A:HHT21:HAT1:PIL1:TRP99:PGA26:C1_05830W_A:CAT1:CCS1:C1_07260C_A:FGR6-3:EAF6:ZWF1:DOA1:CDC48:C1_11120C_A:CHO1:SMT3:TOS4:GIN1:GAD1:CAS1:CDC54:C1_12840W_A:MSH6:GUP1:ACT1:MYO2:GND1:C1_14050C_A:RSC8:C2_00350W_A:RFA1:DPB4:MXR1:KAR2:ESC4:RAD7:POB3:LHS1:RNR1:YIM1:VMA7:CDC19:RFC1:CSM3:CDC46:GRE2:RFA2:TPK2:MCM3:PDS5:PST2:JEM1:CDC47:DDR48:PMS1…	2000601:32:32581:6261:70485:32889:60258:30447:31589:140889:43409:7004:6882:33567:722:6325:19280:46177:30174:45899:71139:742:7107:1900101:16320:1990145:30968:32984:6740:1905775:10520:45819:51046:70843:10994:6725:1903459:76:6749:1990571:1900239:1902346:34975:6312:7155:70785:140042:71470:1902935:34198:6351:706:34504:31509:30466:10898:70716:1903753:45004:6228:7266:10619:10526:6267:34517:6302:31571:71…
33554	cellular response to stress	188 out of 1133 genes, 16.6%	767 out of 6473 background genes, 11.8%	0.0002	0	TTR1:PSD1:CDC5:ARP8:MGM101:ECM33:HFL1:MNS1:C1_03870C_A:HHT21:HAT1:TRP99:PGA26:C1_05830W_A:CAT1:CCS1:C1_07260C_A:FGR6-3:EAF6:DOA1:CDC48:C1_11120C_A:CHO1:SMT3:TOS4:GIN1:GAD1:CAS1:CDC54:C1_12840W_A:MSH6:GUP1:ACT1:MYO2:GND1:C1_14050C_A:RSC8:C2_00350W_A:RFA1:DPB4:MXR1:KAR2:ESC4:RAD7:POB3:RNR1:YIM1:VMA7:CDC19:RFC1:CSM3:CDC46:GRE2:RFA2:TPK2:MCM3:PDS5:PST2:JEM1:CDC47:DDR48:PMS1:CMK2:FGR6-4:GCN1:SGS1:C2_1…	2000601:32:32581:6261:70485:32889:60258:30447:31589:140889:43409:7004:6882:33567:722:6325:19280:46177:30174:45899:71139:742:7107:1900101:16320:1990145:30968:32984:1905775:10520:45819:51046:70843:10994:6725:1903459:76:6749:1990571:1900239:1902346:34975:6312:7155:70785:140042:71470:1902935:34198:6351:706:34504:31509:30466:10898:70716:1903753:45004:6228:7266:10619:10526:6267:34517:6302:31571:715:190…
32392	DNA geometric change	14 out of 1133 genes, 1.2%	19 out of 6473 background genes, 0.3%	0.00022	0	CDC54:RAD54:C1_14050C_A:RFA1:CDC46:RFA2:MCM3:CDC47:SGS1:C3_06630W_A:DNA2:CR_00060C_A:MCM6:MCM2	6261:30447:7004:722:30174:1905775:10520:6312:706:31509:30466:6267:1901255:33314:723:90399:32204:6260:33260:45184:32508:70914:724:6265:16567:31573:32202:51276:6997:61641:36297:6268:1902975:278:32079:85:6974:10947:6279:72429:30491:6281:44818:44182:1905776:727:6273:32075:71932:1903461:10833:1902969:31860:97046:6270:6338:6368:729:2:32392:44806:6271:7534:31507:7131:31297:6310:42275:6289:70:45132
46496	nicotinamide nucleotide metabolic process	26 out of 1133 genes, 2.3%	53 out of 6473 background genes, 0.8%	0.00023	0	TKL1:ENO1:ZWF1:C1_13270W_A:GND1:BNA31:GPM1:CDC19:C2_10630W_A:BNA4:RKI1:NDE1:TDH3:TPI1:FBA1:PGK1:C6_02560W_A:C7_00150W_A:PFK2:NPT1:TAL1:HXK2:PGI1:SOL3:GLK1:GLK4	32889:30447:6002:6116:46177:6740:19358:19660:1990539:31509:6098:1678:2001234:51701:52553:42981:7160:15886:44409:42866:9267:34276:36170:5975:61621:71852:9051:7124:72593:6006:9435:8615:9052:6090:71466:34599:42542:19677:30433:6915:36164:6000:19655:1403:46015:183:6096:7035:70072:61688:34356:51453:34354:44406:6355:1901135:51156:6013:9166:71216:6094:46323:36180:30388
32787	monocarboxylic acid metabolic process	47 out of 1133 genes, 4.1%	128 out of 6473 background genes, 2.0%	0.00025	0	GLO1:TSC13:GOR1:ENO1:FTH1:FAD3:PDX1:GND1:BNA31:GPM1:UGA11:CDC19:SPE3:GLO2:PXP2:GLX3:FAA21:C3_03470W_A:FAS2:TDH3:DLD2:TPI1:SPS20:FBA1:PDB1:PDC11:PDA1:FAS1:ACH1:PGK1:PEX7:MAE1:LEU2:ACB1:LAT1:PFK2:ACC1:BIO3:BIO2:VHT1:HXK2:FDH1:PGI1:ALK8:GLK1:LPD1:GLK4	32889:30447:6002:55085:46177:6595:6749:6564:19660:1990539:6098:1678:19243:6631:2001234:9448:10430:6540:30437:6097:6693:51701:52553:6520:7160:15886:1676:44409:48252:1905136:42866:9267:6606:34276:36170:6569:101026:5975:61621:71852:1903457:6083:9051:16560:42743:1905135:7124:34755:9098:6108:72593:1900535:6006:6574:6546:8295:6090:44182:19367:71466:34599:6768:9062:6086:6915:15942:6000:42759:19655:9436:…
1901136	carbohydrate derivative catabolic process	21 out of 1133 genes, 1.9%	38 out of 6473 background genes, 0.6%	0.00028	0	DUT1:MNS1:ENO1:GND1:CHT4:GPM1:CDC19:HNT2:TDH3:TPI1:FBA1:C4_06860C_A:SAH1:PGK1:PFK2:PDI1:HXK2:PGI1:GLK1:GLK4:CR_10020C_A	32889:30447:6002:9972:46177:30968:19660:1990539:35863:6098:1678:30970:2001234:6216:6260:6457:6641:15964:51701:52553:71260:6032:7160:15886:44409:42866:9267:36170:8655:30448:5975:61621:6491:30435:71852:51278:6656:9051:97466:72593:6006:6217:46081:6090:44182:35977:71466:34599:36508:9164:6226:30433:6915:6000:46015:6096:19510:7035:70072:1904382:61688:51453:44406:1901135:51156:6013:71216:6094:46323:3618…
46032	ADP catabolic process	13 out of 1133 genes, 1.1%	17 out of 6473 background genes, 0.3%	0.00031	0	ENO1:GND1:GPM1:CDC19:TDH3:TPI1:FBA1:PGK1:PFK2:HXK2:PGI1:GLK1:GLK4	32889:30447:6002:46177:19660:1990539:6098:1678:2001234:51701:52553:7160:15886:44409:42866:9267:36170:5975:61621:71852:9051:72593:6006:6090:71466:34599:6915:6000:46015:6096:7035:70072:61688:51453:44406:1901135:51156:6013:71216:6094:46323:36180:30388
6096	glycolytic process	13 out of 1133 genes, 1.1%	17 out of 6473 background genes, 0.3%	0.00031	0	ENO1:GND1:GPM1:CDC19:TDH3:TPI1:FBA1:PGK1:PFK2:HXK2:PGI1:GLK1:GLK4	32889:30447:6002:46177:19660:1990539:6098:1678:2001234:51701:52553:7160:15886:44409:42866:9267:36170:5975:61621:71852:9051:72593:6006:6090:71466:34599:6915:6000:46015:6096:7035:70072:61688:51453:44406:1901135:51156:6013:71216:6094:46323:36180:30388
9134	nucleoside diphosphate catabolic process	13 out of 1133 genes, 1.1%	17 out of 6473 background genes, 0.3%	0.00031	0	ENO1:GND1:GPM1:CDC19:TDH3:TPI1:FBA1:PGK1:PFK2:HXK2:PGI1:GLK1:GLK4	32889:30447:6002:46177:19660:1990539:6098:1678:2001234:51701:52553:7160:15886:44409:42866:9267:36170:5975:61621:71852:9051:72593:6006:6090:71466:34599:6915:6000:46015:6096:7035:70072:61688:51453:44406:1901135:51156:6013:71216:6094:46323:36180:30388
9137	purine nucleoside diphosphate catabolic process	13 out of 1133 genes, 1.1%	17 out of 6473 background genes, 0.3%	0.00031	0	ENO1:GND1:GPM1:CDC19:TDH3:TPI1:FBA1:PGK1:PFK2:HXK2:PGI1:GLK1:GLK4	32889:30447:6002:46177:19660:1990539:6098:1678:2001234:51701:52553:7160:15886:44409:42866:9267:36170:5975:61621:71852:9051:72593:6006:6090:71466:34599:6915:6000:46015:6096:7035:70072:61688:51453:44406:1901135:51156:6013:71216:6094:46323:36180:30388
9181	purine ribonucleoside diphosphate catabolic process	13 out of 1133 genes, 1.1%	17 out of 6473 background genes, 0.3%	0.00031	0	ENO1:GND1:GPM1:CDC19:TDH3:TPI1:FBA1:PGK1:PFK2:HXK2:PGI1:GLK1:GLK4	32889:30447:6002:46177:19660:1990539:6098:1678:2001234:51701:52553:7160:15886:44409:42866:9267:36170:5975:61621:71852:9051:72593:6006:6090:71466:34599:6915:6000:46015:6096:7035:70072:61688:51453:44406:1901135:51156:6013:71216:6094:46323:36180:30388
9191	ribonucleoside diphosphate catabolic process	13 out of 1133 genes, 1.1%	17 out of 6473 background genes, 0.3%	0.00031	0	ENO1:GND1:GPM1:CDC19:TDH3:TPI1:FBA1:PGK1:PFK2:HXK2:PGI1:GLK1:GLK4	32889:30447:6002:46177:19660:1990539:6098:1678:2001234:51701:52553:7160:15886:44409:42866:9267:36170:5975:61621:71852:9051:72593:6006:6090:71466:34599:6915:6000:46015:6096:7035:70072:61688:51453:44406:1901135:51156:6013:71216:6094:46323:36180:30388
71103	DNA conformation change	17 out of 1133 genes, 1.5%	27 out of 6473 background genes, 0.4%	0.00033	0	CDC54:RAD54:C1_14050C_A:RFA1:CDC46:RFA2:MCM3:CDC47:SGS1:C3_04740C_A:C3_06630W_A:TOP2:DNA2:C6_00770C_A:CR_00060C_A:MCM6:MCM2	6261:30447:7004:722:6325:30174:1905775:10520:6312:706:31509:30466:6267:1901255:33314:723:90399:32204:9303:6260:33260:45184:7064:43007:36178:32508:70914:724:36244:6265:6301:16567:7076:9267:31573:36170:32202:51276:6997:61641:36297:6268:1902975:278:32079:85:6974:10947:6279:72429:30491:6281:44818:44182:1905776:727:6273:32075:71932:1903461:31055:10833:1902969:31860:97046:18:6270:6338:6368:729:2:32392:…
19362	pyridine nucleotide metabolic process	26 out of 1133 genes, 2.3%	54 out of 6473 background genes, 0.8%	0.00038	0	TKL1:ENO1:ZWF1:C1_13270W_A:GND1:BNA31:GPM1:CDC19:C2_10630W_A:BNA4:RKI1:NDE1:TDH3:TPI1:FBA1:PGK1:C6_02560W_A:C7_00150W_A:PFK2:NPT1:TAL1:HXK2:PGI1:SOL3:GLK1:GLK4	32889:30447:6002:6116:46177:6740:19358:19660:1990539:31509:6098:1678:2001234:51701:52553:42981:7160:15886:44409:42866:9267:34276:36170:5975:61621:71852:9051:7124:72593:6006:9435:8615:9052:6090:71466:34599:42542:19677:30433:6915:36164:6000:19655:1403:46015:183:6096:7035:70072:61688:34356:51453:34354:44406:6355:1901135:51156:6013:9166:71216:6094:46323:36180:30388
6790	sulfur compound metabolic process	41 out of 1133 genes, 3.6%	107 out of 6473 background genes, 1.7%	0.00042	0	TTR1:GLO1:LSC1:SNZ1:HOM6:C1_02970W_A:SAM4:SAM2:C1_11530C_A:PDX1:MET3:MXR1:HOM2:MET1:HYU1:C2_05960C_A:ECM17:MET10:MEU1:MET15:PDB1:HOM3:PDA1:MET14:GLR1:C5_02820C_A:SAH1:HAL22:HPD1:LAT1:C7_04210C_A:MET6:BIO3:BIO2:VHT1:LSC2:CR_09010C_A:ERG13:THI13:FAA4:TRX1	6535:30447:55085:19280:6749:96:70301:6790:1990355:35336:19243:6537:6637:46084:50667:6641:9116:52553:6084:45454:19346:6520:19379:42819:6555:52699:42744:46498:1905136:9267:9228:36170:10142:10134:6099:46854:36245:1902859:6556:8299:19509:6656:80058:34440:19430:1900429:1905135:7124:9086:71269:6890:19284:11:8615:10731:6090:44182:42823:34599:1905329:6768:103:6888:9088:97:6086:34614:19354:44419:9090:1951…
9082	branched-chain amino acid biosynthetic process	10 out of 1133 genes, 0.9%	11 out of 6473 background genes, 0.2%	0.00046	0	LEU4:MMD1:ILV1:LEU42:ILV2:ILV6:ILV3:ILV5:LEU2:LEU1	9097:9082:6097:32543:9098:6567:19752:44419:2:9099:35690
1902969	mitotic DNA replication	20 out of 1133 genes, 1.8%	36 out of 6473 background genes, 0.6%	0.00051	0	C1_07490C_A:SMT3:CDC54:RFA1:MCM3:C3_00830C_A:RAD50:POL1:C3_04740C_A:POL30:PRI2:CAC2:C5_05350W_A:DNA2:MCM6:RAD51:MCM2:POL2:CDC45:DPB2	6261:30447:7004:722:6325:1905775:10520:1903459:1900239:6312:706:1900190:31509:30466:45004:6267:6302:10570:33314:723:6297:6303:6260:70987:34080:33260:45184:45005:7533:7064:43007:43504:32508:6284:34087:70914:724:6265:6301:33554:16567:708:710:1902983:1990918:6298:31573:1902977:30448:71897:1902981:61641:6275:1903460:709:1900429:6268:6335:1902975:278:16925:32079:6974:120290:6279:730:72429:30491:97552:…
9067	aspartate family amino acid biosynthetic process	20 out of 1133 genes, 1.8%	36 out of 6473 background genes, 0.6%	0.00051	0	HOM6:SAM4:ARO8:MXR1:HOM2:MET1:LYS22:MEU1:LYS9:MET15:LYS4:LYS1:HOM3:ARO9:THR4:C5_02820C_A:LYS12:MET6:AAT21:TRX1	6535:30447:19280:1990355:6537:46084:50667:9116:52553:45454:19346:6520:19379:9074:6555:42744:46498:19477:19509:80058:1900429:9086:71269:6571:6890:19284:9072:11:9085:32938:44182:34599:9073:19878:103:6888:9088:9058:34614:19354:9090:34605:42144:16558:949:9094:8652:6532:35690
9066	aspartate family amino acid metabolic process	22 out of 1133 genes, 1.9%	42 out of 6473 background genes, 0.6%	0.00051	0	HOM6:SAM4:SAM2:ARO8:MXR1:HOM2:MET1:LYS22:ILV1:MEU1:LYS9:MET15:LYS4:LYS1:HOM3:ARO9:THR4:C5_02820C_A:LYS12:MET6:AAT21:TRX1	6535:30447:9097:19280:1990355:6537:46084:50667:9116:52553:45454:19346:6520:19379:9074:6555:42744:46498:19477:6556:19509:80058:1900429:9086:71269:6571:6890:19284:9072:6567:11:9085:32938:44182:34599:9073:19878:103:6888:9088:9058:34614:19354:9090:34605:42144:16558:949:9094:9099:8652:6532:35690
72524	pyridine-containing compound metabolic process	28 out of 1133 genes, 2.5%	62 out of 6473 background genes, 1.0%	0.0007	0	SNZ1:SNO1:TKL1:ENO1:ZWF1:C1_13270W_A:GND1:BNA31:GPM1:CDC19:C2_10630W_A:BNA4:RKI1:NDE1:TDH3:TPI1:FBA1:PGK1:C6_02560W_A:C7_00150W_A:PFK2:NPT1:TAL1:HXK2:PGI1:SOL3:GLK1:GLK4	32889:6535:30447:6002:6116:46177:43066:6740:19358:19660:1990539:31509:6098:1678:2001234:51701:52553:42819:42981:7160:15886:44409:42866:9267:34276:36170:5975:61621:71852:9051:7124:72593:6006:9435:9052:8615:6090:42823:71466:34599:42542:19677:30433:36001:6915:36164:6000:19655:1403:46015:183:6096:7035:70072:61688:34356:51453:34354:44406:6355:1901135:51156:6013:9166:71216:6094:46323:36180:30388
22402	cell cycle process	120 out of 1133 genes, 10.6%	453 out of 6473 background genes, 7.0%	0.00088	0	TUB2:CDC5:ESP1:CDC12:CDC3:HHT21:CHL4:CYK3:C1_06700W_A:C1_07490C_A:PFY1:CDC48:C1_11250W_A:SMT3:GIN4:GIN1:C1_11860W_A:CDC6:CDC54:MSH6:ACT1:MYO2:IRR1:RFA1:ESC4:AMN1:CHS5:CSM3:CDC46:C2_07110C_A:RFA2:MCM3:MSC7:PDS5:SMC2:CDC47:PMS1:C2_10320C_A:GCN1:SGS1:C2_10670W_A:C3_00790W_A:C3_00830C_A:RAD50:C3_02010C_A:SMC3:POL1:C3_04740C_A:FAS2:DYN1:KIP3:MMS21:C3_06810W_A:TPD3:HOF1:MLH1:SPS20:POL30:C4_01950W_A:SPC…	51014:6261:30042:60258:30447:1932:31589:7004:48311:33567:722:6325:8608:30174:71139:7107:742:16320:34090:32984:1905775:31030:10520:45819:1903459:76:32220:1990571:7019:1900239:1902346:6033:6312:7155:1902935:1900190:51306:706:34504:2001042:31509:30466:10898:45004:43577:10526:6267:6302:34517:90529:31571:1934:10570:23:51598:51301:70783:90338:1905168:10571:33314:743:9060:43935:1901970:1903353:723:90399…
6312	mitotic recombination	19 out of 1133 genes, 1.7%	34 out of 6473 background genes, 0.5%	0.0009	0	ARP8:RAD54:RFA1:RFA2:SGS1:C3_01210C_A:C3_01310W_A:RAD50:POL1:C3_04740C_A:RAD59:C4_06290W_A:TOP2:MSH2:EXO1:YBL053:MEC1:RAD51:CR_04560C_A	30447:7004:722:6325:10520:76:6312:706:30466:6302:10570:51598:33314:723:44010:90399:44180:6303:9303:6260:70987:34080:45:32042:45184:6277:2000278:43137:7533:7064:43007:43504:36178:32508:6284:70914:724:36244:6265:6301:16567:708:710:7076:1990918:9267:6298:1904514:31573:36170:51276:2000105:1902981:6997:36297:709:1900429:6268:1902975:278:32079:85:6974:120290:10947:6279:45944:730:30491:97552:6281:70525:…
46434	organophosphate catabolic process	21 out of 1133 genes, 1.9%	40 out of 6473 background genes, 0.6%	0.00092	0	DUT1:ENO1:GND1:PLB4.5:GPM1:CDC19:C2_10630W_A:HNT2:TDH3:TPI1:FBA1:SPO1:PGK1:PLB2:HPD1:PFK2:CR_03020C_A:HXK2:PGI1:GLK1:GLK4	32889:30447:6002:46177:19660:1990539:35863:6098:1678:2001234:6260:15964:51701:52553:7160:15886:44409:42866:9267:36170:5975:61621:9395:71852:1902859:9051:72593:6006:30474:46081:6090:71466:34599:19677:9164:6226:6915:32120:6000:46015:6096:70583:7035:70072:61688:51453:44406:9159:1901135:51156:6013:9166:71216:6094:46323:36180:9213:30388
46031	ADP metabolic process	13 out of 1133 genes, 1.1%	18 out of 6473 background genes, 0.3%	0.00094	0	ENO1:GND1:GPM1:CDC19:TDH3:TPI1:FBA1:PGK1:PFK2:HXK2:PGI1:GLK1:GLK4	32889:30447:6002:46177:19660:1990539:6098:1678:2001234:51701:52553:7160:15886:44409:42866:9267:36170:5975:61621:71852:9051:72593:6006:6090:71466:34599:6915:6000:46015:6096:7035:70072:61688:51453:44406:1901135:51156:6013:71216:6094:46323:36180:30388
55086	nucleobase-containing small molecule metabolic process	60 out of 1133 genes, 5.3%	186 out of 6473 background genes, 2.9%	0.00099	0	DUT1:LSC1:PMM1:TKL1:SAM4:ENO1:ZWF1:URA1:C1_11790W_A:C1_13270W_A:PDX1:GND1:C1_14310W_A:APT1:BNA31:RNR21:RNR1:GPM1:CDC19:C2_05960C_A:SER1:PMI1:C2_10630W_A:BNA4:RKI1:NDE1:MEU1:HNT2:TDH3:TPI1:SRB1:CPA1:FBA1:PDB1:C4_06860C_A:PDA1:YNK1:SAH1:FCA1:PGK1:C6_02560W_A:HPD1:C7_00150W_A:LAT1:PFK2:NPT1:ADE1:MET6:PGM2:CR_03020C_A:TAL1:HXK2:VMA2:PGI1:SOL3:LSC2:GLK1:GLK4:ERG13:FAA4	32:32889:30447:6002:55085:9972:6227:6116:19280:46177:9113:6541:6740:6233:19255:19358:6564:19660:1990539:31509:6228:35863:6098:9263:1678:35336:2001234:5978:6216:6537:6260:6637:6011:6526:46084:50667:5992:6641:15964:6106:9116:51701:52553:6084:6168:6486:6555:42981:7160:15886:44409:46498:42866:46704:9267:34276:36170:10142:8655:5975:6235:61621:6099:6207:71852:1902859:8299:19509:6656:31505:9051:44209:19…
7049	cell cycle	123 out of 1133 genes, 10.9%	470 out of 6473 background genes, 7.3%	0.00127	0	TUB2:CDC5:ESP1:CDC12:CDC3:HHT21:CHL4:CYK3:C1_06700W_A:C1_07490C_A:PFY1:CDC48:C1_11250W_A:SMT3:GIN4:GIN1:C1_11860W_A:CDC6:CDC54:MSH6:RAD54:ACT1:MYO2:IRR1:RFA1:ESC4:AMN1:CHS5:RFC1:CSM3:CDC46:C2_07110C_A:RFA2:MCM3:MSC7:PDS5:SMC2:CDC47:PMS1:C2_10320C_A:GCN1:SGS1:C2_10670W_A:C3_00790W_A:C3_00830C_A:RAD50:C3_02010C_A:SMC3:POL1:C3_04740C_A:FAS2:DYN1:KIP3:MMS21:C3_06810W_A:TPD3:HOF1:MLH1:SPS20:POL30:C4_0…	51014:6261:30042:60258:30447:1932:31589:7004:48311:33567:722:6325:8608:30174:71139:7107:742:16320:34090:45048:32984:1905775:31030:10520:45819:1903459:76:32220:1990571:7019:1900239:1902346:6033:6312:7155:1902935:1900190:51306:706:34504:2001042:31509:30466:10898:45004:43577:10526:6267:6302:34517:90529:31571:1934:10570:23:51598:51301:70783:90338:1905168:10571:33314:743:9060:43935:1901970:1903353:723…
72523	purine-containing compound catabolic process	17 out of 1133 genes, 1.5%	29 out of 6473 background genes, 0.4%	0.00146	0	DUT1:ENO1:GND1:GPM1:CDC19:C2_10630W_A:TDH3:TPI1:FBA1:SAH1:PGK1:HPD1:PFK2:HXK2:PGI1:GLK1:GLK4	32889:30447:6002:46177:19660:1990539:35863:6098:1678:2001234:6260:6641:51701:52553:7160:15886:44409:42866:9267:36170:5975:61621:71852:1902859:6656:9051:72593:6006:46081:6090:71466:34599:19677:6226:6915:6000:46015:6096:19510:7035:70072:61688:51453:44406:1901135:51156:6013:9166:71216:6094:46323:36180:9213:30388
5996	monosaccharide metabolic process	24 out of 1133 genes, 2.1%	51 out of 6473 background genes, 0.8%	0.00192	0	ENO1:ZWF1:RBK1:GPM1:CDC19:GAL4:NDE1:C3_06860C_A:TDH3:TPI1:FBP1:FBA1:XKS1:SOU1:PDC11:GRE3:PGK1:PMR1:PCK1:MDH1:PGM2:HXK2:PGI1:GLK1	32889:30447:45991:6116:6740:19255:19660:1990539:71470:1678:6012:2001234:5978:6011:5992:51701:52553:6486:71260:6816:42981:7160:15886:44409:42866:9267:32468:36170:6569:30448:5975:61621:6099:71852:31505:9051:19303:19388:6874:6108:72593:6006:5998:70588:6090:44182:42843:71466:34599:42542:19307:42149:6915:19752:6000:6828:19655:45821:46015:6096:6559:44406:71421:435:6355:30003:6014:42850:1901135:16236:51…
43570	maintenance of DNA repeat elements	15 out of 1133 genes, 1.3%	24 out of 6473 background genes, 0.4%	0.00211	0	GIN1:MSH6:CSM3:PMS1:C3_00830C_A:RAD50:C3_04740C_A:POL30:SEM1:MSH2:CTF8:YBL053:DCC1:RTT109:CR_04560C_A	30447:140889:7004:722:10520:1903459:76:1900239:6312:31509:30466:10526:6302:723:6303:6260:70987:32042:6357:43137:7064:43007:51726:6284:34087:70914:6265:43161:6301:710:1990918:6298:31573:72742:71897:6275:50821:36297:2001032:6406:1900429:278:6974:120290:97552:6281:43248:44182:6511:6273:42276:34599:34398:1990426:35753:1903461:6266:51321:10468:1902969:44419:51054:18:43111:36166:729:6355:6311:735:16573…
51156	glucose 6-phosphate metabolic process	9 out of 1133 genes, 0.8%	10 out of 6473 background genes, 0.2%	0.00244	0	TKL1:ZWF1:GND1:RKI1:C7_00150W_A:PGM2:TAL1:HXK2:SOL3	46177:6740:19255:1990539:6098:1678:2001234:5978:6011:5992:5975:9051:19388:6874:6006:8615:9052:34599:42542:6000:46015:6096:61688:30003:51156:6013:46323
9135	purine nucleoside diphosphate metabolic process	13 out of 1133 genes, 1.1%	19 out of 6473 background genes, 0.3%	0.0025	0	ENO1:GND1:GPM1:CDC19:TDH3:TPI1:FBA1:PGK1:PFK2:HXK2:PGI1:GLK1:GLK4	32889:30447:6002:46177:19660:1990539:6098:1678:2001234:51701:52553:7160:15886:44409:42866:9267:36170:5975:61621:71852:9051:72593:6006:6090:71466:34599:6915:6000:46015:6096:7035:70072:61688:51453:44406:1901135:51156:6013:71216:6094:46323:36180:30388
9154	purine ribonucleotide catabolic process	13 out of 1133 genes, 1.1%	19 out of 6473 background genes, 0.3%	0.0025	0	ENO1:GND1:GPM1:CDC19:TDH3:TPI1:FBA1:PGK1:PFK2:HXK2:PGI1:GLK1:GLK4	32889:30447:6002:46177:19660:1990539:6098:1678:2001234:51701:52553:7160:15886:44409:42866:9267:36170:5975:61621:71852:9051:72593:6006:6090:71466:34599:6915:6000:46015:6096:7035:70072:61688:51453:44406:1901135:51156:6013:71216:6094:46323:36180:30388
9179	purine ribonucleoside diphosphate metabolic process	13 out of 1133 genes, 1.1%	19 out of 6473 background genes, 0.3%	0.0025	0	ENO1:GND1:GPM1:CDC19:TDH3:TPI1:FBA1:PGK1:PFK2:HXK2:PGI1:GLK1:GLK4	32889:30447:6002:46177:19660:1990539:6098:1678:2001234:51701:52553:7160:15886:44409:42866:9267:36170:5975:61621:71852:9051:72593:6006:6090:71466:34599:6915:6000:46015:6096:7035:70072:61688:51453:44406:1901135:51156:6013:71216:6094:46323:36180:30388
9261	ribonucleotide catabolic process	13 out of 1133 genes, 1.1%	19 out of 6473 background genes, 0.3%	0.0025	0	ENO1:GND1:GPM1:CDC19:TDH3:TPI1:FBA1:PGK1:PFK2:HXK2:PGI1:GLK1:GLK4	32889:30447:6002:46177:19660:1990539:6098:1678:2001234:51701:52553:7160:15886:44409:42866:9267:36170:5975:61621:71852:9051:72593:6006:6090:71466:34599:6915:6000:46015:6096:7035:70072:61688:51453:44406:1901135:51156:6013:71216:6094:46323:36180:30388
16052	carbohydrate catabolic process	23 out of 1133 genes, 2.0%	49 out of 6473 background genes, 0.8%	0.00342	0	ENO1:RBK1:GUP1:GND1:GPM1:CDC19:C3_06860C_A:TDH3:TPI1:FBA1:GDB1:XKS1:SOU1:GRE3:PGK1:GPH1:PFK2:NTH1:PGM2:HXK2:PGI1:GLK1:GLK4	32889:30447:6002:46177:19255:19660:1990539:71470:6098:1678:2001234:5978:5991:6011:30437:5992:51701:52553:7160:15886:44409:42866:15793:9267:5980:36170:5975:61621:71852:9051:19303:19388:71465:6874:72593:6006:5998:19563:6090:42843:71466:34599:6915:6000:6506:46015:6096:7035:70072:61688:51453:44406:5993:30003:44011:6014:42850:1901135:51156:6013:71216:6094:19568:46323:36180:30388
19637	organophosphate metabolic process	85 out of 1133 genes, 7.5%	302 out of 6473 background genes, 4.7%	0.0035	0	PSD1:DUT1:LSC1:PMM1:SNZ1:SNO1:C1_04280C_A:DPM1:TKL1:ENO1:ZWF1:DAK2:URA1:CHO1:C1_11790W_A:MCD4:C1_13270W_A:GUP1:PDX1:GND1:C1_14310W_A:MUQ1:PLB4.5:APT1:SMP2:SCT2:BNA31:RNR21:SMP3:RNR1:GPM1:ERG20:CDC19:GWT1:C2_05960C_A:C2_07140W_A:C2_07420W_A:PMI1:C2_10630W_A:BNA4:C3_00470W_A:AYR1:RKI1:NDE1:C3_05300C_A:HNT2:OPI3:TDH3:YSA1:TPI1:SRB1:FBA1:GPI14:PDB1:PDA1:SPO1:YNK1:SAH1:C5_05040W_A:PGK1:HAL22:PLB2:C6_0…	32:32889:6535:30447:6002:55085:6227:6116:48015:46177:43066:6740:6233:19255:7029:90207:19358:19660:1990539:6071:140042:6505:31509:6228:35863:6098:9263:1678:6276:6790:9060:61610:35336:70887:2001234:5978:44180:6260:6637:10636:6011:46084:7009:5992:6641:15964:6106:36178:51701:52553:6913:6084:45337:71280:6168:6486:42819:42981:7160:36244:15886:44409:42866:15793:46704:6644:9267:34276:36170:10142:30448:59…
6753	nucleoside phosphate metabolic process	52 out of 1133 genes, 4.6%	162 out of 6473 background genes, 2.5%	0.00677	0.0005	DUT1:LSC1:PMM1:TKL1:ENO1:ZWF1:URA1:C1_11790W_A:C1_13270W_A:PDX1:GND1:C1_14310W_A:APT1:BNA31:RNR21:RNR1:GPM1:CDC19:C2_05960C_A:PMI1:C2_10630W_A:BNA4:RKI1:NDE1:HNT2:TDH3:TPI1:SRB1:FBA1:PDB1:PDA1:YNK1:PGK1:C6_02560W_A:HPD1:C7_00150W_A:LAT1:PFK2:NPT1:ADE1:PGM2:CR_03020C_A:TAL1:HXK2:VMA2:PGI1:SOL3:LSC2:GLK1:GLK4:ERG13:FAA4	32:32889:30447:6002:55085:6227:6116:46177:6740:6233:19255:19358:19660:1990539:31509:6228:35863:6098:9263:1678:35336:2001234:5978:6260:6637:6011:46084:5992:15964:6106:51701:52553:6084:6168:6486:42981:7160:15886:44409:42866:46704:9267:34276:36170:10142:5975:6235:61621:6099:6207:71852:1902859:8299:31505:9051:44209:1902600:19388:7124:6189:425:6874:72593:6974:6006:9435:9272:8615:9052:46034:46081:6090:…
19318	hexose metabolic process	21 out of 1133 genes, 1.9%	44 out of 6473 background genes, 0.7%	0.00691	0.0005	ENO1:ZWF1:GPM1:CDC19:GAL4:NDE1:TDH3:TPI1:FBP1:FBA1:SOU1:PDC11:GRE3:PGK1:PMR1:PCK1:MDH1:PGM2:HXK2:PGI1:GLK1	32889:30447:45991:6116:6740:19255:19660:1990539:71470:1678:6012:2001234:5978:6011:5992:51701:52553:6486:71260:6816:42981:7160:15886:44409:42866:9267:32468:36170:6569:30448:5975:61621:6099:71852:31505:9051:19388:6874:6108:72593:6006:70588:6090:44182:42843:71466:34599:42542:19307:42149:6915:19752:6000:6828:19655:45821:46015:6096:6559:44406:71421:435:6355:30003:42850:1901135:16236:51156:6013:71216:1…
48285	organelle fission	48 out of 1133 genes, 4.2%	146 out of 6473 background genes, 2.3%	0.00762	0.0005	TUB2:CDC5:ESP1:HHT21:C1_11250W_A:GIN4:C1_11860W_A:RPN11:RFA1:CSM3:RFA2:MSC7:PDS5:SMC2:SGS1:RAD50:SMC3:C3_04740C_A:FAS2:DYN1:KIP3:C3_06810W_A:TPD3:MLH1:C4_05340W_A:TUB4:C4_06130W_A:C4_06150C_A:MPH1:TOP2:INT1:CAC2:MEC1:C6_00770C_A:CTF5:C6_02190C_A:SAR1:ACC1:SPC98:RAD51:SMC1:CDC10:BIR1:CDC28:HHT2:TUB1:CR_09520C_A:MCD1	60258:30447:31589:7004:48311:33567:722:6325:742:31030:10520:45819:226:76:1990571:7019:1900239:1902346:6033:6312:7155:1900190:51306:706:34504:31509:30466:10898:43577:6302:10570:51598:70783:1905168:10571:33314:743:9060:43935:1901970:1903353:723:90399:44010:31578:32888:2000220:110045:44180:7051:51177:6303:70058:9303:6260:1902845:45875:140210:45:30437:35308:70550:1:51447:32880:1904537:31031:30989:451…
96	sulfur amino acid metabolic process	19 out of 1133 genes, 1.7%	38 out of 6473 background genes, 0.6%	0.00845	0.0005	SNZ1:HOM6:C1_02970W_A:SAM4:SAM2:MET3:MXR1:HOM2:MET1:ECM17:MEU1:MET15:HOM3:MET14:C5_02820C_A:C7_04210C_A:MET6:CR_09010C_A:TRX1	6535:30447:19280:96:1990355:6537:46084:50667:9116:52553:45454:19346:6520:19379:42819:6555:52699:42744:46498:10134:6556:19509:80058:1900429:9086:71269:6890:19284:11:8615:44182:42823:34599:103:6888:9088:97:34614:19354:9090:34605:1903257:42144:8652:35690
16129	phytosteroid biosynthetic process	16 out of 1133 genes, 1.4%	29 out of 6473 background genes, 0.4%	0.00932	0.0005	ERG2:ERG28:ERG10:ERG20:ERG9:ERG24:ERG4:ERG6:NCP1:ERG26:MCR1:CYB5:ERG5:ERG27:DAP1:ERG13	30447:6084:45337:32443:9267:36170:10142:8299:16126:42710:34599:44419:6696:71216:36196:36180:35690
1902653	secondary alcohol biosynthetic process	16 out of 1133 genes, 1.4%	29 out of 6473 background genes, 0.4%	0.00932	0.0005	ERG2:ERG28:ERG10:ERG20:ERG9:ERG24:ERG4:ERG6:NCP1:ERG26:MCR1:CYB5:ERG5:ERG27:DAP1:ERG13	30447:6084:45337:32443:9267:36170:10142:8299:16126:42710:34599:44419:6696:71216:36196:36180:35690
6696	ergosterol biosynthetic process	16 out of 1133 genes, 1.4%	29 out of 6473 background genes, 0.4%	0.00932	0.0005	ERG2:ERG28:ERG10:ERG20:ERG9:ERG24:ERG4:ERG6:NCP1:ERG26:MCR1:CYB5:ERG5:ERG27:DAP1:ERG13	30447:6084:45337:32443:9267:36170:10142:8299:16126:42710:34599:44419:6696:71216:36196:36180:35690
9084	glutamine family amino acid biosynthetic process	12 out of 1133 genes, 1.1%	18 out of 6473 background genes, 0.3%	0.00994	0.0005	GLT1:ARG5,6:IDP1:MEU1:PRO2:CPA1:ARG8:ARG3:ECM42:ARG4:ARG1:CPA2	6541:6537:42450:6526:9116:6520:6525:6207:19509:6592:6807:19676:6561:6102:6355:97054
280	nuclear division	45 out of 1133 genes, 4.0%	135 out of 6473 background genes, 2.1%	0.0101	0.0005	TUB2:CDC5:ESP1:HHT21:C1_11250W_A:GIN4:C1_11860W_A:RFA1:CSM3:RFA2:MSC7:PDS5:SMC2:SGS1:RAD50:SMC3:C3_04740C_A:FAS2:DYN1:KIP3:C3_06810W_A:TPD3:MLH1:C4_05340W_A:TUB4:C4_06150C_A:MPH1:TOP2:INT1:CAC2:MEC1:C6_00770C_A:CTF5:C6_02190C_A:ACC1:SPC98:RAD51:SMC1:CDC10:BIR1:CDC28:HHT2:TUB1:CR_09520C_A:MCD1	60258:30447:31589:7004:48311:33567:722:6325:742:31030:10520:45819:76:1990571:7019:1900239:1902346:6033:6312:7155:1900190:51306:706:34504:31509:30466:10898:43577:6302:10570:51598:70783:1905168:10571:33314:743:9060:43935:1901970:1903353:723:90399:44010:31578:32888:2000220:110045:44180:7051:51177:6303:70058:9303:6260:1902845:45875:140210:45:30437:35308:70550:51447:32880:1904537:31031:30989:45184:988…
19319	hexose biosynthetic process	9 out of 1133 genes, 0.8%	11 out of 6473 background genes, 0.2%	0.01135	0.0005	ENO1:GPM1:FBP1:FBA1:PGK1:PMR1:PCK1:MDH1:PGI1	32889:30447:51701:52553:6486:71260:6816:44409:32468:30448:5975:6099:71852:31505:6874:6108:72593:70588:44182:71466:19307:42149:19752:6828:6096:44406:71421:1901135:16236:71216:16558:6094:30026:36180
46364	monosaccharide biosynthetic process	9 out of 1133 genes, 0.8%	11 out of 6473 background genes, 0.2%	0.01135	0.0005	ENO1:GPM1:FBP1:FBA1:PGK1:PMR1:PCK1:MDH1:PGI1	32889:30447:51701:52553:6486:71260:6816:44409:32468:30448:5975:6099:71852:31505:6874:6108:72593:70588:44182:71466:19307:42149:19752:6828:6096:44406:71421:1901135:16236:71216:16558:6094:30026:36180
6094	gluconeogenesis	8 out of 1133 genes, 0.7%	9 out of 6473 background genes, 0.1%	0.01268	0.0005	ENO1:GPM1:FBP1:FBA1:PGK1:PCK1:MDH1:PGI1	32889:30447:51701:52553:44409:5975:6099:71852:6108:72593:71466:42149:19752:6096:44406:1901135:71216:16558:6094:36180
6526	L-arginine biosynthetic process	8 out of 1133 genes, 0.7%	9 out of 6473 background genes, 0.1%	0.01268	0.0005	ARG5,6:CPA1:ARG8:ARG3:ECM42:ARG4:ARG1:CPA2	6541:42450:6526:6520:6525:6207:6592:6807:6355
6740	NADPH regeneration	8 out of 1133 genes, 0.7%	9 out of 6473 background genes, 0.1%	0.01268	0.0005	TKL1:ZWF1:GND1:RKI1:C6_02560W_A:C7_00150W_A:TAL1:SOL3	46177:6740:6098:5975:9051:6006:8615:9052:34599:42542:61688
33260	nuclear DNA replication	24 out of 1133 genes, 2.1%	56 out of 6473 background genes, 0.9%	0.01492	0.0004	C1_07490C_A:SMT3:CDC6:CDC54:RFA1:CDC46:MCM3:CDC47:C3_00830C_A:RAD50:POL1:C3_04740C_A:POL30:PRI2:CAC2:C5_05350W_A:MUM2:DNA2:MCM6:RAD51:MCM2:POL2:CDC45:DPB2	6261:60258:30447:7004:722:6325:30174:1905775:10520:1903459:1900239:6312:706:1900190:31509:30466:45004:6267:6302:10570:51301:33314:723:6297:6303:6260:70987:34080:33260:381:45184:45005:7533:7064:43007:43504:32508:6284:34087:70914:1903468:724:6265:6301:33554:16567:708:82:710:1902983:1990918:6298:31573:1902977:30448:71897:1902981:61641:6275:1903460:45736:709:1900429:6268:6335:1902975:278:16925:32079:…
44786	cell cycle DNA replication	24 out of 1133 genes, 2.1%	56 out of 6473 background genes, 0.9%	0.01492	0.0004	C1_07490C_A:SMT3:CDC6:CDC54:RFA1:CDC46:MCM3:CDC47:C3_00830C_A:RAD50:POL1:C3_04740C_A:POL30:PRI2:CAC2:C5_05350W_A:MUM2:DNA2:MCM6:RAD51:MCM2:POL2:CDC45:DPB2	6261:60258:30447:7004:722:6325:30174:1905775:10520:1903459:1900239:6312:706:1900190:31509:30466:45004:6267:6302:10570:51301:33314:723:6297:6303:6260:70987:34080:33260:381:45184:45005:7533:7064:43007:43504:32508:6284:34087:70914:1903468:724:6265:6301:33554:16567:708:82:710:1902983:1990918:6298:31573:1902977:30448:71897:1902981:61641:6275:1903460:45736:709:1900429:6268:6335:1902975:278:16925:32079:…
72521	purine-containing compound metabolic process	45 out of 1133 genes, 4.0%	137 out of 6473 background genes, 2.1%	0.01565	0.0004	DUT1:LSC1:TKL1:SAM4:ENO1:ZWF1:C1_13270W_A:PDX1:GND1:APT1:BNA31:GPM1:CDC19:C2_05960C_A:SER1:C2_10630W_A:BNA4:RKI1:NDE1:TDH3:TPI1:FBA1:PDB1:PDA1:YNK1:SAH1:PGK1:C6_02560W_A:HPD1:C7_00150W_A:LAT1:PFK2:NPT1:ADE1:MET6:TAL1:HXK2:VMA2:PGI1:SOL3:LSC2:GLK1:GLK4:ERG13:FAA4	32889:30447:6002:55085:6116:19280:46177:9113:6740:19358:6564:19660:1990539:31509:6228:35863:6098:1678:35336:2001234:6260:6637:46084:50667:6641:6106:51701:52553:6084:6168:6555:42981:7160:15886:44409:46498:42866:9267:34276:36170:10142:5975:61621:6099:71852:1902859:8299:6656:9051:44209:1902600:7124:9086:6189:6874:425:72593:6974:6006:19284:9435:8615:9052:46034:46081:6090:6914:71466:34599:1905329:4254…
32508	DNA duplex unwinding	11 out of 1133 genes, 1.0%	16 out of 6473 background genes, 0.2%	0.01612	0.0004	CDC54:C1_14050C_A:RFA1:CDC46:RFA2:MCM3:CDC47:SGS1:C3_06630W_A:MCM6:MCM2	30447:7004:722:30174:1905775:10520:6312:706:31509:30466:6267:1901255:723:90399:32204:6260:33260:45184:32508:70914:724:6265:16567:31573:32202:51276:61641:36297:6268:1902975:32079:6974:10947:6279:30491:6281:44818:44182:1905776:727:32075:10833:1902969:31860:6270:6368:729:44806:6271:7534:31507:7131:6310:42275:6289:70:45132
9081	branched-chain amino acid metabolic process	11 out of 1133 genes, 1.0%	16 out of 6473 background genes, 0.2%	0.01612	0.0004	LEU4:MMD1:ILV1:LEU42:ILV2:ILV6:ILV3:ILV5:LEU2:LEU1:LPD1	30447:9097:9082:6564:6097:6520:32543:42743:9098:6574:6567:6546:6090:44182:19752:44419:2:71216:6552:36180:6103:9099:6550:35690
6279	premeiotic DNA replication	10 out of 1133 genes, 0.9%	14 out of 6473 background genes, 0.2%	0.02542	0.0013	CDC54:RFA1:CDC46:MCM3:CDC47:POL1:MUM2:MCM6:MCM2:POL2	6261:7004:722:6325:30174:1905775:6312:31509:30466:45004:6267:6302:33314:723:6297:6303:6260:34080:33260:381:45184:7064:32508:6284:724:6265:16567:1902983:31573:1902981:61641:1903460:6268:1902975:32079:80009:6974:6279:30491:6281:1905776:727:42276:2000221:10833:51321:731:1902969:35822:140529:6270:6368:31048:6278:6271:7534:31507:7131:6310:6289:6272
7064	mitotic sister chromatid cohesion	17 out of 1133 genes, 1.5%	34 out of 6473 background genes, 0.5%	0.02714	0.0013	CHL4:C1_11250W_A:GIN1:IRR1:CSM3:PDS5:SMC3:C3_04740C_A:POL30:CTF8:YBL053:CTF5:DCC1:SMC1:POL2:CR_10440W_A:MCD1	6261:7004:722:6325:742:34090:1903459:76:7019:31509:30466:45004:10526:6302:33314:743:723:31578:6297:6303:51177:6260:70987:34080:30989:7064:43007:6284:34087:70914:724:6265:6301:35372:30473:7059:710:7076:1902983:7130:6298:51456:31573:51276:6275:50821:1903460:31116:7062:7020:1902975:278:51382:7026:6974:1905262:6279:6281:71459:34089:6273:42276:34398:51315:35753:51321:6915:1902969:35822:140529:140588:9…
45005	DNA-templated DNA replication maintenance of fidelity	16 out of 1133 genes, 1.4%	31 out of 6473 background genes, 0.5%	0.02904	0.0012	SMT3:GIN1:MSH6:CSM3:RAD50:MPH1:MSH2:YBL053:CAC2:DUN1:DNA2:RNH35:CR_00060C_A:RAD51:POL2:DPB2	6261:30447:33567:722:6325:10520:76:1900239:1902346:6312:706:1900190:31509:30466:70716:45004:6302:10570:33314:723:6297:6303:6260:77:34080:1990516:45005:7533:43137:7064:43504:45003:6284:6401:34087:724:33554:708:710:1902983:1990918:6298:31573:30448:50821:1903460:36297:725:709:1900429:6335:1902975:16925:7535:60543:6974:120290:6279:730:30491:72429:97552:6281:44182:6273:732:42276:42148:34599:71932:3575…
31032	actomyosin structure organization	12 out of 1133 genes, 1.1%	20 out of 6473 background genes, 0.3%	0.0477	0.0014	CDC12:C1_06700W_A:PFY1:ACT1:HOF1:C4_01950W_A:COF1:MYO1:IQG1:CHS1:MLC1:TPM2	51014:30042:30447:32220:90529:1934:90338:70887:43087:6031:61171:30041:1902404:1990274:90561:51016:30476:1903471:30010:1766:71520:31671:51017:920:30448:72583:46907:8154:140278:6903:72741:43001:1903479:7124:1904600:921:6281:11:1990344:6038:97753:9306:45761:1904530:755:281:44419:7015:30036:30011:6338:1903475:1904498:915:51126:1903476:44396:42989:6897:90339
44837	actomyosin contractile ring organization	12 out of 1133 genes, 1.1%	20 out of 6473 background genes, 0.3%	0.0477	0.0014	CDC12:C1_06700W_A:PFY1:ACT1:HOF1:C4_01950W_A:COF1:MYO1:IQG1:CHS1:MLC1:TPM2	51014:30042:30447:32220:90529:1934:90338:70887:43087:6031:61171:30041:1902404:1990274:90561:51016:30476:1903471:30010:1766:71520:31671:51017:920:30448:72583:46907:8154:140278:6903:72741:43001:1903479:7124:1904600:921:6281:11:1990344:6038:97753:9306:45761:1904530:755:281:44419:7015:30036:30011:6338:1903475:1904498:915:51126:1903476:44396:42989:6897:90339
51716	cellular response to stimulus	228 out of 1133 genes, 20.1%	1034 out of 6473 background genes, 16.0%	0.04775	0.0014	CTA2:TTR1:PSD1:NRM1:CDC5:SOD2:ARP8:MGM101:C1_02760W_A:ECM33:HFL1:MNS1:C1_03870C_A:HHT21:CHL4:DUR1,2:HAT1:TRP99:PGA26:C1_05830W_A:CAT1:CCS1:C1_07260C_A:FGR6-3:ENO1:EAF6:DOA1:MTS1:CDC48:C1_11120C_A:CHO1:C1_11250W_A:SMT3:TOS4:GIN4:GIN1:GAD1:CAS1:C1_11860W_A:CDC6:CDC54:C1_12840W_A:MSH6:GUP1:ACT1:MYO2:GND1:C1_14050C_A:RSC8:MDG1:C2_00350W_A:RFA1:DPB4:MXR1:KAR2:ESC4:RAD7:AMN1:POB3:RNR1:YIM1:VMA7:RHO3:CD…	2000601:32:1900744:32581:6261:70485:32889:60258:30447:45991:31589:140889:43409:7004:6882:48015:33567:722:6325:19280:46177:30174:45899:71139:7107:742:1900101:16320:34090:1990145:30968:32984:1905775:31030:10520:45819:51046:226:71285:70843:10994:6725:1903459:76:6749:1990571:7019:6564:1900239:1902346:34975:6312:7155:70785:140042:71470:1902935:34198:6351:706:34504:2001042:31509:30466:10898:70716:19037…
16126	sterol biosynthetic process	16 out of 1133 genes, 1.4%	32 out of 6473 background genes, 0.5%	0.04872	0.0014	ERG2:ERG28:ERG10:ERG20:ERG9:ERG24:ERG4:ERG6:NCP1:ERG26:MCR1:CYB5:ERG5:ERG27:DAP1:ERG13	30447:6084:45337:32443:9267:36170:10142:8299:16126:42710:34599:44419:6696:71216:36196:36180:35690
6694	steroid biosynthetic process	16 out of 1133 genes, 1.4%	32 out of 6473 background genes, 0.5%	0.04872	0.0014	ERG2:ERG28:ERG10:ERG20:ERG9:ERG24:ERG4:ERG6:NCP1:ERG26:MCR1:CYB5:ERG5:ERG27:DAP1:ERG13	30447:6084:45337:32443:9267:36170:10142:8299:16126:42710:34599:44419:6696:71216:36196:36180:35690
97	sulfur amino acid biosynthetic process	15 out of 1133 genes, 1.3%	29 out of 6473 background genes, 0.4%	0.05216	0.0014	SNZ1:HOM6:C1_02970W_A:SAM4:MXR1:HOM2:MET1:ECM17:MEU1:MET15:HOM3:C5_02820C_A:C7_04210C_A:MET6:TRX1	6535:30447:19280:1990355:6537:46084:50667:9116:52553:45454:19346:6520:19379:42819:6555:52699:42744:46498:19509:80058:1900429:9086:71269:6890:19284:11:8615:44182:42823:34599:103:6888:9088:97:34614:19354:9090:34605:1903257:42144:8652:35690
1902652	secondary alcohol metabolic process	19 out of 1133 genes, 1.7%	42 out of 6473 background genes, 0.6%	0.05257	0.0014	ERG2:ERG28:ERG10:ERG20:IDP1:ARA1:ERG9:ERG24:ERG4:ERG6:NCP1:ERG26:MCR1:C6_03240W_A:CYB5:ERG5:ERG27:DAP1:ERG13	30447:6537:6084:45337:32443:9267:36170:10142:5975:8299:16126:42710:34599:45149:19752:44419:6102:6696:8204:71216:36196:36180:35690
9078	pyruvate family amino acid metabolic process	8 out of 1133 genes, 0.7%	10 out of 6473 background genes, 0.2%	0.05361	0.0013	LEU4:ILV1:LEU42:ILV2:ILV3:LEU2:LEU1:LPD1	30447:9097:9082:6564:6097:6520:42743:9098:6574:6567:6546:6090:44182:19752:44419:71216:6552:36180:6103:9099:6550:35690
7062	sister chromatid cohesion	21 out of 1133 genes, 1.9%	49 out of 6473 background genes, 0.8%	0.05507	0.0013	CDC5:CHL4:C1_11250W_A:GIN1:IRR1:CSM3:C2_07110C_A:PDS5:SMC3:C3_04740C_A:TPD3:POL30:CTF8:YBL053:CTF5:DCC1:RFC2:SMC1:POL2:CR_10440W_A:MCD1	6261:30447:7004:722:6325:742:34090:31030:1903459:76:1990571:7019:31509:30466:45004:10526:6302:33314:743:1903353:723:31578:6297:2000220:6303:51177:6260:70987:34080:31031:30989:61509:7064:43007:6284:34087:70914:35025:724:6265:6301:35372:30473:7059:1900461:710:7076:1902983:9267:7130:6298:140429:51456:31573:10458:36170:51276:6275:10971:50821:1903460:31116:7062:7020:1902975:278:51382:6417:7026:6974:19…
10499	proteasomal ubiquitin-independent protein catabolic process	10 out of 1133 genes, 0.9%	15 out of 6473 background genes, 0.2%	0.06429	0.0013	PRE2:SCL1:PRE3:PRE7:PRE1:PRE10:PUP3:PRE5:PRE6:PUP2	80129:43161:6511:10499
1902292	cell cycle DNA replication initiation	10 out of 1133 genes, 0.9%	15 out of 6473 background genes, 0.2%	0.06429	0.0013	C1_07490C_A:CDC6:CDC54:MCM3:POL1:PRI2:C5_05350W_A:MCM2:POL2:DPB2	6261:60258:6325:30174:1905775:31509:30466:45004:6267:6302:51301:33314:6297:6303:6260:34080:33260:45005:7064:32508:6284:1903468:82:1902983:31573:1902981:61641:1903460:45736:6268:1902975:6974:6279:6281:16233:727:42276:6269:140530:731:35822:140529:6270:31048:6278:6271:7534:6272:1905634
1902315	nuclear cell cycle DNA replication initiation	10 out of 1133 genes, 0.9%	15 out of 6473 background genes, 0.2%	0.06429	0.0013	C1_07490C_A:CDC6:CDC54:MCM3:POL1:PRI2:C5_05350W_A:MCM2:POL2:DPB2	6261:60258:6325:30174:1905775:31509:30466:45004:6267:6302:51301:33314:6297:6303:6260:34080:33260:45005:7064:32508:6284:1903468:82:1902983:31573:1902981:61641:1903460:45736:6268:1902975:6974:6279:6281:16233:727:42276:6269:140530:731:35822:140529:6270:31048:6278:6271:7534:6272:1905634
1902404	mitotic actomyosin contractile ring contraction	7 out of 1133 genes, 0.6%	8 out of 6473 background genes, 0.1%	0.0649	0.0013	C1_06700W_A:ACT1:HOF1:C4_01950W_A:MYO1:CHS1:TPM2	30447:32220:90529:70887:6031:61171:1902404:1990274:90561:51016:30476:1903471:30010:1766:31671:51017:920:30448:72583:140278:72741:7124:1904600:6281:11:1990344:6038:97753:9306:45761:1904530:281:44419:7015:30036:6338:1903475:1904498:51126:44396:6897:90339
36213	contractile ring contraction	7 out of 1133 genes, 0.6%	8 out of 6473 background genes, 0.1%	0.0649	0.0013	C1_06700W_A:ACT1:HOF1:C4_01950W_A:MYO1:CHS1:TPM2	30447:32220:90529:70887:6031:61171:1902404:1990274:90561:51016:30476:1903471:30010:1766:31671:51017:920:30448:72583:140278:72741:7124:1904600:6281:11:1990344:6038:97753:9306:45761:1904530:281:44419:7015:30036:6338:1903475:1904498:51126:44396:6897:90339
6098	pentose-phosphate shunt	7 out of 1133 genes, 0.6%	8 out of 6473 background genes, 0.1%	0.0649	0.0013	TKL1:ZWF1:GND1:RKI1:C7_00150W_A:TAL1:SOL3	46177:6740:6098:5975:9051:6006:8615:9052:34599:42542:61688
9079	pyruvate family amino acid biosynthetic process	7 out of 1133 genes, 0.6%	8 out of 6473 background genes, 0.1%	0.0649	0.0012	LEU4:ILV1:LEU42:ILV2:ILV3:LEU2:LEU1	9097:9082:6097:9098:6567:19752:44419:9099:35690
916	actomyosin contractile ring contraction	7 out of 1133 genes, 0.6%	8 out of 6473 background genes, 0.1%	0.0649	0.0012	C1_06700W_A:ACT1:HOF1:C4_01950W_A:MYO1:CHS1:TPM2	30447:32220:90529:70887:6031:61171:1902404:1990274:90561:51016:30476:1903471:30010:1766:31671:51017:920:30448:72583:140278:72741:7124:1904600:6281:11:1990344:6038:97753:9306:45761:1904530:281:44419:7015:30036:6338:1903475:1904498:51126:44396:6897:90339
16128	phytosteroid metabolic process	17 out of 1133 genes, 1.5%	36 out of 6473 background genes, 0.6%	0.07029	0.0012	ERG2:ERG28:ERG10:ERG20:ERG9:ERG24:ERG4:ERG6:NCP1:ERG26:MCR1:C6_03240W_A:CYB5:ERG5:ERG27:DAP1:ERG13	30447:6084:45337:32443:9267:36170:10142:8299:16126:42710:34599:44419:6696:8204:71216:36196:36180:35690
8204	ergosterol metabolic process	17 out of 1133 genes, 1.5%	36 out of 6473 background genes, 0.6%	0.07029	0.0012	ERG2:ERG28:ERG10:ERG20:ERG9:ERG24:ERG4:ERG6:NCP1:ERG26:MCR1:C6_03240W_A:CYB5:ERG5:ERG27:DAP1:ERG13	30447:6084:45337:32443:9267:36170:10142:8299:16126:42710:34599:44419:6696:8204:71216:36196:36180:35690
35825	homologous recombination	23 out of 1133 genes, 2.0%	57 out of 6473 background genes, 0.9%	0.07471	0.0012	CDC5:RFA1:RFA2:MSC7:SGS1:RAD50:SMC3:POL1:C3_04740C_A:MLH1:C4_06150C_A:MPH1:TOP2:MSH2:EXO1:YBL053:MEC1:C6_00770C_A:CTF5:RAD51:CR_04560C_A:CDC28:POL2	6261:60258:30447:7004:33567:722:6325:10520:45819:76:1990571:1902346:6312:706:34504:30466:10898:45004:6302:10570:51598:1905168:10571:33314:1903353:723:44010:90399:6297:2000220:110045:44180:51177:6303:9303:6260:1902845:45875:34080:45:32042:51447:32880:1904537:31031:45184:1990139:43137:7533:7064:43007:43504:36178:51726:1902424:31536:32508:45003:6284:1903467:34087:70914:35025:45892:724:36244:6265:630…
140014	mitotic nuclear division	28 out of 1133 genes, 2.5%	76 out of 6473 background genes, 1.2%	0.08159	0.0012	TUB2:CDC5:ESP1:HHT21:C1_11250W_A:GIN4:PDS5:SMC2:SGS1:FAS2:DYN1:KIP3:C3_06810W_A:C4_05340W_A:TUB4:TOP2:CAC2:C6_02190C_A:ACC1:SPC98:SMC1:CDC10:BIR1:CDC28:HHT2:TUB1:CR_09520C_A:MCD1	60258:30447:48311:722:6325:742:10520:45819:1990571:7019:1900239:6033:1900190:51306:706:34504:10898:6302:10570:70783:1905168:10571:743:9060:43935:1901970:1903353:723:90399:44010:31578:32888:2000220:110045:44180:7051:6303:70058:9303:6260:1902845:45875:140210:30437:35308:70550:51447:32880:1904537:31031:30989:98863:1990139:22:7064:36178:70462:51726:1902424:31536:32508:7052:1903467:34087:35025:45892:7…
9064	glutamine family amino acid metabolic process	14 out of 1133 genes, 1.2%	27 out of 6473 background genes, 0.4%	0.09381	0.0012	GLT1:ARG5,6:GAD1:IDP1:C3_03470W_A:MEU1:PRO2:CPA1:ARG8:ARG3:ECM42:ARG4:ARG1:CPA2	6541:6537:42450:6540:6526:9116:6520:6525:6207:19509:6536:6592:6807:19676:6561:34599:19752:6538:6102:9450:6355:97054
1902410	mitotic cytokinetic process	13 out of 1133 genes, 1.1%	24 out of 6473 background genes, 0.4%	0.09649	0.0012	CDC12:C1_06700W_A:PFY1:ACT1:HOF1:C4_01950W_A:TUB4:COF1:MYO1:IQG1:CHS1:MLC1:TPM2	51014:30042:30447:32220:90529:1934:90338:70887:43087:6031:61171:30041:1902404:1990274:90561:7052:51016:30476:1903471:30010:1766:71520:31671:51017:920:30448:72583:46907:8154:140278:7017:6903:72741:43001:7020:1903479:7124:1904600:921:51417:6281:2000767:11:1990344:6038:97753:1902408:51256:9306:45761:1904530:755:281:44419:7015:30036:30011:6338:1903475:1904498:915:51126:1903476:44396:42989:31122:6897:…

## Sheet: 2. adr1 vs wt upregulated GO 
GOID	GO_term	Cluster frequency	Background frequency	Corrected P-value	False discovery rate	Gene(s) annotated to the term	Directly Annotated GOID List
2001141	regulation of RNA biosynthetic process	119 out of 862 genes, 13.8%	526 out of 6473 background genes, 8.1%	9.69e-07	0	C1_01130W_A:STB5:CTA9:ZCF24:GAL1:ARP7:WAR1:RPN4:RPM2:BRG1:ZCF2:SIP5:MDM34:RME1:HAP2:NOT5:YPK1:ARG81:ZCF28:CTA8:SFU1:WOR1:ADA2:ZCF3:C1_11690W_A:SNT1:TYE7:CGA1:STP2:KNS1:ROB1:ZMS1:RIM101:NDT80:FGR15:SPT5:HAP42:OPI1:STP4:ADAEC:INO4:SCH9:C2_04500W_A:C2_04620W_A:RXT3:C2_05770W_A:FHL1:TOR1:GLE1:MAF1:EAF3:C2_08950W_A:STB3:GCN4:MIG2:ESA1:CAP1:C3_02260C_A:ZCF1:C3_03670W_A:ZCF16:TEC1:SEN1:SFP1:TRY4:WOR2:AH…	7010:60261:71311:6974:6006:1410:60258:10688:90414:45944:1900443:30447:45991:31589:2000779:6281:16126:10037:42710:9272:70417:722:16239:6325:2000767:42254:15914:30174:30950:45899:1900071:1900101:30968:8361:10520:10972:71285:2001209:1900239:6334:35065:44182:1903940:7155:70785:1903833:31929:6511:1080:71470:1900373:34198:16480:6351:6366:61414:31509:90295:6386:43487:34599:32784:2000221:1904262:31571:43…
6355	regulation of DNA-templated transcription	119 out of 862 genes, 13.8%	526 out of 6473 background genes, 8.1%	9.69e-07	0	C1_01130W_A:STB5:CTA9:ZCF24:GAL1:ARP7:WAR1:RPN4:RPM2:BRG1:ZCF2:SIP5:MDM34:RME1:HAP2:NOT5:YPK1:ARG81:ZCF28:CTA8:SFU1:WOR1:ADA2:ZCF3:C1_11690W_A:SNT1:TYE7:CGA1:STP2:KNS1:ROB1:ZMS1:RIM101:NDT80:FGR15:SPT5:HAP42:OPI1:STP4:ADAEC:INO4:SCH9:C2_04500W_A:C2_04620W_A:RXT3:C2_05770W_A:FHL1:TOR1:GLE1:MAF1:EAF3:C2_08950W_A:STB3:GCN4:MIG2:ESA1:CAP1:C3_02260C_A:ZCF1:C3_03670W_A:ZCF16:TEC1:SEN1:SFP1:TRY4:WOR2:AH…	7010:60261:71311:6974:6006:1410:60258:10688:90414:45944:1900443:30447:45991:31589:2000779:6281:16126:10037:42710:9272:70417:722:16239:6325:2000767:42254:15914:30174:30950:45899:1900071:1900101:30968:8361:10520:10972:71285:2001209:1900239:6334:35065:44182:1903940:7155:70785:1903833:31929:6511:1080:71470:1900373:34198:16480:6351:6366:61414:31509:90295:6386:43487:34599:32784:2000221:1904262:31571:43…
70887	cellular response to chemical stimulus	86 out of 862 genes, 10.0%	354 out of 6473 background genes, 5.5%	8.75e-06	0	GAL1:GAL10:PDE2:WAR1:C1_03960C_A:TCO89:SKY1:RAC1:HAP2:OPY2:YPK1:IPT1:SSU81:AOX2:CPP1:SFU1:TPK1:ADA2:TYE7:CGA1:STP2:RIM101:NDT80:SAP30:SOD5:SIR2:HAP42:MSB2:C2_02920W_A:STE11:SCH9:HSP21:SSY1:C2_04620W_A:GTR1:FPK1:VPS28:STB3:GCN4:MIG2:RHR2:DOT5:NCE103:CAP1:ZCF16:CMK1:SFP1:CDR2:HGT4:CDR1:C3_05320W_A:PTP2:SSK2:MED3:C4_06430C_A:GPR1:ZCF20:C5_01560C_A:TAC1:GIS2:RIM21:SST2:MIG1:GLN3:C5_04610W_A:CPH2:FET3…	60261:71311:9410:31137:1410:6376:60258:45324:10688:1900443:2000370:45944:6043:33215:46580:1900240:30447:1932:48239:45991:31589:55085:16126:71701:10037:42710:9272:1402:70417:80134:6325:2000767:45899:1900101:8361:6046:10520:51046:7232:46210:71285:71444:36176:98849:6749:1900239:90029:19660:35065:44182:9745:1903940:46827:6071:7155:1903833:31929:1080:32995:71470:38066:71451:9731:42307:22604:34198:6351…
40008	regulation of growth	65 out of 862 genes, 7.5%	243 out of 6473 background genes, 3.8%	1.35e-05	0	RIM8:STB5:GAL10:PDE2:TCO89:BRG1:ZCF2:KOG1:RME1:KSP1:IRE1:OPY2:IPT1:SSU81:CPP1:WOR1:TPK1:ZCF3:SNT1:RBD1:TYE7:STP2:ROB1:RIM101:NDT80:FGR15:MSB2:SCH9:YAK1:C2_05640W_A:C2_05770W_A:GLE1:C2_08920W_A:GCN4:C3_02260C_A:ZCF16:TEC1:WOR2:AHR1:STD1:MEP2:RGT1:MED3:CZF1:GPR1:HAL9:TAC1:MIG1:ZCF13:GRF10:CPH2:HRR25:QCR7:FLO8:C7_03480W_A:NRG1:ASG1:RFG1:SRR1:SFL1:BCR1:CR_06780W_A:CLG1:ECM22:EFG1	60261:31137:6006:1410:60258:10688:2000370:45944:1900443:46580:1900240:30447:45991:6281:31589:16126:71701:10037:42710:9272:1402:16239:30950:45899:1900071:51666:30968:51046:7232:71285:36176:1900239:140501:90029:44182:9745:6071:7155:70785:1903833:31929:1080:71470:9731:22604:1900373:34198:6351:34551:61414:6020:34599:9593:2000221:1558:60257:754:10570:43555:71507:36177:10973:70783:9651:61186:1900228:10…
51252	regulation of RNA metabolic process	122 out of 862 genes, 14.2%	573 out of 6473 background genes, 8.9%	2.88e-05	0	C1_01130W_A:STB5:CTA9:ZCF24:GAL1:ARP7:WAR1:RPN4:RPM2:BRG1:ZCF2:SIP5:SKY1:MDM34:RME1:HAP2:NOT5:YPK1:ARG81:ZCF28:CTA8:SFU1:WOR1:ADA2:ZCF3:C1_11690W_A:SNT1:TYE7:CGA1:STP2:KNS1:ROB1:ZMS1:RIM101:NDT80:FGR15:SPT5:HAP42:OPI1:STP4:ADAEC:INO4:SCH9:C2_04500W_A:C2_04620W_A:RXT3:C2_05770W_A:FHL1:TOR1:GLE1:MAF1:EAF3:C2_08950W_A:STB3:GCN4:MIG2:ESA1:CAP1:C3_02260C_A:ZCF1:C3_02920W_A:C3_03670W_A:ZCF16:TEC1:SEN1:…	7010:60261:71311:9410:6974:6006:1410:6376:60258:10688:90414:45944:1900443:30447:45991:31589:2000779:6281:16126:10037:42710:9272:70417:722:16239:80134:6325:2000767:42254:15914:30174:30950:45899:1900071:1900101:30968:8361:10520:10972:71285:2001209:1903452:1900239:6334:35065:44182:1900152:1903940:46827:7155:70785:1905184:1903833:31929:6511:1080:71470:61157:42307:1900373:34198:16480:6351:6366:61414:1…
10570	regulation of filamentous growth	61 out of 862 genes, 7.1%	228 out of 6473 background genes, 3.5%	3.91e-05	0	RIM8:STB5:GAL10:PDE2:BRG1:ZCF2:RME1:KSP1:IRE1:OPY2:IPT1:SSU81:CPP1:WOR1:TPK1:ZCF3:SNT1:RBD1:TYE7:STP2:ROB1:RIM101:NDT80:FGR15:MSB2:SCH9:YAK1:C2_05640W_A:C2_05770W_A:GLE1:GCN4:C3_02260C_A:ZCF16:TEC1:WOR2:AHR1:STD1:MEP2:RGT1:MED3:CZF1:GPR1:HAL9:TAC1:MIG1:ZCF13:GRF10:CPH2:HRR25:QCR7:FLO8:NRG1:ASG1:RFG1:SRR1:SFL1:BCR1:CR_06780W_A:CLG1:ECM22:EFG1	60261:31137:6006:1410:60258:10688:2000370:45944:1900443:46580:1900240:30447:45991:6281:31589:16126:71701:10037:42710:9272:1402:16239:45899:1900071:30968:51046:7232:71285:36176:1900239:140501:90029:44182:9745:7155:70785:1903833:31929:1080:71470:9731:22604:1900373:34198:6351:34551:61414:6020:34599:9593:2000221:60257:754:10570:43555:71507:36177:10973:9651:70783:61186:1900228:10507:160:6508:120213:60…
1900428	regulation of filamentous growth of a population of unicellular organisms	51 out of 862 genes, 5.9%	182 out of 6473 background genes, 2.8%	0.00011	0	RIM8:STB5:GAL10:BRG1:ZCF2:KSP1:OPY2:IPT1:SSU81:WOR1:TPK1:ZCF3:SNT1:RBD1:TYE7:STP2:ROB1:RIM101:NDT80:FGR15:MSB2:SCH9:C2_05640W_A:C2_05770W_A:GLE1:GCN4:ZCF16:TEC1:WOR2:AHR1:STD1:MEP2:RGT1:CZF1:GPR1:HAL9:TAC1:MIG1:ZCF13:GRF10:CPH2:FLO8:NRG1:ASG1:RFG1:SRR1:SFL1:BCR1:CR_06780W_A:ECM22:EFG1	60261:31137:6006:1410:60258:10688:45944:1900443:30447:45991:31589:16126:10037:42710:9272:1402:45899:1900071:51046:7232:71285:1900239:44182:9745:7155:70785:1903833:31929:1080:71470:9731:1900373:34198:6351:61414:34599:9593:2000221:60257:10570:43555:36177:10973:9651:70783:61186:1900228:10507:160:6508:120213:6012:6791:110034:433:70887:9372:2000220:33660:45722:2000679:1900231:44180:1990277:902:42149:6…
6357	regulation of transcription by RNA polymerase II	87 out of 862 genes, 10.1%	381 out of 6473 background genes, 5.9%	0.00015	0	C1_01130W_A:STB5:ZCF24:ARP7:WAR1:RPN4:RPM2:BRG1:RME1:HAP2:NOT5:YPK1:ARG81:ZCF28:CTA8:SFU1:WOR1:ADA2:C1_11690W_A:TYE7:CGA1:STP2:ROB1:RIM101:NDT80:SPT5:HAP42:OPI1:INO4:SCH9:C2_04500W_A:C2_04620W_A:FHL1:TOR1:GLE1:EAF3:STB3:GCN4:MIG2:ESA1:CAP1:C3_02260C_A:C3_03670W_A:ZCF16:TEC1:SEN1:SFP1:TRY4:AHR1:C4_00260W_A:ZCF21:RLM1:C4_01720C_A:HOS3:RGT1:C4_02570C_A:HFL2:C4_02960W_A:HAP41:C4_05260W_A:CZF1:ZCF20:F…	7010:60261:71311:6974:6006:1410:60258:10688:90414:45944:1900443:30447:45991:31589:6281:16126:10037:42710:9272:70417:16239:6325:2000767:42254:30174:30950:45899:1900101:30968:8361:10520:10972:71285:2001209:1900239:35065:44182:1903940:7155:1903833:31929:6511:1080:71470:1900373:34198:6351:61414:31509:90295:6386:43487:34599:32784:2000221:1904262:43555:36177:10973:9651:61186:1900228:10507:71072:2001208…
42221	response to chemical	102 out of 862 genes, 11.8%	474 out of 6473 background genes, 7.3%	0.00028	0	C1_01130W_A:HOL4:GAL1:GAL10:PDE2:WAR1:PDR16:C1_03960C_A:TCO89:SKY1:RAC1:HAP2:CDR4:OPY2:YPK1:TPO3:IPT1:SSU81:AOX2:C1_09210C_A:CPP1:SFU1:C1_10200C_A:TPK1:ADA2:TYE7:CGA1:STP2:RIM101:NDT80:SAP30:SOD5:SIR2:HAP42:MSB2:C2_02920W_A:STE11:SCH9:HSP21:SSY1:C2_04620W_A:YTH1:C2_06040C_A:GTR1:FPK1:VPS28:STB3:GCN4:FCY21:MIG2:RHR2:DOT5:NCE103:CAP1:ZCF16:CDR11:CMK1:SFP1:CDR2:HGT4:CDR1:C3_05320W_A:QDR2:PTP2:SSK2:M…	60261:71311:9410:31137:1410:6376:60258:45324:10688:1900443:2000370:45944:6043:33215:46580:1900240:30447:1932:48239:45991:31589:55085:71701:16126:10037:42710:9272:1402:70417:80134:6325:2000767:72530:55088:15914:71805:45899:1900101:8361:6046:10520:51046:7232:46210:71285:71444:36176:98849:43942:6749:1900239:90029:19660:35065:44182:9745:1903940:46827:6071:7155:1903833:31929:1080:32995:71470:38066:714…
48583	regulation of response to stimulus	65 out of 862 genes, 7.5%	264 out of 6473 background genes, 4.1%	0.00041	0	STB5:PDE2:C1_03960C_A:RPN4:BRG1:ZCF2:SKY1:OPY2:YPK1:CTA8:CPP1:TPK1:ZCF3:SNT1:IRA2:STP2:ROB1:RIM101:NDT80:SAP30:FGR15:SPT5:C2_01680C_A:MSB2:C2_03500W_A:SCH9:SSY1:C2_05640W_A:C2_05770W_A:TOR1:SEH1:GTR1:GCN4:C2_10050W_A:MIG2:CAP1:ZCF16:TEC1:AHR1:C4_02860W_A:PTP2:CZF1:GPR1:TAC1:SST2:MIG1:ZCF13:GLN3:GRF10:CPH2:HRR25:PHO80:SAL6:FLO8:NBP2:C7_02090C_A:HHO1:C7_03480W_A:DAL81:RFG1:GZF3:SRR1:BCR1:EFG1:UGA3	7010:60261:71311:9410:31137:1410:6376:60258:10688:2000370:45944:1900443:46580:1900240:30447:31589:2000779:6281:16126:71701:10037:43409:42710:9272:1402:80134:2000767:42254:30950:45899:1900071:1900101:51666:10972:7232:51046:71285:71444:36176:2001209:1900239:90029:6334:44182:9745:1903940:46827:7155:10995:70785:1903833:31929:1080:71470:9731:42307:22604:1900373:34198:6351:61414:31509:90295:35617:34599…
19219	regulation of nucleobase-containing compound metabolic process	129 out of 862 genes, 15.0%	647 out of 6473 background genes, 10.0%	0.00061	0	C1_01130W_A:STB5:CTA9:ZCF24:GAL1:ARP7:WAR1:RPN4:RPM2:BRG1:ZCF2:SIP5:SKY1:MDM34:RME1:HAP2:NOT5:YPK1:ARG81:ZCF28:CTA8:SFU1:WOR1:ADA2:C1_11080W_A:ZCF3:C1_11690W_A:SNT1:TYE7:CGA1:STP2:KNS1:ROB1:ZMS1:RIM101:NDT80:FGR15:SIR2:SPT5:HAP42:OPI1:STP4:ADAEC:INO4:SCH9:C2_04500W_A:C2_04620W_A:RXT3:C2_05770W_A:C2_06530W_A:FHL1:TOR1:GLE1:MAF1:EAF3:C2_08950W_A:STB3:GCN4:C2_10050W_A:MIG2:ESA1:CAP1:C3_02260C_A:ZCF1…	7010:60261:71311:9410:6974:6006:1410:6376:60258:10688:90414:2000370:45944:1900443:30447:48239:45991:31589:463:2000779:6281:16126:10037:42710:9272:70417:722:16239:80134:6325:2000767:42254:15914:30950:30174:45899:1900071:1900101:30968:8361:10520:10972:71285:2001209:1903452:1900239:6334:35065:44182:1900152:727:6003:1903940:46827:10995:7155:70785:1905184:1903833:31929:6511:1080:32995:71470:61157:4230…
80090	regulation of primary metabolic process	154 out of 862 genes, 17.9%	818 out of 6473 background genes, 12.6%	0.00169	0	C1_01130W_A:STB5:CTA9:UBC8:ZCF24:GAL1:PDE2:ARP7:WAR1:RPN4:RPM2:BRG1:ZCF2:SIP5:SKY1:MDM34:RME1:KSP1:HAP2:NOT5:YPK1:C1_09040C_A:ARG81:ZCF28:CTA8:SFU1:WOR1:TPK1:ADA2:C1_11080W_A:ZCF3:C1_11690W_A:SNT1:IRA2:TYE7:CGA1:STP2:KNS1:ROB1:ZMS1:RIM101:NDT80:FGR15:SIR2:SPT5:HAP42:OPI1:STP4:ADAEC:INO4:SCH9:C2_04500W_A:C2_04620W_A:RXT3:C2_05770W_A:C2_06530W_A:FHL1:TOR1:GLE1:MAF1:EAF3:FPK1:C2_08950W_A:STB3:GCN4:C…	7010:60261:71311:9410:90154:6974:31137:6006:1410:6376:60258:2001246:10688:90414:2000370:45944:1900443:55:46580:1900240:30447:1932:48239:45991:31589:463:2000779:6281:16126:10037:42710:9272:70417:722:16239:80134:6325:2000767:42254:15914:6451:7039:30950:30174:45899:1900071:1900101:51666:30968:8361:10520:7232:10972:51046:44774:71285:36176:2001209:97576:1903452:1900239:90368:6334:35065:44182:1900152:7…
31670	cellular response to nutrient	19 out of 862 genes, 2.2%	47 out of 6473 background genes, 0.7%	0.00463	0	GAL1:HAP2:TYE7:CGA1:C2_04620W_A:STB3:GCN4:MIG2:ZCF16:ZCF20:MIG1:GLN3:NRG1:DAL81:GZF3:HAP31:BCR1:EFG1:UGA3	60261:1410:60258:10688:1900443:45944:30447:45991:31589:45899:71285:1900239:44182:7155:1903833:1080:34198:6351:61414:90295:34599:2000221:46835:1900228:6012:433:70887:2000220:9372:45722:1900231:902:36187:45827:31670:36164:33499:42783:45821:15757:1990139:122:7618:436:44419:6357:61987:411:71456:36178:1900439:1900445:51701:43709:19740:97316:43457:71280:6338:140420:16477:1901714:34605:2000218:6995:1900…
7584	response to nutrient	19 out of 862 genes, 2.2%	47 out of 6473 background genes, 0.7%	0.00463	0	GAL1:HAP2:TYE7:CGA1:C2_04620W_A:STB3:GCN4:MIG2:ZCF16:ZCF20:MIG1:GLN3:NRG1:DAL81:GZF3:HAP31:BCR1:EFG1:UGA3	60261:1410:60258:10688:1900443:45944:30447:45991:31589:45899:71285:1900239:44182:7155:1903833:1080:34198:6351:61414:90295:34599:2000221:46835:1900228:6012:433:70887:2000220:9372:45722:1900231:902:36187:45827:31670:36164:33499:42783:45821:15757:1990139:122:7618:436:44419:6357:61987:411:71456:36178:1900439:1900445:51701:43709:19740:97316:43457:71280:6338:140420:16477:1901714:34605:2000218:6995:1900…
9889	regulation of biosynthetic process	149 out of 862 genes, 17.3%	808 out of 6473 background genes, 12.5%	0.00902	0	C1_01130W_A:STB5:CTA9:UBC8:ZCF24:GAL1:ARP7:WAR1:RPN4:RPM2:BRG1:ZCF2:SIP5:SKY1:MDM34:RME1:KSP1:HAP2:C1_07960W_A:IRE1:NOT5:YPK1:C1_09040C_A:ARG81:ZCF28:CTA8:C1_09790C_A:SFU1:WOR1:ADA2:ZCF3:C1_11690W_A:SNT1:TYE7:CGA1:STP2:RMP1:KNS1:ROB1:ZMS1:RIM101:NDT80:FGR15:SIR2:SPT5:HAP42:OPI1:STP4:ADAEC:INO4:SCH9:C2_04500W_A:C2_04620W_A:RXT3:C2_05770W_A:FHL1:TOR1:GLE1:MAF1:EAF3:GTR1:C2_08950W_A:STB3:GCN4:C2_100…	7010:60261:71311:9410:90154:6974:6006:1410:6376:60258:2001246:10688:90414:45944:1900443:55:30447:48239:45991:31589:2000779:6281:16126:10037:42710:9272:70417:722:16239:80134:6325:2000767:42254:15914:6451:7039:30174:30950:45899:1900071:1900101:51666:30968:8361:10520:10972:71285:2001209:16226:97576:1903452:1900239:140501:6334:35065:44182:1900152:1903940:46827:10995:7155:70785:1905184:1903833:31929:1…
1900231	regulation of single-species biofilm formation on inanimate substrate	15 out of 862 genes, 1.7%	34 out of 6473 background genes, 0.5%	0.01413	0.0012	BRG1:WOR1:TPK1:IRA2:TYE7:ROB1:NDT80:MSB2:GTR1:GCN4:TEC1:CZF1:BCR1:CRZ2:EFG1	60261:31137:1410:10688:1900443:45944:46580:30447:45991:31589:1402:70417:45899:7232:51046:71285:1900239:44182:7155:1903833:1080:34198:6351:31509:34599:10570:36177:1900228:10507:70887:9372:2000220:1900231:44180:1990277:902:43087:36187:51321:6031:6970:31670:36164:43410:1904263:6817:42783:45821:70873:1990139:122:1403:436:7618:44419:6357:7533:71456:36178:1900439:1900445:51701:71468:97316:1903778:71280…
10556	regulation of macromolecule biosynthetic process	144 out of 862 genes, 16.7%	782 out of 6473 background genes, 12.1%	0.01445	0.0012	C1_01130W_A:STB5:CTA9:ZCF24:GAL1:ARP7:WAR1:RPN4:RPM2:BRG1:ZCF2:SIP5:SKY1:MDM34:RME1:KSP1:HAP2:C1_07960W_A:IRE1:NOT5:YPK1:C1_09040C_A:ARG81:ZCF28:CTA8:C1_09790C_A:SFU1:WOR1:ADA2:ZCF3:C1_11690W_A:SNT1:TYE7:CGA1:STP2:RMP1:KNS1:ROB1:ZMS1:RIM101:NDT80:FGR15:SIR2:SPT5:HAP42:OPI1:STP4:ADAEC:INO4:SCH9:C2_04500W_A:C2_04620W_A:RXT3:C2_05770W_A:FHL1:TOR1:GLE1:MAF1:EAF3:GTR1:C2_08950W_A:STB3:GCN4:C2_10050W_A…	7010:60261:71311:9410:90154:6974:6006:1410:6376:60258:10688:90414:45944:1900443:55:30447:48239:45991:31589:2000779:6281:16126:10037:42710:9272:70417:722:16239:80134:6325:2000767:42254:15914:6451:30174:30950:45899:1900071:1900101:30968:8361:10520:10972:71285:2001209:97576:1903452:1900239:140501:6334:35065:44182:1900152:1903940:46827:10995:7155:70785:1905184:1903833:31929:6511:1080:32995:71470:6115…
65007	biological regulation	244 out of 862 genes, 28.3%	1457 out of 6473 background genes, 22.5%	0.01531	0.0011	RIM8:C1_01130W_A:STB5:CTA9:UBC8:C1_01840C_A:HSP30:ZCF24:GAL1:GAL10:PDE2:ARP7:SUA71:WAR1:PDR16:C1_03960C_A:RPN4:TUS1:SYG1:TCO89:RPM2:BRG1:ZCF2:KOG1:AUT7:SIP5:SKY1:MDM34:C1_06360W_A:RAC1:SOG2:RME1:KSP1:HAP2:SMI1:C1_07960W_A:IRE1:NOT5:OPY2:YPK1:C1_09040C_A:ARG81:ZCF28:IPT1:SSU81:CTA8:C1_09790C_A:CPP1:SFU1:C1_10140C_A:WOR1:TPK1:ADA2:C1_11080W_A:ZCF3:C1_11690W_A:SNT1:RBD1:IRA2:TYE7:CGA1:STP2:RMP1:KNS1…	7010:32889:60258:90414:2000370:1900443:30447:1932:45991:463:31589:55085:10037:43409:722:16239:80134:6325:42254:6451:7039:30174:45899:1900071:45185:7114:1900101:1900180:51666:1990145:30968:34497:8361:10520:51046:44774:71285:71444:2001209:97576:1903452:43942:1900239:140501:90368:19660:6003:1903940:6071:7155:70785:1905184:1903833:140042:31929:32995:71470:42780:34198:6351:34551:42026:31509:90295:6386…
50896	response to stimulus	204 out of 862 genes, 23.7%	1185 out of 6473 background genes, 18.3%	0.01766	0.0011	RIM8:C1_01130W_A:STB5:HOL4:C1_01840C_A:C1_02030C_A:GAL1:GAL10:PDE2:C1_03270W_A:WAR1:PDR16:C1_03960C_A:TUS1:SYG1:TCO89:BRG1:ZCF2:KOG1:AUT7:SIP5:SKY1:C1_06360W_A:BPH1:RAC1:SOG2:KSP1:HAP2:IRE1:C1_07980C_A:CDR4:NTG1:NOT5:OPY2:YPK1:TPO3:ARG81:IPT1:SSU81:AOX2:CTA8:C1_09210C_A:C1_09840C_A:CPP1:SFU1:C1_10140C_A:C1_10200C_A:TPK1:ADA2:SNT1:IRA2:DLH1:TYE7:CGA1:STP2:ROB1:C1_14190C_A:RIM101:NDT80:SAP30:PHHB:S…	7010:60258:45324:2000370:1900443:6043:33215:6497:30447:1932:45991:31589:55085:10037:6458:722:16239:80134:6325:42254:72530:55088:7039:30174:45899:1900071:1900101:1900180:30968:34497:8361:10520:51046:44774:71285:71444:2001209:43942:6749:1900239:140501:19660:1903940:6071:7155:70785:1903833:140042:31929:32995:71470:34198:6351:1901481:42026:31509:90295:6386:6020:6812:43487:7266:32784:6267:6302:31571:1…
45944	positive regulation of transcription by RNA polymerase II	56 out of 862 genes, 6.5%	242 out of 6473 background genes, 3.7%	0.02098	0.001	ARP7:WAR1:RPN4:RPM2:RME1:HAP2:NOT5:YPK1:CTA8:SFU1:WOR1:TYE7:CGA1:STP2:RIM101:NDT80:SPT5:OPI1:INO4:SCH9:C2_04620W_A:FHL1:TOR1:GLE1:STB3:GCN4:ESA1:CAP1:C3_02260C_A:ZCF16:TEC1:SFP1:AHR1:C4_00260W_A:ZCF21:RLM1:C4_01720C_A:HOS3:RGT1:C4_02570C_A:HFL2:ZCF20:TAC1:MIG1:GLN3:GRF10:CPH2:C6_01590W_A:FLO8:CET1:ASG1:HAP31:SFL1:BCR1:CR_06780W_A:EFG1	7010:60258:1900443:30447:45991:31589:10037:16239:42254:45899:1900101:30968:8361:71285:2001209:1900239:1903940:7155:1903833:31929:34198:6351:32784:36177:9651:1900228:10507:71072:120213:6012:110034:723:44010:70887:2000220:33660:6337:110045:45722:1900231:44180:9303:36187:43090:140673:60237:30437:60623:71041:32880:46084:1990139:70202:9408:436:6357:71456:1900182:36178:1900439:1900445:51701:51726:43457…
1900190	regulation of single-species biofilm formation	16 out of 862 genes, 1.9%	39 out of 6473 background genes, 0.6%	0.02214	0.001	BRG1:RME1:WOR1:TPK1:IRA2:TYE7:ROB1:NDT80:MSB2:GTR1:GCN4:TEC1:CZF1:BCR1:CRZ2:EFG1	60258:1900443:30447:45991:31589:45899:51046:71285:1900239:7155:1903833:34198:6351:31509:10570:36177:1900228:10507:70887:2000220:1900231:44180:43087:36187:6031:6970:43410:70873:1990139:436:6357:7533:71456:36178:1900439:1900445:51701:71280:7193:30010:1900189:36244:1900428:6383:33554:44409:1900461:1900191:9267:1900742:1900233:36170:44407:30448:2000222:1900241:48869:1900442:31505:6972:128:1900429:726…
50794	regulation of cellular process	225 out of 862 genes, 26.1%	1333 out of 6473 background genes, 20.6%	0.02262	0.0009	C1_01130W_A:STB5:CTA9:UBC8:C1_01840C_A:ZCF24:GAL1:GAL10:PDE2:ARP7:WAR1:PDR16:C1_03960C_A:RPN4:TUS1:SYG1:TCO89:RPM2:BRG1:ZCF2:KOG1:AUT7:SIP5:SKY1:MDM34:C1_06360W_A:RAC1:SOG2:RME1:KSP1:HAP2:SMI1:C1_07960W_A:IRE1:NOT5:OPY2:YPK1:C1_09040C_A:ARG81:ZCF28:IPT1:SSU81:CTA8:C1_09790C_A:CPP1:SFU1:C1_10140C_A:WOR1:TPK1:ADA2:C1_11080W_A:ZCF3:C1_11690W_A:SNT1:IRA2:TYE7:CGA1:STP2:RMP1:KNS1:ROB1:ZMS1:C1_14190C_A…	7010:32889:60258:90414:2000370:1900443:30447:1932:45991:463:31589:55085:10037:43409:722:16239:80134:6325:42254:6451:7039:30174:45899:1900071:45185:7114:1900101:1900180:51666:30968:34497:8361:10520:51046:44774:71285:71444:2001209:97576:1903452:43942:1900239:140501:90368:19660:6003:1903940:6071:7155:70785:1905184:1903833:140042:31929:32995:71470:42780:34198:6351:31509:90295:6386:6020:43487:7266:327…
50789	regulation of biological process	231 out of 862 genes, 26.8%	1378 out of 6473 background genes, 21.3%	0.02755	0.0009	RIM8:C1_01130W_A:STB5:CTA9:UBC8:C1_01840C_A:ZCF24:GAL1:GAL10:PDE2:ARP7:WAR1:PDR16:C1_03960C_A:RPN4:TUS1:SYG1:TCO89:RPM2:BRG1:ZCF2:KOG1:AUT7:SIP5:SKY1:MDM34:C1_06360W_A:RAC1:SOG2:RME1:KSP1:HAP2:SMI1:C1_07960W_A:IRE1:NOT5:OPY2:YPK1:C1_09040C_A:ARG81:ZCF28:IPT1:SSU81:CTA8:C1_09790C_A:CPP1:SFU1:C1_10140C_A:WOR1:TPK1:ADA2:C1_11080W_A:ZCF3:C1_11690W_A:SNT1:RBD1:IRA2:TYE7:CGA1:STP2:RMP1:KNS1:ROB1:ZMS1:C…	7010:32889:60258:90414:2000370:1900443:30447:1932:45991:463:31589:55085:10037:43409:722:16239:80134:6325:42254:6451:7039:30174:45899:1900071:45185:7114:1900101:1900180:51666:30968:34497:8361:10520:51046:44774:71285:71444:2001209:97576:1903452:43942:1900239:140501:90368:19660:6003:1903940:6071:7155:70785:1905184:1903833:140042:31929:32995:71470:42780:34198:6351:34551:31509:90295:6386:6020:43487:72…
10468	regulation of gene expression	139 out of 862 genes, 16.1%	760 out of 6473 background genes, 11.7%	0.03053	0.0008	C1_01130W_A:STB5:CTA9:ZCF24:GAL1:ARP7:WAR1:RPN4:RPM2:BRG1:ZCF2:SIP5:SKY1:MDM34:RME1:KSP1:HAP2:C1_07960W_A:IRE1:NOT5:YPK1:C1_09040C_A:ARG81:ZCF28:CTA8:C1_09790C_A:SFU1:WOR1:ADA2:ZCF3:C1_11690W_A:SNT1:TYE7:CGA1:STP2:RMP1:KNS1:ROB1:ZMS1:RIM101:NDT80:FGR15:SIR2:SPT5:HAP42:OPI1:STP4:ADAEC:INO4:SCH9:C2_04500W_A:C2_04620W_A:RXT3:C2_05770W_A:FHL1:TOR1:GLE1:MAF1:EAF3:GTR1:C2_08950W_A:STB3:GCN4:MIG2:ESA1:C…	7010:60258:90414:1900443:30447:45991:31589:10037:722:16239:80134:6325:42254:6451:30174:45899:1900071:1900101:30968:8361:10520:71285:2001209:1903452:1900239:140501:1903940:7155:70785:1905184:1903833:31929:32995:71470:42780:34198:6351:31509:90295:6386:6020:43487:32784:31571:10570:36177:9651:70783:10919:46835:1900228:10507:10390:71072:120213:6012:34472:110034:723:44010:70887:2000220:33660:6337:11004…
55085	transmembrane transport	77 out of 862 genes, 8.9%	371 out of 6473 background genes, 5.7%	0.03867	0.0032	ENA2:HOL4:HGT2:GAL1:DIP5:GPT1:C1_06980C_A:CDR4:CTR2:TPO3:C1_09210C_A:C1_10200C_A:MUP1:LEU5:HGT7:HGT8:PEX12:HNM1:SSY1:C2_04500W_A:TIM17:ITR1:PEX6:FRP3:C2_07580W_A:C2_09280C_A:C2_09610W_A:FCY21:YOR1:ALR1:CDR11:CDR2:HGT4:CDR1:HGT5:C3_05380W_A:QDR2:C3_05900W_A:STD1:FRP1:PEX5:MEP2:TOK1:AGP2:C4_02510W_A:ZRT101:DAL52:GAP1:CCC2:GAP6:PEX4:FET34:SLY41:CAN3:CAN1:QDR3:C6_01520W_A:C6_02970C_A:MDR1:C6_04110W_A…	90414:33215:30447:6862:55085:6882:72530:55088:160031:6814:101:6749:19660:71470:42026:1901481:6812:30001:1902047:1901684:45332:6865:46835:60003:42391:90518:6631:45117:1904679:6863:30150:30437:10509:6457:36168:1902274:15696:33499:71214:6810:6357:296:6693:90517:36178:97639:6821:45454:140420:1903692:30476:15812:15850:45892:36244:43161:97638:1904659:15723:31204:9267:42908:6829:1902269:7031:36170:8655:…
42710	biofilm formation	45 out of 862 genes, 5.2%	185 out of 6473 background genes, 2.9%	0.03961	0.0031	GAL7:PDE2:WAR1:BRG1:PBR1:SMI1:IRE1:YPK1:ARG81:ZCF28:IPT1:SSU81:WOR1:ADA2:TYE7:ROB1:NDT80:YAK1:MFG1:GCN4:RHR2:TEC1:SFP1:TRY4:QDR2:AHR1:PGA7:CAT2:ZCF15:MED3:CZF1:FCR3:MRV8:QDR3:QCR7:ALS1:FLO8:NRG1:DAL81:AQY1:QDR1:BCR1:CR_06780W_A:CRZ2:EFG1	60258:1900443:30447:45991:31589:55085:10037:6325:55088:45899:30968:8361:10520:71285:1900239:140501:6071:1903940:7155:1903833:71470:32995:34198:6351:34551:31509:6020:10570:36177:1900228:10507:6012:9060:44010:70887:2000220:1900231:44180:45827:36187:60237:30437:10509:7231:33499:7009:10737:6676:70873:1990139:436:6357:7533:71456:36178:1900439:9437:1900445:51701:6084:71280:1901714:30476:30010:45892:190…
98630	aggregation of unicellular organisms	45 out of 862 genes, 5.2%	185 out of 6473 background genes, 2.9%	0.03961	0.003	GAL7:PDE2:WAR1:BRG1:PBR1:SMI1:IRE1:YPK1:ARG81:ZCF28:IPT1:SSU81:WOR1:ADA2:TYE7:ROB1:NDT80:YAK1:MFG1:GCN4:RHR2:TEC1:SFP1:TRY4:QDR2:AHR1:PGA7:CAT2:ZCF15:MED3:CZF1:FCR3:MRV8:QDR3:QCR7:ALS1:FLO8:NRG1:DAL81:AQY1:QDR1:BCR1:CR_06780W_A:CRZ2:EFG1	60258:1900443:30447:45991:31589:55085:10037:6325:55088:45899:30968:8361:10520:71285:1900239:140501:6071:1903940:7155:1903833:71470:32995:34198:6351:34551:31509:6020:10570:36177:1900228:10507:6012:9060:44010:70887:2000220:1900231:44180:45827:36187:60237:30437:10509:7231:33499:7009:10737:6676:70873:1990139:436:6357:7533:71456:36178:1900439:9437:1900445:51701:6084:71280:1901714:30476:30010:45892:190…
98743	cell aggregation	45 out of 862 genes, 5.2%	185 out of 6473 background genes, 2.9%	0.03961	0.0029	GAL7:PDE2:WAR1:BRG1:PBR1:SMI1:IRE1:YPK1:ARG81:ZCF28:IPT1:SSU81:WOR1:ADA2:TYE7:ROB1:NDT80:YAK1:MFG1:GCN4:RHR2:TEC1:SFP1:TRY4:QDR2:AHR1:PGA7:CAT2:ZCF15:MED3:CZF1:FCR3:MRV8:QDR3:QCR7:ALS1:FLO8:NRG1:DAL81:AQY1:QDR1:BCR1:CR_06780W_A:CRZ2:EFG1	60258:1900443:30447:45991:31589:55085:10037:6325:55088:45899:30968:8361:10520:71285:1900239:140501:6071:1903940:7155:1903833:71470:32995:34198:6351:34551:31509:6020:10570:36177:1900228:10507:6012:9060:44010:70887:2000220:1900231:44180:45827:36187:60237:30437:10509:7231:33499:7009:10737:6676:70873:1990139:436:6357:7533:71456:36178:1900439:9437:1900445:51701:6084:71280:1901714:30476:30010:45892:190…
19222	regulation of metabolic process	167 out of 862 genes, 19.4%	953 out of 6473 background genes, 14.7%	0.05045	0.0034	C1_01130W_A:STB5:CTA9:UBC8:ZCF24:GAL1:PDE2:ARP7:WAR1:RPN4:RPM2:BRG1:ZCF2:AUT7:SIP5:SKY1:MDM34:RME1:KSP1:HAP2:C1_07960W_A:IRE1:NOT5:YPK1:C1_09040C_A:ARG81:ZCF28:IPT1:CTA8:C1_09790C_A:SFU1:WOR1:TPK1:ADA2:C1_11080W_A:ZCF3:C1_11690W_A:SNT1:IRA2:TYE7:CGA1:STP2:RMP1:KNS1:ROB1:ZMS1:RIM101:NDT80:FGR15:SIR2:SPT5:HAP42:OPI1:STP4:ADAEC:INO4:SCH9:C2_04500W_A:C2_04620W_A:RXT3:C2_05770W_A:C2_06530W_A:FHL1:TOR1…	7010:60258:90414:2000370:1900443:30447:1932:45991:31589:463:10037:722:16239:80134:6325:42254:6451:7039:30174:45899:1900071:1900101:51666:30968:34497:8361:10520:51046:44774:71285:2001209:97576:1903452:1900239:140501:90368:6003:1903940:7155:70785:1905184:1903833:31929:140042:32995:71470:42780:34198:6351:31509:90295:6386:6020:43487:32784:6267:31571:10570:36177:9651:70783:10919:46835:1900228:10507:10…
1900443	regulation of filamentous growth of a population of unicellular organisms in response to biotic stimulus	22 out of 862 genes, 2.6%	68 out of 6473 background genes, 1.1%	0.05389	0.0033	STB5:BRG1:ZCF2:ZCF3:ROB1:RIM101:NDT80:FGR15:C2_05640W_A:C2_05770W_A:ZCF16:TEC1:AHR1:CZF1:TAC1:ZCF13:GRF10:CPH2:FLO8:SRR1:BCR1:EFG1	1900443:30447:31589:10037:1900071:71285:1900239:7155:70785:6351:36177:9651:70783:1900228:160:120213:70887:2000220:45722:1900231:36187:6970:30437:70784:46084:19323:436:6357:7533:36178:1900439:1900445:51701:71454:71280:2000218:1900189:36244:2000134:1900461:44409:52032:9267:1900742:1900233:36170:44407:30448:2000222:10106:1900241:48869:1900442:71383:128:55070:7124:7165:2666:45595:1410:45944:16126:427…
2831	regulation of response to biotic stimulus	22 out of 862 genes, 2.6%	68 out of 6473 background genes, 1.1%	0.05389	0.0032	STB5:BRG1:ZCF2:ZCF3:ROB1:RIM101:NDT80:FGR15:C2_05640W_A:C2_05770W_A:ZCF16:TEC1:AHR1:CZF1:TAC1:ZCF13:GRF10:CPH2:FLO8:SRR1:BCR1:EFG1	1900443:30447:31589:10037:1900071:71285:1900239:7155:70785:6351:36177:9651:70783:1900228:160:120213:70887:2000220:45722:1900231:36187:6970:30437:70784:46084:19323:436:6357:7533:36178:1900439:1900445:51701:71454:71280:2000218:1900189:36244:2000134:1900461:44409:52032:9267:1900742:1900233:36170:44407:30448:2000222:10106:1900241:48869:1900442:71383:128:55070:7124:7165:2666:45595:1410:45944:16126:427…
90033	positive regulation of filamentous growth	32 out of 862 genes, 3.7%	119 out of 6473 background genes, 1.8%	0.07326	0.0031	RIM8:BRG1:OPY2:SSU81:WOR1:ZCF3:STP2:ROB1:RIM101:NDT80:FGR15:MSB2:SCH9:YAK1:C2_05640W_A:GLE1:GCN4:C3_02260C_A:TEC1:AHR1:MEP2:GPR1:TAC1:MIG1:GRF10:CPH2:HRR25:FLO8:SRR1:BCR1:ECM22:EFG1	2000370:1900443:30447:31589:10037:45899:71285:1900239:7155:1903833:34198:6351:36177:9651:70783:1900228:160:120213:110034:70887:2000220:33660:1900231:44180:36187:43090:6970:30437:7231:36168:7186:70784:32880:43410:70786:46084:15696:10737:1990139:436:6357:7533:36178:1900439:1900445:51701:71454:71280:71333:30010:15976:751:45892:1900189:36244:1900432:2000134:1900461:44409:32786:52032:9267:1900742:4227…
1902680	positive regulation of RNA biosynthetic process	60 out of 862 genes, 7.0%	276 out of 6473 background genes, 4.3%	0.07678	0.003	CTA9:GAL1:ARP7:WAR1:RPN4:RPM2:RME1:HAP2:NOT5:YPK1:CTA8:SFU1:WOR1:TYE7:CGA1:STP2:RIM101:NDT80:SPT5:OPI1:INO4:SCH9:C2_04620W_A:FHL1:TOR1:GLE1:STB3:GCN4:ESA1:CAP1:C3_02260C_A:ZCF16:TEC1:SFP1:AHR1:C4_00260W_A:ZCF21:RLM1:C4_01720C_A:HOS3:RGT1:C4_02570C_A:HFL2:ZCF20:TAC1:MIG1:GLN3:GRF10:CPH2:C6_01590W_A:FLO8:DAL81:CET1:ASG1:HAP31:SFL1:BCR1:CR_06780W_A:EFG1:UGA3	7010:60258:1900443:30447:45991:31589:10037:16239:42254:45899:1900101:30968:8361:71285:2001209:1900239:1903940:7155:1903833:31929:34198:6351:32784:36177:9651:46835:1900228:10507:71072:120213:6012:110034:723:44010:70887:2000220:33660:6337:110045:45722:1900231:44180:9303:36187:43090:140673:60237:30437:60623:71041:32880:46084:33499:1990139:70202:9408:436:6357:71456:1900182:36178:1900439:1900445:51701…
45893	positive regulation of DNA-templated transcription	60 out of 862 genes, 7.0%	276 out of 6473 background genes, 4.3%	0.07678	0.0029	CTA9:GAL1:ARP7:WAR1:RPN4:RPM2:RME1:HAP2:NOT5:YPK1:CTA8:SFU1:WOR1:TYE7:CGA1:STP2:RIM101:NDT80:SPT5:OPI1:INO4:SCH9:C2_04620W_A:FHL1:TOR1:GLE1:STB3:GCN4:ESA1:CAP1:C3_02260C_A:ZCF16:TEC1:SFP1:AHR1:C4_00260W_A:ZCF21:RLM1:C4_01720C_A:HOS3:RGT1:C4_02570C_A:HFL2:ZCF20:TAC1:MIG1:GLN3:GRF10:CPH2:C6_01590W_A:FLO8:DAL81:CET1:ASG1:HAP31:SFL1:BCR1:CR_06780W_A:EFG1:UGA3	7010:60258:1900443:30447:45991:31589:10037:16239:42254:45899:1900101:30968:8361:71285:2001209:1900239:1903940:7155:1903833:31929:34198:6351:32784:36177:9651:46835:1900228:10507:71072:120213:6012:110034:723:44010:70887:2000220:33660:6337:110045:45722:1900231:44180:9303:36187:43090:140673:60237:30437:60623:71041:32880:46084:33499:1990139:70202:9408:436:6357:71456:1900182:36178:1900439:1900445:51701…
60255	regulation of macromolecule metabolic process	156 out of 862 genes, 18.1%	887 out of 6473 background genes, 13.7%	0.07983	0.0029	C1_01130W_A:STB5:CTA9:ZCF24:GAL1:PDE2:ARP7:WAR1:RPN4:RPM2:BRG1:ZCF2:SIP5:SKY1:MDM34:RME1:KSP1:HAP2:C1_07960W_A:IRE1:NOT5:YPK1:C1_09040C_A:ARG81:ZCF28:CTA8:C1_09790C_A:SFU1:WOR1:TPK1:ADA2:ZCF3:C1_11690W_A:SNT1:IRA2:TYE7:CGA1:STP2:RMP1:KNS1:ROB1:ZMS1:RIM101:NDT80:FGR15:SIR2:SPT5:HAP42:OPI1:STP4:ADAEC:INO4:SCH9:C2_04500W_A:C2_04620W_A:RXT3:C2_05770W_A:C2_06530W_A:FHL1:TOR1:GLE1:MAF1:EAF3:GTR1:FPK1:C…	7010:60258:90414:2000370:1900443:30447:1932:45991:31589:463:10037:722:16239:80134:6325:42254:6451:30174:45899:1900071:1900101:30968:8361:10520:51046:44774:71285:2001209:97576:1903452:1900239:140501:1903940:7155:70785:1905184:1903833:31929:32995:71470:42780:34198:6351:31509:90295:6386:6020:43487:32784:6267:31571:10570:36177:9651:70783:10919:46835:1900228:10507:10390:71072:120213:6012:34472:110034:…
1900430	positive regulation of filamentous growth of a population of unicellular organisms	29 out of 862 genes, 3.4%	105 out of 6473 background genes, 1.6%	0.09634	0.0033	RIM8:BRG1:OPY2:SSU81:WOR1:ZCF3:STP2:ROB1:RIM101:NDT80:FGR15:MSB2:SCH9:C2_05640W_A:GLE1:GCN4:TEC1:AHR1:MEP2:GPR1:TAC1:MIG1:GRF10:CPH2:FLO8:SRR1:BCR1:ECM22:EFG1	1900443:30447:31589:10037:45899:71285:1900239:7155:1903833:34198:6351:36177:9651:70783:1900228:160:120213:110034:70887:2000220:33660:1900231:44180:36187:43090:6970:30437:7231:36168:7186:70784:32880:43410:70786:46084:15696:1990139:436:6357:7533:36178:1900439:1900445:51701:71454:71280:71333:30010:15976:751:45892:1900189:36244:1900432:2000134:1900461:44409:52032:9267:1900742:1900233:36170:44407:3820…

## Sheet: 3. NRCCCCM in Adr1-regulated
gene id	Gene	# Occurrences for DNA Motifs
C2_05250C	AAT1	2
CR_07620W	AAT21	3
CR_00640W	ACC1	1
C6_01690W	ACF2	2
C5_02000C	ACH1	2
C2_10350C	ACS1	2
C2_03520C	ADAEC	1
CR_00510C	ADE1	1
C5_05050W	ADH1	1
C3_02800W	ADH4	1
CR_02070C	ADH5	1
CR_05950C	ADP1	1
C4_02500C	ADR1	2
C5_00540C	AGA1	2
C1_03480C	AGE1	1
C1_13760W	AGM1	1
C4_01100C	AGP2	3
C3_04200W	AGT1	2
C4_02410C	AHP1	3
C3_06000W	AHR1	3
CR_02790C	ALG5	1
CR_07130C	ALK8	1
CR_09790W	ALO1	2
C3_02370C	ALR1	2
C6_04380W	ALS2	1
C2_03120W	AMO1	1
C2_06700W	AMO2	1
C3_02430W	APL2	1
C5_05400W	APM1	4
C2_01430W	APT1	1
CR_02920C	AQY1	2
C2_08130W	ARA1	1
CR_08700C	ARF1	2
CR_00620C	ARG1	1
C4_05070C	ARG8	1
C1_09090C	ARG81	1
C4_02530W	ARG83	2
CR_06860C	ARO10	1
C2_00340C	ARO8	1
C5_03380W	ARP1	2
C1_03310W	ARP7	2
C1_01700W	ARP8	1
C7_01250W	ASC1	3
CR_02560C	ASG1	3
C1_10740C	ASR1	1
C4_04450C	ATG1	1
C3_00920W	ATO1	2
C3_00930W	ATO2	2
C3_05600W	ATO6	3
C1_05700W	AUT7	2
CR_09470W	AXL1	2
C3_00900C	AYR1	1
C6_03270C	AYR2	3
CR_06440C	BCR1	1
C4_01410W	BEM1	2
CR_09890C	BET2	1
CR_01930C	BIO2	1
CR_01920W	BIO3	1
CR_05100W	BIR1	1
C3_03450C	BMT7	3
C2_02640C	BNA32	1252
CR_00070W	BNR1	2
C1_06520C	BPH1	2
CR_10620C	BPL1	3
C5_00210C	BRE1	1
C1_05140W	BRG1	1
C5_03240W	BUB3	2
CR_06910W	BUD5	2
C1_08170C	BUL1	2
C1_00210C	C1_00210C_A	2
C1_00320W	C1_00320W_A	3
C1_00420W	C1_00420W_A	2
C1_00830W	C1_00830W_A	23
C1_00970W	C1_00970W_A	1
C1_01160C	C1_01160C_A	1
C1_01190C	C1_01190C_A	1
C1_01250W	C1_01250W_A	1
C1_01290C	C1_01290C_A	1
C1_01360C	C1_01360C_A	1
C1_01620C	C1_01620C_A	1
C1_01840C	C1_01840C_A	1
C1_01970W	C1_01970W_A	3
C1_02020W	C1_02020W_A	2
C1_02030C	C1_02030C_A	9
C1_02270C	C1_02270C_A	1
C1_02290C	C1_02290C_A	1
C1_02780W	C1_02780W_A	1
C1_03120W	C1_03120W_A	1
C1_03150C	C1_03150C_A	1
C1_03270W	C1_03270W_A	2
C1_03490W	C1_03490W_A	1
C1_03510C	C1_03510C_A	1
C1_03870C	C1_03870C_A	1
C1_03960C	C1_03960C_A	1
C1_04270C	C1_04270C_A	2
C1_04280C	C1_04280C_A	1
C1_04350C	C1_04350C_A	2
C1_04700C	C1_04700C_A	1
C1_04800C	C1_04800C_A	4
C1_04840C	C1_04840C_A	1
C1_04910C	C1_04910C_A	1
C1_05190C	C1_05190C_A	1
C1_05690C	C1_05690C_A	3
C1_05720W	C1_05720W_A	1
C1_05740C	C1_05740C_A	1
C1_06320W	C1_06320W_A	225
C1_06340W	C1_06340W_A	1
C1_06350W	C1_06350W_A	2
C1_06410W	C1_06410W_A	2
C1_06660W	C1_06660W_A	2
C1_06700W	C1_06700W_A	42
C1_06820W	C1_06820W_A	1
C1_06860W	C1_06860W_A	3
C1_06920C	C1_06920C_A	1
C1_06980C	C1_06980C_A	1
C1_07220W	C1_07220W_A	3
C1_07480C	C1_07480C_A	1
C1_07530W	C1_07530W_A	1
C1_07560W	C1_07560W_A	1
C1_07640C	C1_07640C_A	1
C1_07780W	C1_07780W_A	1
C1_07810C	C1_07810C_A	1
C1_07850C	C1_07850C_A	2
C1_07980C	C1_07980C_A	2
C1_08080C	C1_08080C_A	2
C1_08150C	C1_08150C_A	2
C1_08340C	C1_08340C_A	1
C1_08350C	C1_08350C_A	3
C1_08540C	C1_08540C_A	3
C1_09020W	C1_09020W_A	1
C1_09040C	C1_09040C_A	2
C1_09060C	C1_09060C_A	5
C1_09210C	C1_09210C_A	1
C1_09240C	C1_09240C_A	1
C1_09790C	C1_09790C_A	2
C1_09910C	C1_09910C_A	1
C1_10050W	C1_10050W_A	2
C1_10120C	C1_10120C_A	1
C1_10140C	C1_10140C_A	1
C1_10170W	C1_10170W_A	2
C1_10190W	C1_10190W_A	1
C1_10320W	C1_10320W_A	1
C1_10500W	C1_10500W_A	1
C1_10560C	C1_10560C_A	4
C1_10820C	C1_10820C_A	1
C1_11000C	C1_11000C_A	1
C1_11250W	C1_11250W_A	2
C1_11320C	C1_11320C_A	2
C1_11410C	C1_11410C_A	2
C1_11510C	C1_11510C_A	1
C1_11530C	C1_11530C_A	1
C1_11730W	C1_11730W_A	2
C1_11740W	C1_11740W_A	1
C1_11790W	C1_11790W_A	1
C1_11850W	C1_11850W_A	2
C1_12070C	C1_12070C_A	1
C1_12580W	C1_12580W_A	1
C1_12720C	C1_12720C_A	2
C1_12800W	C1_12800W_A	2
C1_12820C	C1_12820C_A	35
C1_12840W	C1_12840W_A	1
C1_12920C	C1_12920C_A	2
C1_13270W	C1_13270W_A	2
C1_13290W	C1_13290W_A	1
C1_13320C	C1_13320C_A	1
C1_13380W	C1_13380W_A	65
C1_13430C	C1_13430C_A	2
C1_13770C	C1_13770C_A	1
C1_13880C	C1_13880C_A	1
C1_14190C	C1_14190C_A	3
C1_14350W	C1_14350W_A	1
C1_14410W	C1_14410W_A	2
C1_14430C	C1_14430C_A	1
C2_00090W	C2_00090W_A	2
C2_00280C	C2_00280C_A	2
C2_00350W	C2_00350W_A	1
C2_00510W	C2_00510W_A	1
C2_00630C	C2_00630C_A	2
C2_00740C	C2_00740C_A	2
C2_00940W	C2_00940W_A	4
C2_01050W	C2_01050W_A	1
C2_01570W	C2_01570W_A	1
C2_01680C	C2_01680C_A	1
C2_01960C	C2_01960C_A	1
C2_02020W	C2_02020W_A	2
C2_02230C	C2_02230C_A	1
C2_02300W	C2_02300W_A	1
C2_02790C	C2_02790C_A	1
C2_03140C	C2_03140C_A	1
C2_03260W	C2_03260W_A	3
C2_03290W	C2_03290W_A	1
C2_03490C	C2_03490C_A	1
C2_03500W	C2_03500W_A	1
C2_03570C	C2_03570C_A	1
C2_03700W	C2_03700W_A	1
C2_03760C	C2_03760C_A	1
C2_03890W	C2_03890W_A	1
C2_04000C	C2_04000C_A	2
C2_04480W	C2_04480W_A	1
C2_04500W	C2_04500W_A	2
C2_04830W	C2_04830W_A	1
C2_05380W	C2_05380W_A	4
C2_05510C	C2_05510C_A	1
C2_05520W	C2_05520W_A	2
C2_05570C	C2_05570C_A	1
C2_05960C	C2_05960C_A	2
C2_05990C	C2_05990C_A	1
C2_06110W	C2_06110W_A	2
C2_06300W	C2_06300W_A	1
C2_06440C	C2_06440C_A	2
C2_06510W	C2_06510W_A	1
C2_06530W	C2_06530W_A	1
C2_06550W	C2_06550W_A	1
C2_06620W	C2_06620W_A	2
C2_06770W	C2_06770W_A	1
C2_07010W	C2_07010W_A	1
C2_07140W	C2_07140W_A	1
C2_07180W	C2_07180W_A	1
C2_07420W	C2_07420W_A	1
C2_07430C	C2_07430C_A	1
C2_07580W	C2_07580W_A	1
C2_07640W	C2_07640W_A	2
C2_07650C	C2_07650C_A	1
C2_08020C	C2_08020C_A	1
C2_08150W	C2_08150W_A	1
C2_08260W	C2_08260W_A	1
C2_08330W	C2_08330W_A	19
C2_08350C	C2_08350C_A	4
C2_08390W	C2_08390W_A	1
C2_08450W	C2_08450W_A	1
C2_08520C	C2_08520C_A	2
C2_08580W	C2_08580W_A	3
C2_08700C	C2_08700C_A	5
C2_08910C	C2_08910C_A	1
C2_08950W	C2_08950W_A	1
C2_08960C	C2_08960C_A	1
C2_09040W	C2_09040W_A	2
C2_09070C	C2_09070C_A	1
C2_09180W	C2_09180W_A	1
C2_09600C	C2_09600C_A	2
C2_09610W	C2_09610W_A	2
C2_09630C	C2_09630C_A	1
C2_09680W	C2_09680W_A	2
C2_09810C	C2_09810C_A	1
C2_09880C	C2_09880C_A	1
C2_09980W	C2_09980W_A	9
C2_10050W	C2_10050W_A	4
C2_10130W	C2_10130W_A	1
C2_10150W	C2_10150W_A	2
C2_10160W	C2_10160W_A	1
C2_10170C	C2_10170C_A	1
C2_10200W	C2_10200W_A	1
C2_10470C	C2_10470C_A	2
C2_10600W	C2_10600W_A	1
C2_10670W	C2_10670W_A	1
C2_10850C	C2_10850C_A	1
C2_10860C	C2_10860C_A	5
C3_00210C	C3_00210C_A	2
C3_00360W	C3_00360W_A	1
C3_00640W	C3_00640W_A	1
C3_00660W	C3_00660W_A	2
C3_00850C	C3_00850C_A	1
C3_00910W	C3_00910W_A	1
C3_01130C	C3_01130C_A	1
C3_01180C	C3_01180C_A	1
C3_01210C	C3_01210C_A	2
C3_01430W	C3_01430W_A	3
C3_01440C	C3_01440C_A	35
C3_01540W	C3_01540W_A	1
C3_01620W	C3_01620W_A	1
C3_01780C	C3_01780C_A	2
C3_01820W	C3_01820W_A	1
C3_02140C	C3_02140C_A	3
C3_02190C	C3_02190C_A	1
C3_02390W	C3_02390W_A	2
C3_02630C	C3_02630C_A	1
C3_02750W	C3_02750W_A	3
C3_02790W	C3_02790W_A	2
C3_02920W	C3_02920W_A	2
C3_03020W	C3_03020W_A	1
C3_03210W	C3_03210W_A	1
C3_03410C	C3_03410C_A	2
C3_03470W	C3_03470W_A	2
C3_04190W	C3_04190W_A	2
C3_04780C	C3_04780C_A	2
C3_05250C	C3_05250C_A	2
C3_05320W	C3_05320W_A	417
C3_05360C	C3_05360C_A	5
C3_05380W	C3_05380W_A	1
C3_05750C	C3_05750C_A	1
C3_05760W	C3_05760W_A	1
C3_06160C	C3_06160C_A	147
C3_06490W	C3_06490W_A	1
C3_06550C	C3_06550C_A	1
C3_06560W	C3_06560W_A	1
C3_06670C	C3_06670C_A	1
C3_06680C	C3_06680C_A	1
C3_06690C	C3_06690C_A	1
C3_06830C	C3_06830C_A	2
C3_06860C	C3_06860C_A	1
C3_06920W	C3_06920W_A	1
C3_06950W	C3_06950W_A	2
C3_07120W	C3_07120W_A	1
C3_07230W	C3_07230W_A	1
C3_07290W	C3_07290W_A	2
C3_07370W	C3_07370W_A	4
C3_07540C	C3_07540C_A	1
C3_07760C	C3_07760C_A	225
C4_00080C	C4_00080C_A	5
C4_00210W	C4_00210W_A	2
C4_00260W	C4_00260W_A	1
C4_00290C	C4_00290C_A	1
C4_00380W	C4_00380W_A	2
C4_00390W	C4_00390W_A	1
C4_00410W	C4_00410W_A	2
C4_00710W	C4_00710W_A	2
C4_00850C	C4_00850C_A	1
C4_00950C	C4_00950C_A	1
C4_01220C	C4_01220C_A	1
C4_01230C	C4_01230C_A	1
C4_01720C	C4_01720C_A	1
C4_01830C	C4_01830C_A	1
C4_01840C	C4_01840C_A	3
C4_01970W	C4_01970W_A	1
C4_02170C	C4_02170C_A	2
C4_02190C	C4_02190C_A	1
C4_02210W	C4_02210W_A	1
C4_02460W	C4_02460W_A	1
C4_02510W	C4_02510W_A	3
C4_02600C	C4_02600C_A	1
C4_02680C	C4_02680C_A	1
C4_02920W	C4_02920W_A	1
C4_02930W	C4_02930W_A	1
C4_02960W	C4_02960W_A	1
C4_03000C	C4_03000C_A	1
C4_03310C	C4_03310C_A	1
C4_03370C	C4_03370C_A	3
C4_03460C	C4_03460C_A	1
C4_03600C	C4_03600C_A	1
C4_03930C	C4_03930C_A	1
C4_03990C	C4_03990C_A	191
C4_04020C	C4_04020C_A	2
C4_04160W	C4_04160W_A	2
C4_04230W	C4_04230W_A	1
C4_04330C	C4_04330C_A	1
C4_04380C	C4_04380C_A	1
C4_04760C	C4_04760C_A	1
C4_05380C	C4_05380C_A	3
C4_05390W	C4_05390W_A	2
C4_05580C	C4_05580C_A	1
C4_05730W	C4_05730W_A	1
C4_06140C	C4_06140C_A	1
C4_06150C	C4_06150C_A	1
C4_06290W	C4_06290W_A	1
C4_06620C	C4_06620C_A	2
C4_06660W	C4_06660W_A	1
C4_07010C	C4_07010C_A	1
C5_00030W	C5_00030W_A	2
C5_00040C	C5_00040C_A	2
C5_00060C	C5_00060C_A	2
C5_00080C	C5_00080C_A	5
C5_00280C	C5_00280C_A	2
C5_00380W	C5_00380W_A	1
C5_00390C	C5_00390C_A	1
C5_00570W	C5_00570W_A	2
C5_00790C	C5_00790C_A	1
C5_01070C	C5_01070C_A	1
C5_01560C	C5_01560C_A	1
C5_01730W	C5_01730W_A	2
C5_02050W	C5_02050W_A	2
C5_02110W	C5_02110W_A	1
C5_02200W	C5_02200W_A	1
C5_02220C	C5_02220C_A	3
C5_02380W	C5_02380W_A	2
C5_02390C	C5_02390C_A	1
C5_02450W	C5_02450W_A	2
C5_02520W	C5_02520W_A	1
C5_02590C	C5_02590C_A	1
C5_02680W	C5_02680W_A	1
C5_02920W	C5_02920W_A	2
C5_03120W	C5_03120W_A	1
C5_03300C	C5_03300C_A	3
C5_03730W	C5_03730W_A	3
C5_03770C	C5_03770C_A	2
C5_03810C	C5_03810C_A	1
C5_03880C	C5_03880C_A	1
C5_03890C	C5_03890C_A	1
C5_03980W	C5_03980W_A	1
C5_04010C	C5_04010C_A	1
C5_04030W	C5_04030W_A	1
C5_04380C	C5_04380C_A	6
C5_04540C	C5_04540C_A	2
C5_04860C	C5_04860C_A	2
C5_04870W	C5_04870W_A	1
C5_04950C	C5_04950C_A	3
C5_04960W	C5_04960W_A	2
C5_05020C	C5_05020C_A	2
C5_05040W	C5_05040W_A	1
C5_05200C	C5_05200C_A	2
C5_05240C	C5_05240C_A	2
C5_05350W	C5_05350W_A	1
C5_05360C	C5_05360C_A	3
C6_00120W	C6_00120W_A	2
C6_00180C	C6_00180C_A	2
C6_00210W	C6_00210W_A	1
C6_00400C	C6_00400C_A	1
C6_00680C	C6_00680C_A	2
C6_00730W	C6_00730W_A	1
C6_00890W	C6_00890W_A	2
C6_00980C	C6_00980C_A	2
C6_01130W	C6_01130W_A	2
C6_01360W	C6_01360W_A	1
C6_01450C	C6_01450C_A	1
C6_01460C	C6_01460C_A	2
C6_01470W	C6_01470W_A	2
C6_01480W	C6_01480W_A	1
C6_01520W	C6_01520W_A	3
C6_02100W	C6_02100W_A	1
C6_02140W	C6_02140W_A	1
C6_02200C	C6_02200C_A	1
C6_02560W	C6_02560W_A	1
C6_02930W	C6_02930W_A	1
C6_02970C	C6_02970C_A	1
C6_02980C	C6_02980C_A	1
C6_03260W	C6_03260W_A	2
C6_03280W	C6_03280W_A	1
C6_03320W	C6_03320W_A	2
C6_03370W	C6_03370W_A	2
C6_03390W	C6_03390W_A	1
C6_03470W	C6_03470W_A	3
C6_03600C	C6_03600C_A	2
C6_04110W	C6_04110W_A	1
C6_04150W	C6_04150W_A	4
C6_04190C	C6_04190C_A	2
C6_04230W	C6_04230W_A	2
C6_04260C	C6_04260C_A	1
C6_04300W	C6_04300W_A	1
C7_00140C	C7_00140C_A	2
C7_00150W	C7_00150W_A	1
C7_00380W	C7_00380W_A	1
C7_00410C	C7_00410C_A	1
C7_00840C	C7_00840C_A	1
C7_01100C	C7_01100C_A	1
C7_01130C	C7_01130C_A	1
C7_01170C	C7_01170C_A	1
C7_01430C	C7_01430C_A	1
C7_01460C	C7_01460C_A	1
C7_01600W	C7_01600W_A	1
C7_01680C	C7_01680C_A	1
C7_01960W	C7_01960W_A	2
C7_02090C	C7_02090C_A	3
C7_02140W	C7_02140W_A	2
C7_02170C	C7_02170C_A	1
C7_02220C	C7_02220C_A	2
C7_02360W	C7_02360W_A	1
C7_02420C	C7_02420C_A	1
C7_02530C	C7_02530C_A	2
C7_02610C	C7_02610C_A	1
C7_02920W	C7_02920W_A	4
C7_03280C	C7_03280C_A	1
C7_03310W	C7_03310W_A	4
C7_03350C	C7_03350C_A	1
C7_03480W	C7_03480W_A	1
C7_03780C	C7_03780C_A	1
C7_03860W	C7_03860W_A	2
C7_04170W	C7_04170W_A	2
C7_04210C	C7_04210C_A	1
C7_04260W	C7_04260W_A	2
C7_04340C	C7_04340C_A	1
C5_03580C	CAC2	3
C6_00960W	CAN1	1
C3_02220W	CAP1	1
C5_04490C	CAR1	2
C1_11810W	CAS1	2
C1_06810W	CAT1	1
C4_02020W	CAT2	3
CR_09270C	CBP1	1
C5_01680C	CCN1	2
C3_02480C	CCP1	3
CR_04570C	CDC10	1
C1_00360W	CDC13	1
C2_05460W	CDC19	1
CR_06050W	CDC28	2
C1_04210C	CDC3	1
CR_07720C	CDC45	2
C1_10790W	CDC48	2
C1_00950C	CDC5	1
C3_05220W	CDR1	1
C3_04070C	CDR11	3
C5_04100W	CDS1	3
C1_09370W	CEF1	1
CR_02090C	CET1	2
CR_02250C	CEX1	1
C1_11240C	CHO1	2
C2_04140W	CHS5	1
C7_03060C	CHS6	1
C5_04130C	CHT2	1
CR_10110W	CHT3	1
C2_02010C	CHT4	1
C6_01070C	CIP1	1
C4_01980C	CLC1	1
CR_07240C	CLG1	2
C3_04550C	CMK1	1
C2_10260C	CMK2	1
C1_13410W	COX19	3
CR_00060C	CR_00060C_A	4
CR_00110W	CR_00110W_A	2
CR_00130C	CR_00130C_A	2
CR_00280C	CR_00280C_A	1
CR_00820C	CR_00820C_A	2
CR_00870C	CR_00870C_A	2
CR_00910W	CR_00910W_A	2
CR_00990W	CR_00990W_A	1
CR_01020C	CR_01020C_A	1
CR_01410C	CR_01410C_A	1
CR_01440C	CR_01440C_A	2
CR_01490C	CR_01490C_A	1
CR_02060W	CR_02060W_A	1
CR_02120C	CR_02120C_A	2
CR_02270C	CR_02270C_A	3
CR_02510W	CR_02510W_A	1
CR_02690W	CR_02690W_A	2
CR_02880W	CR_02880W_A	1
CR_03250C	CR_03250C_A	1
CR_03300C	CR_03300C_A	3
CR_03400W	CR_03400W_A	2
CR_03510W	CR_03510W_A	2
CR_03580C	CR_03580C_A	2
CR_03700C	CR_03700C_A	1
CR_03730C	CR_03730C_A	1
CR_03940W	CR_03940W_A	1
CR_04560C	CR_04560C_A	1
CR_04600W	CR_04600W_A	1
CR_04750W	CR_04750W_A	11
CR_04820W	CR_04820W_A	1
CR_04940W	CR_04940W_A	2
CR_05200C	CR_05200C_A	1
CR_05210W	CR_05210W_A	1
CR_05360C	CR_05360C_A	1
CR_05460W	CR_05460W_A	1
CR_05480W	CR_05480W_A	2
CR_05500C	CR_05500C_A	1
CR_05540C	CR_05540C_A	1
CR_05640C	CR_05640C_A	1
CR_06040W	CR_06040W_A	2
CR_06100C	CR_06100C_A	1
CR_06380C	CR_06380C_A	1
CR_06500C	CR_06500C_A	3
CR_06510W	CR_06510W_A	3
CR_06650C	CR_06650C_A	2
CR_06770C	CR_06770C_A	1
CR_06780W	CR_06780W_A	1
CR_06990W	CR_06990W_A	4
CR_07140C	CR_07140C_A	4
CR_07250C	CR_07250C_A	2
CR_07260C	CR_07260C_A	1
CR_07500W	CR_07500W_A	4
CR_07600W	CR_07600W_A	1
CR_07640C	CR_07640C_A	1
CR_07670W	CR_07670W_A	1
CR_07680C	CR_07680C_A	2
CR_07830C	CR_07830C_A	1
CR_07840C	CR_07840C_A	1
CR_08270W	CR_08270W_A	3
CR_08480C	CR_08480C_A	1
CR_08610W	CR_08610W_A	2
CR_08670C	CR_08670C_A	1
CR_08830W	CR_08830W_A	197
CR_08900C	CR_08900C_A	2
CR_09040W	CR_09040W_A	1
CR_09050C	CR_09050C_A	2
CR_09060W	CR_09060W_A	1
CR_09090C	CR_09090C_A	2
CR_09230C	CR_09230C_A	1
CR_09330C	CR_09330C_A	1
CR_09460C	CR_09460C_A	1
CR_09480W	CR_09480W_A	1
CR_09520C	CR_09520C_A	1
CR_09580C	CR_09580C_A	2
CR_09610C	CR_09610C_A	1
CR_09700W	CR_09700W_A	2
CR_10020C	CR_10020C_A	1
CR_10040W	CR_10040W_A	1
CR_10190C	CR_10190C_A	1
CR_10440W	CR_10440W_A	1
CR_10590W	CR_10590W_A	2
CR_04960C	CRG1	3
C4_02900C	CRH11	2
C5_04800W	CRH12	1
C1_09250W	CRP1	1
CR_07060C	CRZ2	1
C4_00720W	CSP2	1
CR_10860C	CTA26	1
C1_01740W	CTN1	1
C3_04000C	CTN3	2
C3_04270C	CTP1	1
C6_00790C	CTR1	1
C5_04560C	CUP1	1
C7_02040C	CUP9	1
C4_06100W	CWH41	1
CR_01290C	CWH43	1
C5_01130W	CYC3	1
C1_06690W	CYK3	1
C3_06360C	CYP5	1
C4_06820C	CZF1	2
C6_04600W	DAC1	2
C5_01670W	DAL52	4
CR_01030W	DAL81	1
C7_00370W	DCC1	1
C1_14420W	DDI1	1
C2_09220W	DDR48	2
C3_06100C	DED1	2
C7_03130C	DFR1	1
C1_13730C	DIM1	1
C2_02980C	DLD1	2
C3_07360W	DLD2	1
C6_00320C	DNA2	2
C1_09660W	DOA1	1
C3_00480C	DOT5	4
C2_00430C	DPB4	1
C1_08010W	DPM1	1
C2_07260C	DQD1	1
CR_02650C	DRE2	1
C1_04660W	DUR1,2	1
C1_01330C	DUT1	1
C2_02880C	EBP7	1
CR_08690C	ECI1	3
CR_07530C	ECM22	1
C3_07260C	ECM29	1
C1_03190C	ECM33	1
C5_02460C	ECM331	4
C1_11650W	EGD1	2
C1_03320C	EHD3	2
C1_03810C	ELA1	1
CR_09370W	ELF1	2
CR_00100C	EPL1	2
C2_04310W	ERG10	1
CR_09160C	ERG13	1
C2_09400C	ERG24	1
C4_06270C	ERG26	1
C7_02840C	ERG5	1
C5_00830C	ERV46	1
C3_00490W	ESA1	3
C2_01400C	ESC4	1
C5_00190C	FAS1	1
C4_04790W	FAV1	2
C5_03750W	FAV2	1
C2_00080C	FAV3	1
C4_01750C	FBA1	1
C3_07830W	FBP1	2
C6_00620W	FCA1	1
C3_06850W	FCR1	1
C2_09950W	FCY21	1
CR_05170C	FDH1	1
CR_10250C	FDH3	1
C6_00440C	FET34	1
C6_03610W	FGR17	3
CR_10030W	FGR34	2
C6_01730W	FGR37	1
C5_04020C	FGR42	1
C7_02750W	FGR6-1	1
C4_05530W	FGR6-10	1
C1_07770W	FGR6-3	1
C2_06830C	FHL1	1
C3_00980W	FLC1	1
C6_04350C	FLO8	1
C7_01520W	FLU1	1
C1_04450C	FMA1	3
C2_02060C	FMO1	3
C6_01650C	FMP27	3
C7_02240W	FMP45	1
C5_00770C	FOL1	1
C6_01820C	FPG1	1
C2_06680W	FRP3	2
C6_01440C	FRP5	4
C6_01430C	FRP6	2
CR_04530W	FUM11	1
C1_11660W	GAD1	1
C1_02170C	GAL102	1
C2_10590W	GAL4	1
C1_02180W	GAL7	1
C6_01680C	GBU1	2
C7_01220W	GCN3	1
C4_05140C	GDB1	1
C1_11400C	GIN4	1
C5_00870C	GIT4	1
CR_07150W	GLK1	5
CR_07490C	GLK4	5
C5_04280C	GLN3	1
C1_00500C	GLO1	1
C3_00240C	GLO3	1
C1_06550W	GLT1	2
C3_02610C	GLX3	2
C1_02980W	GOR1	3
C7_00930W	GPH1	3
C4_02100C	GPI14	1
C5_01250W	GPR1	2
C2_06720W	GRE2	1
C5_02930C	GRE3	2
CR_00850C	GSL2	2
C4_02990C	GST2	1
CR_06460W	GST3	1
C7_00620W	GUS1	1
C5_02910C	GYP8	2
CR_02850C	GZF3	1
C6_01030W	HAL22	1
C4_05110C	HAP41	1
C2_01700C	HAP42	1
C6_04540C	HAT2	1
C3_04060C	HEM13	1
C2_10360C	HEM3	344
C6_00100C	HET1	2
C4_02050W	HGH1	1
CR_07730W	HGT14	5
CR_07270C	HGT16	1
C4_01070W	HGT17	1
C1_02110C	HGT2	1
C3_04930C	HGT4	1
C3_05270C	HGT5	3
CR_05090C	HGT9	3
C1_04240C	HHF1	2
CR_06800C	HHF22	1
C3_07090W	HHT1	1
CR_06810W	HHT2	1
C5_05320C	HIS1	3
C4_00140C	HIS4	1
C7_03720C	HIS7	2
C4_02750W	HIT1	1
C5_00670C	HMS1	1
C2_01210C	HNM1	1
C4_00370W	HOF1	2
C1_01780C	HOL4	1
C1_02620C	HOM6	2
C6_02890C	HPD1	4
C6_02340W	HRR25	1
C5_02840C	HSL1	1
C7_03450C	HSM3	2
C5_02080C	HSP12	1
C2_04010C	HSP21	1
C1_01990W	HSP30	1
C1_02070W	HSP31	2
C2_03390C	HSP78	2
CR_04510W	HXK2	2
CR_03450W	HXT5	2
C1_13450W	HYR1	3
C2_02990C	HYU1	1
C1_04500W	ICL1	1
C1_04750W	IFE1	1
C2_08080C	IFM3	1
CR_03280W	IFR2	1
C2_06190W	ILV1	1
C6_00870C	ILV5	2
CR_07950W	IMP4	1
C2_08810C	IPP1	1
C7_01840W	IQG1	1
C1_12450C	IRA2	1
C1_07970C	IRE1	1
C1_14230C	IRR1	3
C3_06900W	ISA2	1
C2_04940C	ITR1	1
C4_04030W	JEN2	1
C1_00140W	KEL1	3
C3_05720C	KIP3	1
C1_13470W	KNS1	2
C3_02960C	KRE5	1
C1_07380C	KSP1	1
CR_01060W	LAG1	1
C3_02170C	LAP41	1
C7_01640W	LAT1	1
CR_00360C	LEU1	1
C7_00400W	LEU2	1
C2_09750W	LEU42	1
C2_00150W	LEU5	3
C2_02760W	LHS1	1
C1_04740W	LPG20	1
C1_00870W	LRO1	2
C1_01690C	LSC1	2
C2_06730W	LSP1	4
C2_04460W	LYS22	2
C4_04410C	LYS4	1
C3_06590W	LYS9	2
C6_01670W	MAE1	1
C2_08120W	MAF1	1
C2_06360C	MAK16	2
C1_01770W	MAK32	1
C7_03930C	MAM33	1
C3_05190C	MCA1	2
C2_07350W	MCM3	1
CR_02110W	MCM6	2
C6_02040W	MCR1	2
C1_14290C	MDG1	1
CR_00540C	MDH1	1
C4_01900C	MDH1-1	1
C5_03600W	MDJ1	1
C1_06230C	MDM34	2
C6_03170C	MDR1	1
C5_04060C	MEC1	1
C4_00430W	MEP2	1
C2_02940W	MET1	1
C5_00430W	MET14	2
C4_00200C	MET15	1
C3_01450C	MET18	1
C3_03790W	MEU1	1
C2_08730W	MFG1	2
CR_01390W	MGE1	1
C5_02940C	MIG1	1
C2_10540W	MIG2	2
CR_00080W	MIS12	2
C1_09690W	MLS1	2
C1_06900C	MMD1	1
C3_01110C	MNE1	2
C1_02400C	MNN11	2
C3_05610W	MNN14	1
C4_04770C	MNN22	1
C2_03710W	MNN41	2
C1_03730C	MNS1	1
C1_13570W	MPT5	1
C1_11700C	MRF1	1
C4_04430W	MRP8	1
C4_00980C	MRV1	1
C5_04190W	MRV2	2
C5_04210C	MRV4	1
C5_04220W	MRV5	1
C5_04230W	MRV6	1
C4_07120C	MSH2	1
C1_13170C	MSH6	1
C5_05450C	MUM2	1
C2_00260C	MUQ1	2
C2_00960C	MXR1	1
C5_01650C	MYO1	1
C6_04590C	NAG1	2
C1_09010W	NAR1	2
C4_05170C	NBP35	1
CR_03550W	NCS2	1
C4_05960W	NIF3	2
CR_08840C	NIT2	2
C7_04040C	NPT1	2
C3_07780C	NUP159	2
C1_13440C	OFI1	1
C2_07090C	OLE2	1
C1_13080W	OP4	2
CR_02490W	OPT4	2
C4_01320C	OPT6	1
C6_03770C	ORM1	4
C4_03590C	OSH3	2
C3_02540C	OXR1	1
C4_06780C	OYE32	3
C1_06370C	PBR1	1
CR_00200W	PCK1	3
C1_08570C	PCL2	1
C4_04150C	PDB1	1
C4_06570C	PDC11	1
C1_02840W	PDE2	1
C2_01150W	PEX12	1
CR_04930W	PEX14	1
C2_08710W	PEX17	5
CR_08600C	PEX19	2
C4_00150C	PEX5	1
C6_00880W	PEX7	2
C2_00910W	PGA19	1
CR_02280W	PGA23	3
C4_04080C	PGA31	2
C2_03440W	PGA33	2
CR_02750C	PGA34	2
C5_04370C	PGA37	1
CR_04900C	PGA39	288
C4_01000C	PGA57	2
C1_09080C	PGA6	1
C1_06930W	PGA63	1
C4_00120W	PGA7	1
CR_02820W	PGM2	1
C2_08140C	PHM7	1
C1_10430W	PHO8	2
C6_03810W	PHO80	1
C2_07820C	PHO86	1
C4_04530C	PHR1	1
C1_00220W	PHR2	1
C3_04880W	PIN3	1
C1_02480W	PMM1	2
C7_02890C	PMT1	1
C2_05660W	PNG2	1
C3_04300C	POL1	1
C6_03560W	POX1	3
C3_01960C	POX1-3	1
CR_03800C	PPH3	2
C2_06880C	PRB1	1
C1_05300C	PRD1	1
C5_05310W	PRE1	3
C7_01470C	PRE10	1
C2_06820C	PRE2	3
C7_04020C	PRE5	1
C4_02470C	PRE7	1
C4_06490C	PRI2	307
C3_07220C	PRO2	2
C4_00240C	PRO3	1
CR_03810W	PRP13	3
C6_02440C	PRP45	1
C3_06720W	PRP5	1
C7_03340C	PRR2	1
CR_01480W	PRS	1
C7_02810W	PRX1	4
C1_07580C	PRY1	5
C1_13160W	PSA2	2
C1_00610W	PSD1	1
C2_08640C	PST2	1
CR_05740C	PTC4	1
CR_08160W	PTC5	1
C5_02240W	PTH2	1
C6_01710C	PTK2	1
CR_00800C	PWP2	1
C3_01930W	PXP2	3
C6_01290C	QDR3	1
C1_06730W	RAC1	1
CR_02200C	RAD51	1
C4_05270C	RAD59	1
C4_03900C	RAM1	30
CR_04420C	RBR2	1
C7_03290C	RBR3	1
C4_03520C	RBT1	1
C1_07030C	RBT4	1
C3_05710W	RCT1	3
C3_05000W	RDI1	1
C1_04690C	REC8	1
C2_01200C	REG1	1
C3_06080W	REV3	1
C2_00380C	RFA1	2
C7_00820W	RFC2	3
C4_02540W	RGT1	3
C2_05030C	RHO3	1
C1_12810W	RIB7	1
C1_05680C	RIM1	1
C1_14340C	RIM101	2
C2_04290W	RIM11	1
C1_00150C	RIM8	1
C3_01480C	RKI1	1
C4_01260W	RLM1	1
C1_07330W	RME1	2
C2_03160C	RNR1	1
C1_01920W	ROA1	1
C1_13620W	ROB1	1
C3_05100C	RPL18	1
C3_04960W	RPL35	1
C7_01790C	RPL5	1
CR_06120W	RPL7	2
C3_05240C	RPL8B	1
C1_04950C	RPM2	1
C1_14460W	RPN11	3
C2_08040C	RPS10	1
C3_07150C	RPS12	1
C6_00650C	RPS13	1
C1_05510C	RPS27A	1
C2_08480W	RRP8	1
C5_04270C	SAH1	1
C3_03870C	SAP9	1
C3_00770C	SCL1	2
C2_02890W	SCT2	1
C4_07190W	SEC10	2
C6_01760W	SEC12	1
C1_04830W	SEC21	1
CR_03970C	SEC22	1
C4_05690W	SEC23	1
C1_08740C	SEC24	1
C3_07810C	SEC61	2
C2_07950W	SEH1	1
C4_06880C	SEM1	1
C2_06210C	SER1	1
C1_12030W	SER33	2
C3_04860W	SFP1	1
C1_10020W	SFU1	1
C1_05910W	SIP5	1
C2_01330C	SIR2	3
CR_08990C	SLP3	1
CR_03680C	SMC1	1
C1_07870C	SMI1	2
C2_01550W	SMP2	2
C1_02600W	SNO1	2
C1_12230W	SNT1	1
C1_02590C	SNZ1	2
C1_01520C	SOD2	1
CR_06000W	SOK1	1
CR_06700C	SOL3	2
C4_06390W	SOU1	2
C4_00620C	SPC2	2
C4_04910C	SPC34	1
CR_01990C	SPC98	2
C2_06960W	SPE3	2
C2_06540C	SPF1	1
C2_06010W	SPO72	1
C5_02540C	SPR28	1
C2_02070W	SPR3	2
C4_00830W	SPS20	1
C5_02160W	SST2	1
CR_09170C	SSU1	1
C2_09010W	STB3	1
C1_01200W	STB5	2
C3_07790W	STD1	3
CR_05510W	STE13	2
C2_00250W	STF2	3
C1_13350W	STP2	3
C6_00300C	STV1	1
C5_04090C	SUI1	3
CR_03140C	SYN8	1
C5_01840C	TAC1	1
CR_01120C	TAF10	2
CR_03720W	TAL1	1
C2_09350W	TAZ1	1
C1_10660W	TBP1	1
C1_04810W	TCO89	1
C3_06870W	TDH3	1
C5_03270W	TEF4	1
C2_05950C	TES15	1
C5_00930C	TFS1	2
CR_09290W	THI13	2
C2_04680W	TIM17	2
C3_00250C	TIM44	4
C3_07890W	TIM8	2
C5_05110C	TIP20	1
CR_00020W	TLO1	2
C5_00010W	TLO11	2
C7_04360C	TLO16	4
C1_14590C	TLO4	1
C2_00010W	TLO5	4
CR_00860C	TMA19	1
C4_00670W	TOK1	2
C3_06910C	TPD3	1
C2_07210C	TPK2	1
CR_08460W	TPM2	2
C1_00910W	TRI1	2
C1_00120C	TRP1	2
CR_01590C	TRP2	2
C1_05410C	TRP99	1
CR_10350C	TRX1	1
C5_00910C	TRX2	1
C3_05050W	TRY4	2
C6_01500C	TRY5	1
CR_09960C	UGA3	2
C4_05280W	USO1	1
C2_07590W	VMA10	2
CR_05780W	VMA2	1
CR_08060C	VPS21	1
C2_00930C	VPS24	3
C1_00130C	VPS53	3
C1_11170W	WBP1	1
C7_02200W	WHI3	2
C1_10150W	WOR1	3
C3_05170W	WOR2	1
C3_04250W	WSC1	1
C6_02670C	WSC2	1
C4_05300W	XKS1	2
CR_10840C	XYL2	1
C2_04660C	YAK1	2
C7_02330W	YCF1	1
CR_07790C	YHB1	1
C6_00600C	YHM2	1
C2_03750W	YIM1	1
C3_07040C	YSA1	1
C3_02530W	YSY6	1
C2_05690C	YTH1	1
C2_07730W	YVC1	1
C2_08590W	YWP1	1
C4_02490W	ZCF15	3
C1_02010C	ZCF24	2
C4_02220C	ZCF25	1
C4_02180C	ZCF26	2
C1_09100W	ZCF28	1
C1_08980C	ZWF1	1

## Sheet: 4. Adr1-regulated TF genes
gene id	GENE NAME	baseMean	log2FoldChange	lfcSE	stat	pvalue	padj
CR_07440W	ACE2	192.741	-0.457793	0.175977	-2.60144	0.0092834	0.0170892
C1_10860C	ADA2	2577.75	1.42821	0.174293	8.19431	2.52e-16	1.53e-15
C4_02500C	ADR1	459.781	-12.2826	1.18955	-10.3254	5.41e-25	4.84e-24
C2_07170C	AFT2	910.327	0.567487	0.141322	4.01555	5.93e-05	0.000147287
C3_06000W	AHR1	32.6785	1.262	0.380307	3.31837	0.00090545	0.00193656
C1_09090C	ARG81	1590.32	2.29428	0.136142	16.8521	1.01e-63	3.22e-62
C4_02530W	ARG83	808.628	1.66553	0.130438	12.7687	2.45e-37	3.62e-36
C1_03200C	ARO80	594.194	0.351278	0.145155	2.42002	0.0155195	0.0273621
CR_02560C	ASG1	2761.01	1.51478	0.112815	13.4271	4.19e-41	6.96e-40
C2_10660W	ASH1	54.9008	0.104328	0.291693	0.357665	0.720594	0.782547
C4_04730W	BAS1	2429.54	0.862326	0.12103	7.12489	1.04e-12	5.12e-12
CR_06440C	BCR1	5387.51	2.70327	0.125293	21.5756	3.05e-103	2.34e-101
C5_00210C	BRE1	102.425	1.16665	0.248026	4.70373	2.55e-06	7.34e-06
C1_05140W	BRG1	2983.73	3.14166	0.150049	20.9376	2.44e-97	1.6e-95
C3_02220W	CAP1	9038.7	1.01441	0.102984	9.85017	6.84e-23	5.6e-22
C2_03590C	CAP4	200.858	0.453435	0.168005	2.69894	0.00695618	0.0130802
C4_01190W	CAS5	393.721	-0.612495	0.13579	-4.51062	6.46e-06	1.79e-05
C1_08190C	CAT8	205.005	-0.791385	0.227842	-3.47339	0.000513922	0.00113698
C4_06580W	CBF1	76.2758	0.986793	0.320351	3.08035	0.00206755	0.00420379
C1_09370W	CEF1	1858.43	1.15854	0.100715	11.5031	1.27e-30	1.45e-29
CR_02810W	CIRT4B	742.778	-0.0105757	0.166997	-0.0633286	0.949505	0.962175
C1_07370C	CPH1	194.157	-0.328866	0.168667	-1.9498	0.0512005	0.0819286
C6_00280W	CPH2	9127.72	2.32306	0.136012	17.0799	2.1e-65	6.85e-64
C3_05780C	CRZ1	48.032	0.778142	0.316163	2.4612	0.0138472	0.0246341
CR_07060C	CRZ2	122.831	1.25625	0.26703	4.70453	2.54e-06	7.32e-06
C4_04850C	CSR1	373.565	-1.31265	0.254513	-5.15749	2.5e-07	7.97e-07
C3_05930W	CTA4	37.1424	0.445252	0.370574	1.20152	0.22955	0.308169
C5_02700W	CTA7	1430.62	-0.658505	0.107964	-6.09931	1.07e-09	4.2e-09
C1_09170W	CTA8	4405.01	1.67436	0.123751	13.5301	1.04e-41	1.78e-40
C2_01890W	CTF1	1098.98	0.488696	0.161632	3.02351	0.00249863	0.00502838
C1_13640W	CUP2	48.7384	0.874807	0.303094	2.88626	0.00389848	0.00763109
C7_02040C	CUP9	13307.5	2.84785	0.114258	24.9246	4.02e-137	7.24e-135
CR_05530C	CWT1	436.115	0.714997	0.161313	4.43237	9.32e-06	2.52e-05
C4_06820C	CZF1	421.875	1.39042	0.182118	7.63471	2.26e-14	1.23e-13
CR_01030W	DAL81	35.4836	1.04139	0.364301	2.85861	0.00425502	0.0082572
CR_01580C	DOT6	1771.18	0.719924	0.11359	6.33793	2.33e-10	9.69e-10
CR_07530C	ECM22	433.142	2.74883	0.147995	18.5738	5.23e-77	2.29e-75
CR_07890W	EFG1	3622.08	1.23245	0.161678	7.62286	2.48e-14	1.34e-13
C2_06340W	EFH1	0.665665	-1.42202	2.59708	-0.547543	0.584005	0.663037
C3_06850W	FCR1	17.5358	1.5032	0.509155	2.95235	0.00315368	0.00625279
C5_01810W	FCR3	2851.93	1.02774	0.0984032	10.4442	1.56e-25	1.43e-24
C2_00720C	FGR15	817.137	1.69678	0.148361	11.4369	2.74e-30	3.06e-29
C6_03610W	FGR17	173.539	-1.57499	0.211953	-7.43083	1.08e-13	5.61e-13
C5_03680W	FGR27	36.5758	0.00169055	0.401862	0.00420678	0.996643	0.997118
C4_04420W	FGR3	28.4096	0.598295	0.393285	1.52128	0.128191	0.186
C2_06830C	FHL1	2056.56	1.29571	0.113036	11.4628	2.03e-30	2.29e-29
C3_00670C	FKH2	681.886	0.477912	0.125697	3.80209	0.000143483	0.000341401
C6_04350C	FLO8	7723.66	1.64772	0.107384	15.3442	3.87e-53	9.42e-52
C2_10590W	GAL4	144.751	-1.83139	0.237273	-7.71846	1.18e-14	6.5e-14
C4_05880W	GAT1	259.507	-0.501776	0.212919	-2.35665	0.0184408	0.032135
C2_09940W	GCN4	44235.9	1.39437	0.22612	6.16653	6.98e-10	2.8e-09
C5_01910W	GIS2	9017.46	1.14804	0.107963	10.6337	2.08e-26	1.98e-25
C5_04280C	GLN3	4647.25	1.74328	0.110796	15.7342	8.82e-56	2.32e-54
C5_05080W	GRF10	58.8869	2.2133	0.34172	6.47693	9.36e-11	4.03e-10
CR_02850C	GZF3	6570.47	1.2574	0.118809	10.5833	3.56e-26	3.36e-25
C1_06130C	HAC1	227.338	0.702913	0.168391	4.17429	2.99e-05	7.7e-05
C5_01830C	HAL9	4660.64	2.77667	0.133075	20.8655	1.1e-96	7.17e-95
C1_07680W	HAP2	1696.75	1.69524	0.114061	14.8626	5.76e-50	1.3e-48
C4_01390W	HAP3	98.3881	-1.84281	0.241495	-7.63081	2.33e-14	1.26e-13
CR_04290W	HAP31	91.2348	1.57447	0.246511	6.38699	1.69e-10	7.16e-10
C1_11210C	HAP43	2023.52	-0.0465933	0.166693	-0.279515	0.779849	0.833824
C5_00940C	HAP5	689.821	0.219628	0.140047	1.56825	0.116823	0.170892
C1_09870W	HCM1	6.7644	-0.612151	0.765691	-0.799474	0.424015	0.513857
C1_03640C	HFL1	8.68832	-1.90204	0.747199	-2.54556	0.0109104	0.019835
C4_02630C	HFL2	3732.6	1.2343	0.177659	6.9476	3.72e-12	1.77e-11
C5_00670C	HMS1	259.864	-1.69377	0.203812	-8.31049	9.53e-17	5.92e-16
C2_03840C	INO4	712.09	1.05645	0.136125	7.76093	8.43e-15	4.69e-14
C2_08890W	IRF1	3.45128	1.04191	1.19793	0.86976	0.384432	0.473812
C3_01360C	IRO1	36.8111	-0.0831677	0.41362	-0.201073	0.840642	0.876085
C5_02180C	LEU3	2743.22	0.926261	0.107594	8.60885	7.38e-18	4.87e-17
C6_02750C	LYS14	32.086	-0.0806252	0.386413	-0.20865	0.834721	0.871212
C1_09200W	LYS142	610.678	0.606524	0.129121	4.69732	2.64e-06	7.56e-06
C1_09180W	LYS143	265.825	0.341151	0.174253	1.95779	0.0502546	0.0804967
C3_00750W	LYS144	1461.33	0.741237	0.14888	4.97875	6.4e-07	1.95e-06
C7_00510W	MAC1	9.22392	-1.05798	0.649407	-1.62915	0.103281	0.153244
C1_01060W	MBF1	9424.52	-0.257666	0.118423	-2.17581	0.0295698	0.0497009
C3_04110C	MBP1	1636.87	0.39762	0.102623	3.87456	0.000106819	0.000257863
C7_00890C	MCM1	174.26	0.613789	0.949116	0.646696	0.517829	0.603304
C1_06230C	MDM34	6213.69	3.06365	0.0970916	31.5543	1.57e-218	8.23e-216
C7_00730W	MET28	153.684	0.209171	0.215028	0.972762	0.330672	0.418939
C2_10230W	MET32	389.807	-0.420154	0.144701	-2.90359	0.00368906	0.00724141
C4_04000W	MET4	47.1781	0.34526	0.30059	1.14861	0.250717	0.332199
C5_02940C	MIG1	4858.68	1.54196	0.123082	12.5279	5.25e-36	7.36e-35
C2_10540W	MIG2	25.6485	1.55422	0.428696	3.62547	0.000288441	0.000664005
CR_07450C	MNL1	1899.3	0.53672	0.120118	4.46828	7.89e-06	2.16e-05
C3_05920W	MRR1	17.6185	-0.407963	0.520051	-0.784467	0.432766	0.522587
C3_07860C	MRR2	5.56746	-0.304462	0.83262	-0.365668	0.714613	0.777257
C1_08940C	MSN4	2451.45	0.766707	0.117888	6.50368	7.84e-11	3.4e-10
C5_01740C	MTLA1	558.282	0.601118	0.140129	4.28976	1.79e-05	4.72e-05
C5_01750C	MTLA2	24.1194	-0.0964053	0.422127	-0.22838	0.819351	0.859414
C2_02810C	NCB2	318.24	-0.00536341	0.166395	-0.0322329	0.974286	0.982211
C2_00140W	NDT80	3309.18	1.63445	0.115866	14.1065	3.47e-45	6.85e-44
C2_01130W	NOT3	2825.58	0.43874	0.0958864	4.57562	4.75e-06	1.33e-05
C7_04230W	NRG1	249.506	1.16961	0.197115	5.93363	2.96e-09	1.13e-08
C1_13440C	OFI1	7.19697	-4.32282	1.26554	-3.41579	0.000635962	0.00138894
C2_02250C	OPI1	1030.09	1.03483	0.113141	9.14637	5.89e-20	4.3e-19
C1_11690W	orf19.1150	1059.48	1.47919	0.113384	13.0458	6.71e-39	1.04e-37
C6_00180C	orf19.1178	35.0396	-1.13269	0.383735	-2.95175	0.00315981	0.00626102
C4_05740C	orf19.1259	2373.29	0.715657	0.127605	5.60837	2.04e-08	7.28e-08
C2_01870C	orf19.1496	687.809	0.243021	0.161701	1.50291	0.132863	0.191589
C2_02530W	orf19.1577	0.842822	-0.517227	2.05551	-0.25163	0.801327	0.849939
C3_01220W	orf19.1729	290.933	0.421541	0.149956	2.81109	0.00493739	0.0095024
CR_02510W	orf19.173	8849.95	2.14194	0.120732	17.7413	2.01e-70	7.46e-69
C2_08950W	orf19.211	55.6815	2.99167	0.340736	8.78004	1.63e-18	1.11e-17
C2_07040W	orf19.2260	923.694	0.424759	0.111674	3.80357	0.000142626	0.00033949
CR_03310C	orf19.2393	1363.52	1.04732	0.107742	9.72056	2.46e-22	1.97e-21
C3_02670W	orf19.259	21.0852	0.533245	0.454349	1.17365	0.240537	0.320462
CR_02120C	orf19.2612	528.249	1.34928	0.142209	9.48802	2.35e-21	1.82e-20
C1_02720W	orf19.2961	234.045	-0.230404	0.172883	-1.33271	0.182626	0.253489
C6_01850W	orf19.3399	1190.17	-0.0111742	0.129427	-0.0863359	0.931199	0.947888
C5_04410C	orf19.3928	611.345	-0.101485	0.167326	-0.606506	0.544179	0.627465
C6_00630W	orf19.4195	128.232	0.656043	0.217313	3.01889	0.00253707	0.00510084
C5_02780W	orf19.4301	321.18	-3.01086	0.198818	-15.1438	8.33e-52	1.99e-50
C2_04620W	orf19.4488	6255.13	1.11986	0.112843	9.9241	3.27e-23	2.71e-22
C1_10410W	orf19.4911	80.0575	0.0581019	0.26756	0.217154	0.828088	0.866153
C1_13880C	orf19.5026	465.018	3.37788	0.178961	18.8749	1.83e-79	8.38e-78
C6_03550C	orf19.5722	1368.49	0.226056	0.186421	1.21261	0.225279	0.303339
CR_05540C	orf19.5848	869.315	1.27382	0.124332	10.2453	1.24e-24	1.1e-23
C1_06820W	orf19.6227	84.8207	1.27075	0.243579	5.217	1.82e-07	5.87e-07
CR_05880W	orf19.6626	16.7104	-0.454607	0.535659	-0.848687	0.396055	0.485728
C2_05640W	orf19.6874	1063.74	2.21834	0.185702	11.9457	6.84e-33	8.5e-32
C2_05770W	orf19.6888	505.167	2.63384	0.173907	15.1451	8.16e-52	1.96e-50
CR_09050C	orf19.7301	6.75107	-3.18034	1.00874	-3.15279	0.00161717	0.00334528
C3_06040W	orf19.7385	44.2659	1.2588	0.372306	3.38108	0.000722006	0.00156547
C3_06150W	orf19.7397	52.8478	-0.766317	0.296486	-2.58467	0.00974727	0.0178389
C4_05680W	PHO4	2675.6	0.849263	0.117909	7.20269	5.9e-13	2.96e-12
C5_04970C	PPR1	372.304	0.93334	0.173947	5.36565	8.07e-08	2.7e-07
C1_07020C	PUT3	472.911	0.67876	0.132491	5.12307	3.01e-07	9.48e-07
C2_04860W	PZF1	696.577	0.792178	0.117735	6.72848	1.71e-11	7.76e-11
C6_01770W	RAD18	297.845	-0.079835	0.149791	-0.532978	0.594049	0.67295
C2_10080W	RAP1	669.214	0.480151	0.260372	1.8441	0.065169	0.101648
C6_02840C	RBF1	1134.11	0.915866	0.165205	5.5438	2.96e-08	1.04e-07
C1_00080C	RCA1	10.5395	-0.277028	0.687796	-0.402777	0.687112	0.753305
CR_00140W	REP1	10.5374	-0.0252164	0.675104	-0.0373519	0.970204	0.979215
CR_02640W	RFG1	6821.69	2.3212	0.129646	17.9042	1.09e-71	4.18e-70
CR_06110C	RFX1	499.548	0.115881	0.139611	0.830024	0.406525	0.496286
C4_02030W	RFX2	23.1919	0.126784	0.476305	0.266182	0.790099	0.841073
C4_02540W	RGT1	1541.27	2.41736	0.138585	17.4432	3.88e-68	1.36e-66
C2_09460C	RHA1	232.456	0.878786	0.1755	5.00732	5.52e-07	1.69e-06
C1_14340C	RIM101	673.838	2.20973	0.167645	13.181	1.13e-39	1.79e-38
C4_01260W	RLM1	709.506	1.54152	0.129007	11.9491	6.56e-33	8.17e-32
C1_07330W	RME1	50.616	2.59067	0.42263	6.12987	8.8e-10	3.49e-09
C1_13620W	ROB1	2364.5	1.03768	0.111576	9.30015	1.4e-20	1.05e-19
CR_04250W	RON1	16.468	0.19297	0.481243	0.400983	0.688433	0.754511
C1_04330W	RPN4	21175.1	1.60089	0.126329	12.6724	8.41e-37	1.21e-35
C1_08640W	RTG1	223.239	0.605007	0.180766	3.34692	0.000817162	0.00175848
C1_10990C	RTG3	3051.42	0.953573	0.0969677	9.83392	8.04e-23	6.55e-22
CR_01540W	SAS3	1351.83	0.627942	0.109383	5.74076	9.43e-09	3.46e-08
CR_02190C	SEF1	594.24	0.161361	0.138151	1.168	0.242806	0.323075
C5_01400W	SEF2	943.857	0.838042	0.190541	4.39823	1.09e-05	2.94e-05
CR_05990C	SFL1	1865	1.6843	0.124763	13.5	1.56e-41	2.64e-40
C5_04830W	SFL2	112.181	0.392538	0.270084	1.45339	0.146115	0.208127
C3_04860W	SFP1	117.09	1.30053	0.219421	5.92709	3.08e-09	1.17e-08
C1_10020W	SFU1	1555.84	1.63612	0.115931	14.1129	3.16e-45	6.27e-44
C5_00240W	SKN7	13.8924	0.652892	0.560191	1.16548	0.243824	0.324019
C1_03770W	SKO1	1111.78	0.282109	0.113923	2.47631	0.0132748	0.023676
C3_04290C	SNF5	1361.23	0.280238	0.102281	2.73989	0.00614601	0.0116611
C1_12230W	SNT1	5831.56	1.42	0.10826	13.1167	2.64e-39	4.14e-38
CR_04040C	SPT14	11.6671	-1.03673	0.580262	-1.78666	0.0739926	0.113556
C3_07020W	SSN6	221.044	0.584012	0.182019	3.20852	0.00133418	0.00278732
C1_01200W	STB5	499.872	1.38088	0.140823	9.80584	1.06e-22	8.59e-22
C3_04580C	STP1	18.4179	-0.204883	0.468133	-0.43766	0.661633	0.731504
C1_13350W	STP2	9308.51	2.08848	0.128246	16.2849	1.26e-59	3.62e-58
C2_03220C	STP4	2428.22	1.4547	0.189603	7.67234	1.69e-14	9.24e-14
CR_09210W	SUC1	9.52323	-0.89674	0.646233	-1.38764	0.165246	0.232281
C5_03130W	SUT1	1068.87	-4.69992	0.265334	-17.7132	3.32e-70	1.22e-68
C1_01790W	SWI4	1081.63	-0.754897	0.133983	-5.63426	1.76e-08	6.31e-08
C1_08670W	SWI6	1016.54	-0.979891	0.17085	-5.7354	9.73e-09	3.56e-08
C5_01840C	TAC1	2198.18	1.02961	0.104763	9.82797	8.53e-23	6.94e-22
C2_04220C	TAF14	71.6586	-0.235911	0.352676	-0.668915	0.503549	0.589829
C2_04200W	TBF1	2142.55	0.755456	0.109626	6.8912	5.53e-12	2.6e-11
C3_05470W	TEA1	36.7487	-0.73011	0.337928	-2.16055	0.0307303	0.0514867
C3_04530C	TEC1	108.243	2.66105	0.261158	10.1894	2.21e-24	1.94e-23
C5_00690C	TFB3	602.186	0.890884	0.119759	7.43894	1.01e-13	5.29e-13
C1_11350C	TOS4	393.309	-2.04733	0.181325	-11.291	1.45e-29	1.58e-28
C1_05090W	TRY2	805.504	0.736848	0.145977	5.04769	4.47e-07	1.39e-06
C5_00980W	TRY3	2263.74	0.749265	0.108855	6.88313	5.86e-12	2.74e-11
C3_05050W	TRY4	117.592	2.15672	0.274155	7.86677	3.64e-15	2.06e-14
C6_01500C	TRY5	402.021	-3.02397	0.161217	-18.7571	1.7e-78	7.58e-77
C3_06790W	TRY6	7.9976	0.639208	0.70365	0.908418	0.363657	0.452365
C1_00060W	TUP1	142.851	-0.331938	0.228129	-1.45504	0.145657	0.207704
C1_13140C	TYE7	3146.31	1.99872	0.172654	11.5764	5.43e-31	6.31e-30
CR_09960C	UGA3	108.156	1.39535	0.211818	6.58751	4.47e-11	1.97e-10
C1_00670C	UGA32	11.1124	-2.20354	0.67249	-3.27668	0.00105034	0.00222382
CR_09200C	UGA33	8.23065	-1.22565	0.769756	-1.59225	0.111328	0.163702
C1_06280C	UME6	14.0973	-0.453523	0.606354	-0.747951	0.454489	0.542444
C4_02560C	UME7	1.78319	-3.17411	1.76348	-1.79992	0.0718734	0.110708
C1_08460C	UPC2	1311.49	-0.275656	0.127339	-2.16474	0.0304078	0.05096
C1_03740W	WAR1	1362.53	1.36344	0.106049	12.8566	7.89e-38	1.19e-36
C1_10150W	WOR1	11.6298	2.14935	0.65094	3.30192	0.000960247	0.00204441
C3_05170W	WOR2	169.563	1.84035	0.27176	6.77196	1.27e-11	5.82e-11
CR_03890W	WOR3	55.7611	-0.0979661	0.319459	-0.306663	0.7591	0.817323
C3_07730W	WOR4	42.4384	2.28751	0.365079	6.26581	3.71e-10	1.52e-09
C7_00970C	YOX1	2.80046	-4.92161	1.6211	-3.03597	0.00239766	0.00484063
C3_02640C	ZCF1	5053.26	2.82375	0.148989	18.9527	4.19e-80	1.94e-78
C2_07230C	ZCF10	316.231	-0.0592516	0.190458	-0.3111	0.755724	0.814384
CR_03050C	ZCF11	933.39	0.381807	0.123711	3.08629	0.00202674	0.00413148
C5_03330C	ZCF13	939.373	2.70449	0.149663	18.0705	5.45e-73	2.13e-71
C5_03320C	ZCF14	223.406	0.203471	0.168969	1.20419	0.228515	0.306976
C4_02490W	ZCF15	457.044	1.61136	0.146492	10.9996	3.84e-28	3.97e-27
C3_04020C	ZCF16	1712.94	2.536	0.172463	14.7046	6.02e-49	1.31e-47
C1_01170C	ZCF17	309.178	0.84013	0.157032	5.35006	8.79e-08	2.94e-07
C6_01790C	ZCF18	287.656	1.10256	0.161392	6.83154	8.4e-12	3.88e-11
CR_06240C	ZCF19	187.574	-0.49269	0.187412	-2.62891	0.00856594	0.0158378
C1_05340C	ZCF2	1523.8	1.95406	0.145887	13.3943	6.53e-41	1.07e-39
C5_01500C	ZCF20	859.428	1.03939	0.129217	8.04379	8.71e-16	5.12e-15
C4_00760W	ZCF21	1175.15	1.16349	0.163696	7.10766	1.18e-12	5.77e-12
C5_02430W	ZCF22	168.688	-3.57384	0.263185	-13.5792	5.32e-42	9.19e-41
C1_07170C	ZCF23	437.977	0.776075	0.140024	5.54243	2.98e-08	1.04e-07
C1_02010C	ZCF24	868.846	1.09475	0.176918	6.1879	6.1e-10	2.46e-09
C4_02220C	ZCF25	76.4385	-1.33815	0.274221	-4.87983	1.06e-06	3.16e-06
C4_02180C	ZCF26	70.7616	-1.57221	0.332232	-4.73227	2.22e-06	6.43e-06
C4_01380W	ZCF27	203.417	-0.12544	0.205883	-0.609277	0.542341	0.626076
C1_09100W	ZCF28	1159.1	2.06881	0.110944	18.6474	1.33e-77	5.88e-76
C7_03220C	ZCF29	1448.15	-0.0797853	0.112574	-0.708737	0.478488	0.565412
C1_11520C	ZCF3	5414.45	2.97774	0.135508	21.9747	5.03e-107	4.17e-105
C1_12130C	ZCF30	27.227	0.739445	0.403965	1.83047	0.0671798	0.104191
C3_04640W	ZCF31	17.4008	0.292199	0.491697	0.594266	0.552334	0.634937
C3_04770C	ZCF32	30.9123	0.315664	0.391151	0.807014	0.419658	0.509164
C3_05910W	ZCF35	21.3286	0.719819	0.469135	1.53435	0.124942	0.18179
CR_00170W	ZCF38	28.7519	-0.232147	0.386086	-0.601284	0.547651	0.630589
CR_10070C	ZCF39	145.946	-0.361534	0.218602	-1.65385	0.0981589	0.146368
C1_07670W	ZCF4	73.3044	-1.98014	0.343704	-5.76117	8.35e-09	3.07e-08
C4_05700W	ZCF5	702.741	0.0951016	0.141021	0.674381	0.500069	0.586625
C2_01880C	ZCF6	250.668	0.35284	0.157361	2.24223	0.0249464	0.0424507
C3_01580W	ZCF7	326.93	0.49481	0.149028	3.32025	0.000899376	0.00192422
C3_01330W	ZCF8	31.7628	0.502061	0.38276	1.31169	0.189626	0.261936
C2_00500W	ZCF9	518.232	0.449579	0.133967	3.3559	0.00079107	0.00170641
C3_07200C	ZFU2	31.3294	-0.0272355	0.382468	-0.0712098	0.943231	0.95674
C5_01850C	ZNC1	3889.56	0.964334	0.0955371	10.0938	5.88e-24	5.05e-23
C1_01110C	ZPR1	152.352	0.133998	0.212878	0.62946	0.529048	0.614444
