# Supplementary material for: Control of citrate utilization by Candida albicans Adr1
Source: mSphere. 2025 Jun 11;10(7):e00311-25. doi: 10.1128/msphere.00311-25 (PMC12306173; doi:10.1128/msphere.00311-25)
Supplement: Table S4 — Strains, oligonucleotides, and plasmids. [file msphere.00311-25-s0006.xlsx]

## Sheet: Table S4 Legend
	Table S4. Plasmids, oligonucleotides, and strains used in this study.
	1. Plasmids used in this study along with references
	2. Oligonucleotides used in the study along with their sequences and purpose.
	3. Strains used in this study including their sources and genotypes.

## Sheet: 1. plasmid list
Name	Description	Marker	Reference
pV1093	CaCas9/sgRNA expression vector	ampR	Vyas et al., 2015
pNAT	NAT1 marker	ampR	Min et al., 2016
pSN52	C. dublenesis HIS1 marker	KanR	Noble et al., 2005
pSN40	C. maltosa LEU2 marker	KanR	Noble et al., 2005
pSN69	C. dublenesis ARG4 marker	KanR	Noble et al., 2005
pMH01	pRS424 carrying C.d.HIS1 from pSN52 at KpnI site	ampR	Huang et al., 2017
pMH02	pRS424 carrying C.d.HIS1 from pSN52 at SapI site	ampR	Huang et al., 2017
References
Vyas VK, Barrasa MI, Fink GR. 2015. A Candida albicans CRISPR system permits genetic engineering of essential genes and gene families. Sci Adv 1:e1500248.
Min K, Ichikawa Y, Woolford CA, Mitchell AP. 2016. Candida albicans Gene Deletion with a Transient CRISPR-Cas9 System. mSphere 1.
Noble SM, Johnson AD. 2005. Strains and strategies for large-scale gene deletion studies of the diploid human fungal pathogen Candida albicans. Eukaryot Cell 4:298-309.
Huang MY, Mitchell AP. 2017. Marker Recycling in Candida albicans through CRISPR-Cas9-Induced Marker Excision. mSphere 2.

## Sheet: 2. oligos
Name	sequence (5' to 3')	Purpose
CaCas9 /F	ATCTCATTAGATTTGGAACTTGTGGGTT	amplify CaCas9 from plasmid pV1093
CaCas9 /R	TTCGAGCGTCCCAAAACCTTCT	amplify CaCas9 from plasmid pV1093
SNR52 /F	AAGAAAGAAAGAAAACCAGGAGTGAA	to amplify sgRNA scaffold from plasmid pV1093
sgRNA /R	ACAAATATTTAAACTCGGGACCTGG	to amplify the SNR52 promoter from plasmid pV1093
SNR52 /N	GCGGCCGCAAGTGATTAGACT	Used for fusion PCR to finalize sgRNA casette amplification from pV1093
sgRNA /N	GCAGCTCAGTGATTAAGAGTAAAGATGG	Used for fusion PCR to finalize sgRNA casette amplification from pV1093
NAT1 sgRNA /F	GTCACGACGTTGTAAAACGAGTTTTAGAGCTAGAAATAGCAAGTTAAA	Used with sgRNA /R to ensure the sgRNA scaffold is targeted to NAT1 gene sequence
NAT1 SNR52 /R	TGCGTTTTACAACGTCGTGACCAAATTAAAAATAGTTTACGCAAGTC	Used with SNR52 /F to ensure the sgRNA scaffold is targeted to NAT1 gene sequence
NAT1 Check int/R	TCAATGGTGGATCAACTGGAACTTC	Used to amplify the NAT1 marker for genotyping purposes
Cd HIS1 Check int /R	GGCGCAACAGATATATTGGTGCTCG	Used to amplify the CdHIS1 marker for genotyping purposes
Cd ARG4 int check /R	GATCAGTGGCGCCAGTGAATC	Used to amplify CdARG4 marker for genotyping purposes
Cm LEU4 int check /R	CTGAAGTTGGTGACGCGCGATTGTC	Used to amplify CmLEU4 marker for genotyping purposes
ADR1 Del /F	CACCCACAAAAGAAAATAATCTCCCAAGAAACAAAAAGTAGAAAAAAAAAATTAAAAAAAAAAAAAATAAAACTAACTGATTTCCCAGTCACGACGTT	Used to delete gene ADR1; has 80bp of homology to 5' region and the needed adapter sequence to pull up marker of interest from pSN plasmids.
ADR1 Del /R	CAAGAATAAAAAATACAAAAAAAAGAAATAGAATGGAGTACTTTACTATGTTGACGAATTTTCCTTTCTTTGCTATTCTTGTGGAATTGTGAGCGGATA	Used to delete gene ADR1; has 80bp of homology to 3' region and the needed adapter sequence to pull up marker of interest from pSN plasmids.
ADR1 Del /F for NAT recycle	CACCCACAAAAGAAAATAATCTCCCAAGAAACAAAAAGTAGAAAAAAAAAATTAAAAAAAAAAAAAATAAAACTAACTGACTCGAGGTCGACGGTATCG	Used to delete gene ADR1; has 80bp of homology to 5' region and the needed adapter sequence to pull up marker of interest from plasmid pMH01. These sequences used for NAT recycling.
ADR1 Del /R for NAT recycle	CAAGAATAAAAAATACAAAAAAAAGAAATAGAATGGAGTACTTTACTATGTTGACGAATTTTCCTTTCTTTGCTATTCTTCCAATACGCAAACCGCC	Used to delete gene ADR1; has 80bp of homology to 3' region and the needed adapter sequence to pull up marker of interest from plasmid pMH02. These sequences used for NAT recycling.
ADR1 sgRNA /F	TTAGTTGTGGTGTTTGTCAAGTTTTAGAGCTAGAAATAGCAAGTTAAA	Used with sgRNA /R to ensure the sgRNA scaffold is targeted to ADR1 gene sequence
ADR1 SNR52 /R	TTGACAAACACCACAACTAACAAATTAAAAATAGTTTACGCAAGTC	Used with SNR52 /F to ensure the sgRNA scaffold is targeted to ADR1 gene sequence
ADR1 check up /F	GATACGACGCACCCCAACATC	Used to amplify upstream of the ADR1 ORF for genotyping purposes
ADR1 check int /R	TAGATGCGCCTACTCCCGC	Used to amplify the ADR1 ORF for genotyping purposes
pNAT 3'-> MDR1 adapt /R	GAGGTGTCATTGTTTTCCTATAGATATATCGTGTTATAGATACATTAATCAATAATTAAAAAGAGAAAAGGACTGATTCTGTGGAATTGTGAGCGGATA	Primer used for ectopic complementation for the ADR1 ORF. Allows for homology between the 3' region of MDR1 and the NAT marker.
ADR1 5'-> MDR1 up /F	CTTTTTTTTATTCCGTAACAATCATATTATAATTTTACATTGCCCCAATAGCAATACATATACTTACATAGAACTTCATAATTATAACTATATCATTAATTCAACTTGGAAGAAAGGGAA	Primer used for ectopic complementation for the ADR1 ORF. Allows for homology between the ADR1promoter and ORF with the MDR1 upstream region.
ADR1 3'-> pNAT 5 '/R	CGACGTCGGGCCCAATTCGCCCTATAGTGAGTCGTATTACAATTCACTGGCCGTCGTTTTACAACGTCGTGACTGGGAAAAATATAGACTCTTTTTTTACATATATTGATTAAATAAATAACTT	Primer used for ectopic complementation for the ADR1 ORF. Allows for homology between the ADR! 3' region and the NAT marker.
MDR1 Check/F	TGGGTGTTGCTACCAGTTAATCACAACG	Used to amplify upstream of the MDR1 ORF for genotyping purposes
MDR1 Check int/R	AGCACCCAAACTCCAAGCG	Used to amplify the MDR1 ORF for genotyping purposes
MDH1 Del /F	AATCAATTATTTATTAATTTATTTATTTATTCAATTTATTTACTTATTTTAATCAATCAATTTATATAAATCTTACAACATTTCCCAGTCACGACGTT	Used to delete gene MDH1; has 80bp of homology to 5' region and the needed adapter sequence to pull up marker of interest from pSN plasmids.
MDH1 Del /R	TGAACTTTGCAACAACAGCCATAAAAAATCATTAGTTTTTCTTATTTATGAGTACATAGATTTTGATCTTCAATAAAATA	Used to delete gene MDH1; has 80bp of homology to 3' region and the needed adapter sequence to pull up marker of interest from pSN plasmids.
MDH1 sgRNA /F	GCATTATTTGATGTCGTCAATGTTCCGTTTTAGAGCTAGAAATAGCAAGTTAAA	Used with sgRNA /R to ensure the sgRNA scaffold is targeted to MDH1 gene sequence
MDH1 SNR52 /R	GGAACATTGACGACATCAAATAATGCCAAATTAAAAATAGTTTACGCAAGTC	Used with SNR52 /F to ensure the sgRNA scaffold is targeted to MDH1 gene sequence
MDH1 check up /F	CCCGGGGTCAAAGAAAGAAAAAAACA	Used to amplify upstream of the MDH1 ORF for genotyping purposes
MDH1 check int /R	AGAATTGGCAGCAATACCTTCAGC	Used to amplify the MDH1 ORF for genotyping purposes
PCK1 Del /F	CAAATTCCCTTGAAAACTTGATTGATTTTTTTCTTTCTTTCTTCGAATCAATCATTAACTTATTCAAATAATTATCAATC	Used to delete gene PCK1; has 80bp of homology to 5' region and the needed adapter sequence to pull up marker of interest from pSN plasmids.
PCK1 Del /R	ACAAACAAATAAACAAAAAAAAAAAAGATCAAGACATGTCAGTTATGTTTTTTATATAGTTCCATACATTTCATATTCAT	Used to delete gene PCK1; has 80bp of homology to 3' region and the needed adapter sequence to pull up marker of interest from pSN plasmids.
PCK1 sgRNA /F	AACGCTTGGTTGTTGAACACGTTTTAGAGCTAGAAATAGCAAGTTAAA	Used with sgRNA /R to ensure the sgRNA scaffold is targeted to PCK1 gene sequence
PCK1 SNR52 /R	GTGTTCAACAACCAAGCGTTCAAATTAAAAATAGTTTACGCAAGTC	Used with SNR52 /F to ensure the sgRNA scaffold is targeted to PCK1 gene sequence
PCK1 check up /F	CCTCTAGCACCCCAAGGAACAA	Used to amplify upstream of the PCK1 ORF for genotyping purposes
PCK1 check int /R	ACAACCTTGGTGATTGGGTCG	Used to amplify the PCK1 ORF for genotyping purposes
HGT17 Del /F	TTATATTAGTCTAGTATACTTTATTTTATCAAGAGCTTTTCTTCTCCTGCCAAGAAAACATATTAGATCTTCTTTAAAAATTTCCCAGTCACGACGTT	Used to delete gene HGT17 80bp of homology to 5' region and the needed adapter sequence to pull up marker of interest from pSN plasmids.
HGT17 Del /R	GTTTTATTTTTATTTCTTAGATAGTAGACTATTCTAAATGACTTTTATTATGATTGTTAGTTTTATTTAATGCAAGTGATGTGGAATTGTGAGCGGATA	Used to delete gene HGT17; has 80bp of homology to 3' region and the needed adapter sequence to pull up marker of interest from pSN plasmids.
HGT17 sgRNA /F	GAGAGCTGCTCAAGGTGCATGTTTTAGAGCTAGAAATAGCAAGTTAAA	Used with sgRNA /R to ensure the sgRNA scaffold is targeted to HGT17 gene sequence
HGT17 SNR52 /R	ATGCACCTTGAGCAGCTCTCCAAATTAAAAATAGTTTACGCAAGTC	Used with SNR52 /F to ensure the sgRNA scaffold is targeted to HGT17 gene sequence
HGT17 check up /F	CTTGTTTCCTCCCGGGGA	Used to amplify upstream of the HGT17 ORF for genotyping purposes
HGT17 check int /R	CCGATAATTTGACAACCACAAGAA	Used to amplify the HGT17 ORF for genotyping purposes
JEN2 Del /F	TCATAGTATCTATTCCTTTTCCAATTTATCGTTATAAAAACCCAATACATCACATTACATTATAAATCATACACATATACTTTCCCAGTCACGACGTT	Used to delete gene JEN2; 80bp of homology to 5' region and the needed adapter sequence to pull up marker of interest from pSN plasmids.
JEN2 Del /R	CATAAACCCATTTATTATCAAAATAAACTATACTTGTTATATGATAATCTAAACATAAATAAATAAAATACCACCAACACGTGGAATTGTGAGCGGATA	Used to delete gene JEN2; has 80bp of homology to 3' region and the needed adapter sequence to pull up marker of interest from pSN plasmids.
JEN2 sgRNA /F	AAACTTGGAGATCAGTATTTGTTTTAGAGCTAGAAATAGCAAGTTAAA	Used with sgRNA /R to ensure the sgRNA scaffold is targeted to JEN2 gene sequence
JEN2 SNR52 /R	AAATACTGATCTCCAAGTTTCAAATTAAAAATAGTTTACGCAAGTC	Used with SNR52 /F to ensure the sgRNA scaffold is targeted to JEN2 gene sequence
JEN2 check up /F	CTCCCCCCACCGTACTCTTGTGT	Used to amplify upstream of the JEN2 ORF for genotyping purposes
JEN2 check int /R	TCCAAAGCATCCCAAGTCCA	Used to amplify the JEN2 ORF for genotyping purposes
EED1 Del /F	TCTAACAGTTTATTATCATTTTGCTTTTTTTTTCATACTACAATTAACTACAACTTCATCATTCTCGTTTGGATTTCAACTTTCCCAGTCACGACGTT	Used to delete gene EED1; 80bp of homology to 5' region and the needed adapter sequence to pull up marker of interest from pSN plasmids.
EED1 Del /R	AACAAACTAAACACATATATTGAAATAACAAACTAAACATAAATTTGATCTAAACTACAACTAAACATCTAAAAAAAAATGTGGAATTGTGAGCGGATA	Used to delete gene EED1; has 80bp of homology to 3' region and the needed adapter sequence to pull up marker of interest from pSN plasmids.
EED1 sgRNA /F	ACAAATCCTGAACCAGAAGAGTTTTAGAGCTAGAAATAGCAAGTTAAA	Used with sgRNA /R to ensure the sgRNA scaffold is targeted to EED1 gene sequence
EED1 SNR52 /R	TCTTCTGGTTCAGGATTTGTCAAATTAAAAATAGTTTACGCAAGTC	Used with SNR52 /F to ensure the sgRNA scaffold is targeted to EED1 gene sequence
EED1 check up /F	TGCTGCACAACGGAAAAAATATTAT	Used to amplify upstream of the EED1 ORF for genotyping purposes
EED1 check int /R	GTAGTTGATTCTGCACTTGGTTC	Used to amplify the EED1 ORF for genotyping purposes

## Sheet: 3. strains
Strain Name	Condensed genotype	Parent strain	Marker	Genotype	Reference
MC22	SC5314	N/A	NAT S	Candida albicans clinical isolate	WT
MC310	SN250	N/A	NAT S	Candida albicans clinical isolate	WT (Noble, et al., 2005)
MC46	L26	N/A	NAT S	Candida albicans clinical isolate (vaginal isolate, vaginitis patient)	WT clinical isolate
MC48	19F	N/A	NAT S	Candida albicans clinical isolate (vaginal isolate, vaginitis patient)	WT clinical isolate
MC31	P37005	N/A	NAT S	Candida albicans clinical isolate (oral isolate, healthy patient)	WT clinical isolate (Hirakawa et al., 2016)
AW43	SN250 arg4Δ/Δ	SN250	HIS+, LEU+, NATS	arg4Δ::C.a.ARG4/arg4Δ::dpl200 leu2Δ::C.d.HIS1/leu2Δ::C.m.LEU2 URA3/ura3Δ::imm434 IRO1/iro1Δ::imm434	heterozygous (Lagree, et al., 2020)
MC53	L26 his1Δ/Δ	MC46	HIS-, NAT R	his1Δ::r3NAT1r3/his1Δ::r3NAT1r3	homozygous (Huang et al., 2019)
MC57	19F his1Δ/Δ	MC48	HIS-, NAT R	his1Δ::r3NAT1r3/his1Δ::r3NAT1r3	homozygous (Huang et al., 2019)
MC73	P37005 his1Δ/Δ	MC31	HIS-, NAT R	his1Δ::r3NAT1r3/his1Δ::r3NAT1r3	homozygous (Huang et al., 2019)
MC5	SC5314 his1Δ/Δ	MC22	HIS-, NAT R	his1Δ::r3NAT1r3/his1Δ::r3NAT1r3	homozygous (Huang et al., 2019)
AW10	SC5314 adr1Δ/Δ	MC5	HIS+, NAT R	adr1Δ::HIS1/adr1Δ::HIS1 his1Δ::r3/his1Δ::r3	homozygous (this study)
AW92	SC5314 adr1Δ/Δ	MC5	HIS+, NAT S	adr1Δ::rHIS1r/adr1Δ::rHIS1r his1Δ::r3/his1Δ::r3	homozygous (this study)
AW5	L26 adr1Δ/Δ	MC53	HIS+, NAT R	adr1Δ::HIS1/adr1Δ::HIS1 his1Δ::r3/his1Δ::r3	Homozygous (this study)
AW11	19F adr1Δ/Δ	MC57	HIS+, NAT R	adr1Δ::HIS1/adr1Δ::HIS1 his1Δ::r3/his1Δ::r3	Homozygous (this study)
AW79	P37005 adr1Δ/Δ	MC73	HIS+, NAT R	adr1Δ::HIS1/adr1Δ::HIS1 his1Δ::r3/his1Δ::r3	Homozygous (this study)
AW51	SN250 adr1Δ/Δ	AW43	ARG4+, NAT S	adr1Δ::C.a.ARG4/adr1Δ::C.a.ARG4 leu2Δ::C.d.HIS1/leu2Δ::C.m.LEU2 URA3/ura3Δ::imm434 IRO1/iro1Δ::imm434	Homozygous (this study)
AW157	SC5314 hgt17Δ/Δ	MC5	HIS+, NAT R	hgt17Δ::HIS1/hgt17Δ::HIS1 his1Δ::r3/his1Δ::r3	Homozygous (this study)
AW66	SC5314 mdh1Δ/Δ	MC5	HIS+, NAT R	mdh1Δ::HIS1/mdh1Δ::HIS1 his1Δ::r3/his1Δ::r3	Homozygous (this study)
AW75	SC5314 pck1Δ/Δ	MC5	HIS+, NAT R	pck1Δ::HIS1/pck1Δ::HIS1 his1Δ::r3/his1Δ::r3	Homozygous (this study)
AW116	SC5314 adr1Δ/Δ+ADR1 complement	AW92	HIS+, NAT R	adr1Δ::rHIS1r/adr1Δ::rHIS1r, his1::r3/his1::r3, mdr1Δ::ADR1-NAT1/MDR1	Heterozygous (this study)
AW117	SC5314 adr1Δ/Δ+ADR1 complement	AW92	HIS+, NAT R	adr1Δ::rHIS1r/adr1Δ::rHIS1r, his1::r3/his1::r3, mdr1Δ::ADR1-NAT1/MDR1	Heterozygous (this study)
AW249	SC5314 eed1Δ/Δ	MC5	HIS+, NAT R	eed1Δ::HIS1/eed11Δ::HIS1 his1Δ::r3/his1Δ::r3	Homozygous (this study)
AW324	SC5314 adr1Δ/Δ eed1Δ/Δ	AW92	HIS+ NAT R	adr1Δ::r1HIS1r1/adr1Δ::r1HIS1r1, his1::r3/his1::r3, eed1Δ::r3NAT1r3/eed1Δ::r3NAT1r3	Homozygous (this study)
AW300	SC5314 jen2Δ/Δ	MC5	HIS+ NAT R	jen2Δ::rHIS1r/jen2Δ::rHIS1r his1Δ::r3/his1Δ::r3	Homozygous (this study)
